# Supplementary material for: Replicated life-history patterns and subsurface origins of the bacterial sister phyla Nitrospirota and Nitrospinota
Source: ISME J. 2023 Apr 3;17(6):891–902. doi: 10.1038/s41396-023-01397-x (PMC10203281; doi:10.1038/s41396-023-01397-x)
Supplement: Supplementary file 2 — Supplemental Data 1 [file 41396_2023_1397_MOESM2_ESM.csv]

ID	Completeness	Contamination	Genome Size (bp)	Estimated Genome Length	# predicted genes	GC	Coding density	Domain	Phylum	Class	Order	Family	Genus	Species	Isolation Source	IsolationPlot	Sample	Location	Coordinates	Latitude	Longitude
GCA_016201825	89.29	3.69	2798008	31336.18546	2831	63.1751946	90.6355521	Bacteria	Nitrospirota	Nitrospiria	SBBL01	2-01-FULL-66-17	2-01-FULL-66-17		groundwater	Terrestrial Subsurface Groundwater	SAMN15435598	USA: California, Calistoga	38.66837 N 122.58818 W	38.66837	-122.58818
GCA_016195585	81.91	0.97	1712308	20904.74911	1995	42.6947722	90.1975579	Bacteria	Nitrospirota	Nitrospiria	9FT-COMBO-42-15	9FT-COMBO-42-15			groundwater	Terrestrial Subsurface Groundwater	SAMN15435525	USA: California, Calistoga	38.66837 N 122.58818 W	38.66837	-122.58818
GCA_011043155	86.31	1.55	2376056	27529.32453	2546	44.7817307	86.4371042	Bacteria	Nitrospirota	Thermodesulfovibrionia	Thermodesulfovibrionales	BMS3Bbin05	BMS3Bbin05	BMS3Bbin05 sp002897855	marine hydrothermal vent chimney sediment	Marine Subsurface / Hydrothermal	SAMN09638433	Pacific Ocean:Southern Mariana Trough	12.93 N 143.62 E	12.93	143.62
GCA_016208845	77.5	2.21	2242133	28930.74839	2443	43.9968147	85.3149657	Bacteria	Nitrospirota	Thermodesulfovibrionia	UBA6902	BMS3Bbin08			groundwater	Terrestrial Subsurface Groundwater	SAMN15436157	USA: California, Middletown	38.69129 N 122.54441 W	38.69129	-122.54441
GCA_011047655	94.26	0	1588048	16847.52811	1676	41.8628404	90.8640041	Bacteria	Nitrospirota	Thermodesulfovibrionia	UBA6902	DSMQ01	DSMQ01	DSMQ01 sp011047655	groundwater	Terrestrial Subsurface Groundwater	SAMN15436157	USA: California, Middletown	38.69129 N 122.54441 W	38.69129	-122.54441
GCA_016207865	78.58	0	1896370	24132.98549	2055	44.1359243	89.897963	Bacteria	Nitrospirota	Thermodesulfovibrionia	UBA6902	DSMQ01			groundwater	Terrestrial Subsurface Groundwater	SAMN15436205	USA: California, Middletown	38.69129 N 122.54441 W	38.69129	-122.54441
GCA_016208855	97.88	2.78	2440924	24937.92399	2560	43.0430814	89.4166717	Bacteria	Nitrospirota	Thermodesulfovibrionia	UBA6902	DSMQ01			groundwater	Terrestrial Subsurface Groundwater	SAMN15436155	USA: California, Middletown	38.69129 N 122.54441 W	38.69129	-122.54441
GCA_016208965	88.35	0.91	1673396	18940.53198	1774	39.5042967	88.6685519	Bacteria	Nitrospirota	Thermodesulfovibrionia	UBA6902	DSMQ01			groundwater	Terrestrial Subsurface Groundwater	SAMN15436151	USA: California, Middletown	38.69129 N 122.54441 W	38.69129	-122.54441
GCA_016212185	92.67	4.55	2334603	25192.65134	2336	43.2275209	90.3996525	Bacteria	Nitrospirota	Thermodesulfovibrionia	UBA6902	DSMQ01			groundwater	Terrestrial Subsurface Groundwater	SAMN15436409	USA: California, Middletown	38.69129 N 122.54441 W	38.69129	-122.54441
GCA_016214355	79.79	2.18	1846822	23146.03334	1971	41.8405382	90.7757218	Bacteria	Nitrospirota	Thermodesulfovibrionia	UBA6902	DSMQ01			groundwater	Terrestrial Subsurface Groundwater	SAMN15436763	USA: California, Middletown	38.69129 N 122.54441 W	38.69129	-122.54441
GCA_013349595	90.2	3.18	1933163	21431.96231	2072	35.3327681	89.4422767	Bacteria	Nitrospirota	Thermodesulfovibrionia	Thermodesulfovibrionales	DUZI01	DUZI01	DUZI01 sp013349595	Hot spring water	Terrestrial Hot Springs	SAMN14911663	South Africa: Limpopo	22.5304 S 30.6814 E	-22.5304	30.6814
GCA_003477265	86.59	6.36	1926729	22251.17219	2267	42.1424292	91.0441998	Bacteria	Nitrospirota	Nitrospiria	HDB-SIOI813	HDB-SIOI813	HDB-SIOI813	HDB-SIOI813 sp001805205	groundwater	Terrestrial Subsurface Groundwater	SAMN03203005	USA: Rifle, CO	39.5369 N 107.7828 W	39.5369	-107.7828
GCA_016212215	93.12	3.18	2993041	32141.76332	3050	42.4121821	87.2881795	Bacteria	Nitrospirota	Nitrospiria	HDB-SIOI813	HDB-SIOI813			groundwater	Terrestrial Subsurface Groundwater	SAMN15436407	USA: California, Middletown	38.70266 N 122.51889 W	38.70266	-122.51889
GCA_016217665	76.24	1.82	1712605	22463.33945	1722	50.5912922	91.4685523	Bacteria	Nitrospirota	Nitrospiria	HDB-SIOI813	HDB-SIOI813			groundwater	Terrestrial Subsurface Groundwater	SAMN15436417	USA: California, Middletown	38.70266 N 122.51889 W	38.70266	-122.51889
IMG_2711768310	80.55	1.82	2053697	25495.928	2208	41.7613279	91.4129981	Bacteria	Nitrospirota	Nitrospiria	HDB-SIOI813	HDB-SIOI813	HDB-SIOI813	HDB-SIOI813 sp001805205	Rifle well FP-101 under low O2 conditions; 1.2 micron filter; 10% subassembly	Terrestrial Subsurface Groundwater	SAMN04313969	USA: Rifle, CO	39.5369 N 107.7828 W	39.5369	-107.7828
GCA_013151935	92.22	2.23	2533391	27471.16678	2560	45.750329	90.7122509	Bacteria	Nitrospirota	Nitrospiria	SBBL01	JAADHI01	JAADHI01	JAADHI01 sp013151935	deepsea hydrothermal sulfide chimney	Marine Subsurface / Hydrothermal	SAMN12405750	Pacific Ocean: East Pacific Rise	9.7712 N 104.2789 W	9.7712	-104.2789
GCA_015659975	94.03	0.91	2232643	23743.94342	2200	49.8908245	88.3502199	Bacteria	Nitrospirota	Nitrospiria	SBBL01	JAADHI01	DUAG01	DUAG01 sp012960925	Guaymas Basin Hydrothermal plume metagenome	Marine Subsurface / Hydrothermal	SAMN09926282	USA:Guaymas Basin	27.51583333 N 111.425 W	27.51583333	-111.425
IMG_3300002481_17	95.45	1.82	1887896	19778.89995	1936	48.8691074	93.8563883	Bacteria	Nitrospirota	Thermodesulfovibrionia	UBA6902	JdFR-81	JdFR-81	JdFR-81 sp002011735	hydrothermal fluid	Marine Subsurface / Hydrothermal	SAMN03166137	Canada: North Pacific Ocean	47.76 N 127.76 W	47.76	-127.76
IMG_3300014149_25	85.85	0	1670574	19459.21957	1605	42.8807597	90.0163058	Bacteria	Nitrospirota	Thermodesulfovibrionia	UBA6902	JdFR-81	JdFR-81		Vent pool of the main mound of Chocolate Pots hot spring	Terrestrial Hot Springs		Chocolate Pots hot springs, Yellowstone National Park, Wyoming, USA		44.7099	-110.7424
GCA_003232715	84.03	0	2057909	24490.17018	2380	46.0405037	88.2875773	Bacteria	Nitrospirota	Thermodesulfovibrionia	Thermodesulfovibrionales	JdFR-85	BMS3Bbin07	BMS3Bbin07 sp003232715	marine hydrothermal chimney wall TVG10	Marine Subsurface / Hydrothermal	SAMN09240061	Atlantic Ocean: Mid-Atlantic Ridge, Guaymas Basin, Black smoker hydrothermal vent	15.16 S 13.35 W	-15.16	-13.35
GCA_003694865	80.37	8.41	1720151	21402.89909	2333	46.6110243	93.032821	Bacteria	Nitrospirota	Thermodesulfovibrionia	Thermodesulfovibrionales	JdFR-85	JdFR-85		iron-rich hot spring	Terrestrial Hot Springs	SAMN10120005	Japan: Tokyo Prefecture, Shikinejima Island, Jinata Onsen	34.318 N 139.216 E	34.318	139.216
GCA_003696065	92.73	3.86	2336125	25192.76394	2682	47.414843	91.9366044	Bacteria	Nitrospirota	Thermodesulfovibrionia	Thermodesulfovibrionales	JdFR-85	BMS3Abin08		iron-rich hot spring	Terrestrial Hot Springs	SAMN10119953	Japan: Tokyo Prefecture, Shikinejima Island, Jinata Onsen	34.318 N 139.216 E	34.318	139.216
GCA_003696145	96.31	3.23	2151215	22336.36175	2546	45.1281253	92.5141838	Bacteria	Nitrospirota	Thermodesulfovibrionia	Thermodesulfovibrionales	JdFR-85	JAADIE01		iron-rich hot spring	Terrestrial Hot Springs	SAMN10119937	Japan: Tokyo Prefecture, Shikinejima Island, Jinata Onsen	34.318 N 139.216 E	34.318	139.216
GCA_011050795	91.46	9.73	2476173	27073.83556	2727	48.2659733	86.0447957	Bacteria	Nitrospirota	Thermodesulfovibrionia	Thermodesulfovibrionales	JdFR-85	BMS3Abin08	BMS3Abin08 sp002897935	marine hydrothermal vent chimney sediment	Marine Subsurface / Hydrothermal	SAMN09638497	Pacific Ocean:Southern Mariana Trough	12.93 N 143.62 E	12.93	143.62
GCA_011051565	96.16	2.27	2230337	23194.02038	2252	58.1425139	91.249708	Bacteria	Nitrospirota	Thermodesulfovibrionia	Thermodesulfovibrionales	JdFR-85	BMS3Bbin07	BMS3Bbin07 sp011051565	rock sample from hydrothermal vent	Marine Subsurface / Hydrothermal	SAMN09638651	Tonga: Lau Basin	21.9892 S 176.5677 W	-21.9892	-176.5677
GCA_011321725	96.31	1.6	2628517	27292.25418	2809	47.3755353	91.2040896	Bacteria	Nitrospirota	Thermodesulfovibrionia	Thermodesulfovibrionales	JdFR-85	JAADHP01	JAADHP01 sp011321725	rock sample from hydrothermal vent	Marine Subsurface / Hydrothermal	SAMN09638756	Tonga: Lau Basin	21.9892 S 176.5677 W	-21.9892	-176.5677
GCA_013151495	94.49	1.09	1725784	18264.19727	1880	43.3900967	93.8507368	Bacteria	Nitrospirota	Thermodesulfovibrionia	Thermodesulfovibrionales	JdFR-85	JAADIE01	JAADIE01 sp013151495	deepsea hydrothermal sulfide chimney	Marine Subsurface / Hydrothermal	SAMN12405753	Pacific Ocean: East Pacific Rise	9.7712 N 104.2789 W	9.7712	-104.2789
GCA_013152195	78.58	0.05	1579605	20101.87071	1708	46.8776454	89.8373328	Bacteria	Nitrospirota	Thermodesulfovibrionia	Thermodesulfovibrionales	JdFR-85	BMS3Bbin07	BMS3Bbin07 sp013152195	deepsea hydrothermal sulfide chimney	Marine Subsurface / Hydrothermal	SAMN12405749	Pacific Ocean: East Pacific Rise	9.7712 N 104.2789 W	9.7712	-104.2789
GCA_013152485	90.45	0.91	2056751	22739.09342	2001	56.0984979	90.3754028	Bacteria	Nitrospirota	Thermodesulfovibrionia	Thermodesulfovibrionales	JdFR-85	BMS3Bbin07	BMS3Bbin07 sp013152485	deepsea hydrothermal sulfide chimney	Marine Subsurface / Hydrothermal	SAMN12405748	Pacific Ocean: East Pacific Rise	9.7712 N 104.2789 W	9.7712	-104.2789
GCA_015484595	98.18	2.78	2114926	21541.31188	2286	45.3343048	92.6215385	Bacteria	Nitrospirota	Thermodesulfovibrionia	Thermodesulfovibrionales	JdFR-85	JAADIE01		deep-sea hydrothermal deposit	Marine Subsurface / Hydrothermal	SAMN12876281	Pacific Ocean	34.862587 S 179.058108 E	-34.862587	179.058108
GCA_015484745	97.22	2.96	2808947	28892.68669	2940	47.1650408	91.3538062	Bacteria	Nitrospirota	Thermodesulfovibrionia	Thermodesulfovibrionales	JdFR-85	JAADHP01	JAADHP01 sp011321725	deep-sea hydrothermal deposit	Marine Subsurface / Hydrothermal	SAMN12876517	Pacific Ocean	34.862587 S 179.058108 E	-34.862587	179.058108
GCA_015485235	94.23	2.73	2686492	28509.94375	2800	50.669721	89.8731878	Bacteria	Nitrospirota	Thermodesulfovibrionia	Thermodesulfovibrionales	JdFR-85	BMS3Abin08		deep-sea hydrothermal deposit	Marine Subsurface / Hydrothermal	SAMN12876469	Pacific Ocean	34.85791311 S 179.0519346 E	-34.85791311	179.0519346
GCA_015491675	98.58	1.36	2252694	22851.43031	2194	58.5617487	91.2660574	Bacteria	Nitrospirota	Thermodesulfovibrionia	Thermodesulfovibrionales	JdFR-85	BMS3Bbin07	BMS3Bbin07 sp011051565	deep-sea hydrothermal deposit	Marine Subsurface / Hydrothermal	SAMN12876518	Pacific Ocean	34.86150855 S 179.0573001 E	-34.86150855	179.0573001
GCA_015492515	100	0.91	2186487	21864.87	2225	59.415766	91.7261799	Bacteria	Nitrospirota	Thermodesulfovibrionia	Thermodesulfovibrionales	JdFR-85			deep-sea hydrothermal deposit	Marine Subsurface / Hydrothermal	SAMN12876761	Pacific Ocean	34.86208959 S 179.0573881 E	-34.86208959	179.0573881
GCA_015492645	99.09	0.91	2432978	24553.21425	2475	48.8837137	93.3432608	Bacteria	Nitrospirota	Thermodesulfovibrionia	Thermodesulfovibrionales	JdFR-85	JdFR-85		deep-sea hydrothermal deposit	Marine Subsurface / Hydrothermal	SAMN12876758	Pacific Ocean	34.86208959 S 179.0573881 E	-34.86208959	179.0573881
IMG_3300027323_14	98.12	1.82	2351704	23967.63147	2393	41.4756279	93.1800941	Bacteria	Nitrospirota	Thermodesulfovibrionia	Thermodesulfovibrionales	JdFR-85	JdFR-85	JdFR-85 sp002011745	hydrothermal fluid	Marine Subsurface / Hydrothermal	SAMN03166138	Pacific Ocean	47.76 N 127.76 W	47.76	-127.76
GCA_016207905	97.05	0	2027138	20887.56311	2273	43.0442507	91.676245	Bacteria	Nitrospirota	Thermodesulfovibrionia	Thermodesulfovibrionales	JdFR-86			groundwater	Terrestrial Subsurface Groundwater	SAMN15436204	USA: California, Middletown	38.69129 N 122.54441 W	38.69129	-122.54441
IMG_2728369419	98.18	0.83	2103466	21424.58749	2095	45.2552787	93.7708049	Bacteria	Nitrospirota	Thermodesulfovibrionia	Thermodesulfovibrionales	JdFR-86	JdFR-86	JdFR-86 sp002011815	hydrothermal fluid	Marine Subsurface / Hydrothermal	SAMN06226403	Pacific Ocean	47.76 N 127.76 W	47.76	-127.76
GCA_014874185	100	1.36	2434658	24346.58	2344	55.6832623	90.2127527	Bacteria	Nitrospirota	Thermodesulfovibrionia	Thermodesulfovibrionales	JdFR-88			Deep anoxic layer (35m depth) Cueva de la Mora	Terrestrial	SAMN15828999	Spain: Huelva, Cueva de la Mora	37.78 N 6.82 W	37.78	-6.82
IMG_2728369416	98.18	0.91	1858353	18928.01996	1938	62.8962883	95.7451033	Bacteria	Nitrospirota	Thermodesulfovibrionia	Thermodesulfovibrionales	JdFR-88	JdFR-88	JdFR-88 sp002011795	hydrothermal fluid	Marine Subsurface / Hydrothermal	SAMN06226405	Pacific Ocean	47.76 N 127.76 W	47.76	-127.76
GCA_002753305	84.44	2.73	3596763	42595.48792	3458	47.7790568	92.1348446	Bacteria	Nitrospirota	Thermodesulfovibrionia	Thermodesulfovibrionales	Magnetobacteriaceae	HCH-1	HCH-1 sp002753305	sediment	Aquatic	SAMN07572855	China: Lake Miyun	40.48874 N 117.00714 E	40.48874	117.00714
GCA_002753685	96.91	1.82	4024796	41531.27644	3665	49.0384833	87.3635335	Bacteria	Nitrospirota	Thermodesulfovibrionia	Thermodesulfovibrionales	Magnetobacteriaceae	Magnetobacterium	Magnetobacterium sp002753685	sediment	Aquatic	SAMN07556461	China: Lake Dianchi	24.908133 N 102.74605 E	24.908133	102.74605
GCA_015232145	93.88	1.36	3929094	41852.30081	3640	44.0440642	87.687925	Bacteria	Nitrospirota	Thermodesulfovibrionia	Thermodesulfovibrionales	Magnetobacteriaceae	Magnetobacterium	Magnetobacterium sp002753395	sediment	Aquatic	SAMN15005505	China: Lake Miyun	40.48874 N 117.00714 E	40.48874	117.00714
GCA_015232615	98.18	0.91	3701936	37705.60196	3474	45.2388079	91.3882088	Bacteria	Nitrospirota	Thermodesulfovibrionia	Thermodesulfovibrionales	Magnetobacteriaceae	HCH-1	HCH-1 sp001541255	sediment	Aquatic	SAMN15005499	China: Xian city moat	34.25287 N 108.92187 E	34.25287	108.92187
GCA_015232995	98.58	0.91	4187783	42481.06107	3907	41.4937681	90.5613543	Bacteria	Nitrospirota	Thermodesulfovibrionia	Thermodesulfovibrionales	Magnetobacteriaceae			sediment	Aquatic	SAMN15005493	China: Dajiu Lake	31.48944 N 109.99638 E	31.48944	109.99638
GCA_015233015	97.12	0.91	3781477	38936.13056	3593	46.601532	89.9163739	Bacteria	Nitrospirota	Thermodesulfovibrionia	Thermodesulfovibrionales	Magnetobacteriaceae	HCH-1		sediment	Aquatic	SAMN15005498	China: Dajiu Lake	31.48944 N 109.99638 E	31.48944	109.99638
GCA_015233245	93.35	1.97	3469571	37167.33798	3392	41.1297962	89.7443805	Bacteria	Nitrospirota	Thermodesulfovibrionia	Thermodesulfovibrionales	Magnetobacteriaceae			sediment	Aquatic	SAMN15005491	China: Dajiu Lake	31.49055 N 109.99611 E	31.49055	109.99611
GCA_015233455	91.11	0.91	3580043	39293.63407	3355	49.1801464	87.7681357	Bacteria	Nitrospirota	Thermodesulfovibrionia	Thermodesulfovibrionales	Magnetobacteriaceae	Magnetobacterium		sediment	Aquatic	SAMN15005502	China: Dajiu Lake	31.485181 N 110.001483 E	31.485181	110.001483
GCA_015233485	86.46	0.45	4238609	49023.93014	4524	44.9361414	88.5111366	Bacteria	Nitrospirota	Thermodesulfovibrionia	Thermodesulfovibrionales	Magnetobacteriaceae	HCH-1		sediment	Aquatic	SAMN15005495	China: Dajiu Lake	31.483503 N 110.000844 E	31.483503	110.000844
GCA_015233615	77.03	1.82	4006792	52015.99377	3734	47.8095346	85.6365891	Bacteria	Nitrospirota	Thermodesulfovibrionia	Thermodesulfovibrionales	Magnetobacteriaceae			sediment	Aquatic	SAMN15005488	China: Dajiu Lake	31.483672 N 110.000694 E	31.483672	110.000694
GCA_018606805	99.94	1.82	3588292	35904.46268	3295	37.7512525	88.8868297	Bacteria	Nitrospirota	Thermodesulfovibrionia	Thermodesulfovibrionales	Magnetobacteriaceae			sediment	Aquatic	SAMN18384534	China: Shaanxi, Xianyang Lake	34.33 N 108.72 E	34.33	108.72
IMG_2585427832	92.42	0.91	3415676	36958.19087	3199	48.8654718	88.5385206	Bacteria	Nitrospirota	Thermodesulfovibrionia	Thermodesulfovibrionales	Magnetobacteriaceae	Magnetobacterium	Magnetobacterium casensis	freshwater lake	Aquatic	SAMN02726339	China: Lake Miyun, Beijing	40.48874 N 117.00714 E	40.48874	117.00714
AH_679_O07	64.99	1.71	1868996	2875820.896	1853	39.6632203	87.2208929	Bacteria	Nitrospinota	Nitrospinia	Nitrospinales	Nitrospinaceae	SCGCAAA288-L16		Lost City Hydrothermal Field Vent Fluids	Marine Subsurface / Hydrothermal	SAMN27740604	Atlantic Ocean : Mid Atlantic Ridge Lost City Hydrothermal Field		30.13	-42.13
GCA_001542995	93.96	2.56	2647748	2817952.32	2735	46.8526839	86.6757335	Bacteria	Nitrospinota	Nitrospinia	Nitrospinales	Nitrospinaceae	LS-NOB	LS-NOB sp001542995	Marine	glass sponge collected from seamount of South China Sea	SAMN03777284	South China Sea	17.61 N 117.76 E	17.61	117.76
GCA_002453875	91.99	2.56	1729194	1879763.018	1713	50.7433819	90.6857761	Bacteria	Nitrospinota	Nitrospinia	Nitrospinales	Nitrospinaceae	LS-NOB	LS-NOB sp002454045	Marine	deep-sea sponge Neamphius huxleyi	SAMN06451999
GCA_003246675	92.31	3.42	2708663	2934311.559	2735	59.511796	88.9592393	Bacteria	Nitrospinota	Nitrospinia	Nitrospinales	Nitrospinaceae	SZUA-259	SZUA-259 sp003246675	Marine Subsurface	marine hydrothermal sulfide sediment TVG12	SAMN09287898	Atlantic Ocean: Mid-Atlantic Ridge	15.16 S 13.35 W	-15.16	-13.56
GCA_004357365	82.75	2.56	2014134	2433998.792	2037	54.4391287	88.7896237	Bacteria	Nitrospinota	Nitrospinia	Nitrospinales	Nitrospinaceae	SZUA-226	SZUA-226 sp004357365	Marine	Hadal surficial sediment	SAMN11097034	Pacific Ocean	11.91 N 144.93 E	11.91	144.93
GCA_005239385	90.54	3.85	2188838	2417537	2290	45.6062989	86.8965177	Bacteria	Nitrospinota	Nitrospinia	Nitrospinales	Nitrospinaceae	SCGCAAA288-L16	SCGCAAA288-L16 sp002731985	Marine	Oxygen minimum zone	SAMN10411419	South Pacific Ocean	20.50 S 70.70 W	-20.5	70.7
GCA_005239395	93.06	5.35	2164355	2325762.949	2280	45.6175165	86.6254843	Bacteria	Nitrospinota	Nitrospinia	Nitrospinales	Nitrospinaceae	SCGCAAA288-L16	SCGCAAA288-L16 sp003451695	Marine	Oxygen minimum zone	SAMN10411419	South Pacific Ocean	20.50 S 70.70 W	-20.5	70.7
GCA_009873635	93.37	2.56	2621135	2807256.078	2581	42.7021182	85.3006808	Bacteria	Nitrospinota	Nitrospinia	Nitrospinales	Nitrospinaceae	LS-NOB	LS-NOB sp009873635	Marine	continental shelf sea water microbial communities	SAMN12766712	USA: Gulf of Mexico	28.798 N 92.331 W	28.79	-92.33
GCA_009873655	90.5	2.71	2528990	2794464.088	2538	44.1371838	90.3064069	Bacteria	Nitrospinota	Nitrospinia	Nitrospinales	Nitrospinaceae	UBA8687	UBA8687 sp009873655	Marine	continental shelf sea water microbial communities	SAMN12766715	USA: Gulf of Mexico	28.868 N 90.728 W	28.86	-90.728
GCA_015698285	95.63	1.71	3921641	4100848.06	3602	47.1680095	88.6130576	Bacteria	Nitrospinota	Nitrospinia	Nitrospinales	Nitrospinaceae			Marine	nitrite oxidizing enrichment from marine coastal surface sediments	SAMN13976151	Italy : Elba	42.730028 N 10.156444 E	42.73	10.15
GCA_015698305	96.53	3.42	3310067	3429055.216	3046	51.045134	90.3029757	Bacteria	Nitrospinota	Nitrospinia	Nitrospinales	Nitrospinaceae	1-14-0-20-45-15		Marine	nitrite oxidizing enrichment from marine coastal surface sediments	SAMN13976148	Canada: Burrard Inlet	49.272806 N 123.192361 W	49.27	-123.19
GCA_016207065	83.9	5.98	2958612	3526355.185	2873	57.865783	86.99478	Bacteria	Nitrospinota	Nitrospinia	Nitrospinales	Nitrospinaceae			Terrestrial Subsurface	groundwater	SAMN15435972	USA: California Modesto	37.661915 N 121.114554 W	37.66	-121.11
GCA_016784525	93.96	2.56	2973931	3165103.235	2884	46.0110877	88.4962025	Bacteria	Nitrospinota	Nitrospinia	Nitrospinales	Nitrospinaceae	LS-NOB	LS-NOB sp014382285	Marine	Brackish water	SAMN16436276	Bulgaria : Black Sea	43.155517 N 28.005383 E	28	43.15
GCA_018649235	82.68	7.69	3258967	3941663.038	3386	43.3512828	89.4248392	Bacteria	Nitrospinota	Nitrospinia	Nitrospinales	Nitrospinaceae	LS-NOB		Marine	hypoxic seawater	SAMN14914879	Canada: Vancouver Saanich Inlet	48.36 N 123.30 W	48.36	-123.3
GCA_018651865	75.84	8.4	2426598	3199628.165	2699	36.9521033	87.3427737	Bacteria	Nitrospinota	Nitrospinia	Nitrospinales	Nitrospinaceae	SCGCAAA288-L16		Marine	hypoxic seawater	SAMN14914748	Canada: Vancouver Saanich Inlet	48.36 N 123.30 W	48.36	-123.3
GCA_018657265	95.63	3.42	3580106	3743705.95	3385	43.4396356	89.4536642	Bacteria	Nitrospinota	Nitrospinia	Nitrospinales	Nitrospinaceae	LS-NOB		Marine	hypoxic seawater	SAMN14914572	Canada: Vancouver Saanich Inlet	48.36 N 123.30 W	48.36	-123.3
GCA_018658015	96.05	2.56	3121412	3249778.24	3009	47.0512063	89.4217425	Bacteria	Nitrospinota	Nitrospinia	Nitrospinales	Nitrospinaceae	LS-NOB		Marine	hypoxic seawater	SAMN14914534	Canada: Vancouver Saanich Inlet	48.36 N 123.30 W	48.36	-123.3
GCA_018661845	80.81	3.35	1894215	2344035.392	2015	37.7055403	88.1646487	Bacteria	Nitrospinota	Nitrospinia	Nitrospinales	Nitrospinaceae	SCGCAAA288-L16		Marine	hypoxic seawater	SAMN14915533	Canada: Vancouver Saanich Inlet	48.36 N 123.30 W	48.36	-123.3
GCA_018665625	80.83	4.94	3621922	4480913.027	3865	41.5883335	89.9640854	Bacteria	Nitrospinota	Nitrospinia	Nitrospinales	Nitrospinaceae	UBA8687		Marine	hypoxic seawater	SAMN14915399	Canada: Vancouver Saanich Inlet	48.36 N 123.30 W	48.36	-123.3
GCA_018666315	85.97	8.12	3467141	4032966.151	3392	44.5460107	89.2596523	Bacteria	Nitrospinota	Nitrospinia	Nitrospinales	Nitrospinaceae	LS-NOB		Marine	hypoxic seawater	SAMN14915337	Canada: Vancouver Saanich Inlet	48.36 N 123.30 W	48.36	-123.3
GCA_018697205	87.13	4.27	2480775	2847211.064	2427	37.013917	88.1666415	Bacteria	Nitrospinota	Nitrospinia	Nitrospinales	Nitrospinaceae	SCGCAAA288-L16		Marine	hypoxic seawater	SAMN14914462	Canada: Vancouver Saanich Inlet	48.36 N 123.30 W	48.36	-123.3
GCA_018698215	75.64	4.83	1870213	2472518.509	2067	39.6291225	88.4687466	Bacteria	Nitrospinota	Nitrospinia	Nitrospinales	Nitrospinaceae	SCGCAAA288-L16		Marine	hypoxic seawater	SAMN14915032	Canada: Vancouver Saanich Inlet	48.36 N 123.30 W	48.36	-123.3
GCA_018702695	83.28	2.14	2489266	2989032.181	2517	44.2962303	89.9997831	Bacteria	Nitrospinota	Nitrospinia	Nitrospinales	Nitrospinaceae	LS-NOB		Marine	hypoxic seawater	SAMN14915307	Canada: Vancouver Saanich Inlet	48.36 N 123.30 W	48.36	-123.3
GCA_905182935	79.72	3.11	1794389	2250864.275	1931	36.9601575	88.5829661	Bacteria	Nitrospinota	Nitrospinia	Nitrospinales	Nitrospinaceae	SCGCAAA288-L16		Marine	seawater	SAMEA7768613	North Atlantic Ocean : Fram Strait	77 N 0 W	77	0
IMG_2531839654	96.58	3.85	3067213	3175826.258	2964	56.2106055	89.7528473	Bacteria	Nitrospinota	Nitrospinia	Nitrospinales	Nitrospinaceae	Nitrospina	Nitrospina gracilis	Marine	marine	SAMEA2272521
IMG_2651870059	92.21	2.56	2960991	3211138.705	2759	45.4821713	88.8595406	Bacteria	Nitrospinota	Nitrospinia	Nitrospinales	Nitrospinaceae	1-14-0-20-45-15		Marine	Marine microbial communities from the northern Gulf of Mexico hypoxic zone
IMG_2681812871	87.92	3.42	2543045	2892453.367	2490	39.6322126	87.6790226	Bacteria	Nitrospinota	Nitrospinia	Nitrospinales	Nitrospinaceae	SCGCAAA288-L16		Marine	dark ocean
IMG_2681812872	81.14	2.56	2807115	3459594.528	2838	45.4747668	87.0406806	Bacteria	Nitrospinota	Nitrospinia	Nitrospinales	Nitrospinaceae	LS-NOB		Marine	dark ocean
IMG_2786546247	87.84	0.85	2393470	2724806.466	2388	46.899258	86.624566	Bacteria	Nitrospinota	Nitrospinia	Nitrospinales	Nitrospinaceae	LS-NOB	LS-NOB sp002786505	Terrestrial Subsurface	Rifle well FP-101 under high O2 conditions; 0.2 micron filter; full assembly	SAMN04315473	Ground water Aquifer Rifle, Colorado USA	39.5369 N 107.7828 W	39.53	-107.78
IMG_2788500554	76.87	3.42	1832975	2384512.814	1758	39.8181859	88.0827071	Bacteria	Nitrospinota	Nitrospinia	Nitrospinales	Nitrospinaceae	LS-NOB	LS-NOB sp002705185	Marine	North Atlantic Ocean	SAMN07619517	Atlantic Ocean
IMG_3300009173_42	75.75	4.27	2117935	2795953.795	2279	46.4254097	89.0051394	Bacteria	Nitrospinota	Nitrospinia	Nitrospinales	Nitrospinaceae	LS-NOB	LS-NOB sp003545625	Marine	Arctic Ocean	SAMN06267284	Canada Basin western Arctic Ocean	75.2588 N 156.0227 W	75.25	-156.02
IMG_3300020364_19	84.23	5.13	2182098	2590642.289	2215	45.4488753	88.3986879	Bacteria	Nitrospinota	Nitrospinia	Nitrospinales	Nitrospinaceae	SCGCAAA288-L16	SCGCAAA288-L16 sp003451695	Marine	Indian Ocean	SAMEA2620097	Indian Ocean	18.735 N 66.385 W	18.73	-66.38
IMG_3300025142_16	88.33	2.56	2955728	3346233.443	3008	55.7455219	87.7391966	Bacteria	Nitrospinota	Nitrospinia	Nitrospinales	Nitrospinaceae	21-14-0-20-56-8	21-14-0-20-56-8 sp002796165	Terrestrial Subsurface	Groundwater microbial communities from aquifer - Crystal Geyser	SAMN07960351	USA: Crystal Geyser near Green River utah	38.56 N 110.8 W	38.56	-110.8
IMG_3300025786_10	92.56	0.85	3231943	3491727.528	3150	45.5394789	89.3466252	Bacteria	Nitrospinota	Nitrospinia	Nitrospinales	Nitrospinaceae	1-14-0-20-45-15	1-14-0-20-45-15 sp002787235	Terrestrial Subsurface	Groundwater microbial communities from aquifer - Crystal Geyser	SAMN07960335		38.56 N 110.8 W	38.56	-110.8
IMG_3300027801_18	85.62	2.78	2785800	3253679.047	3092	41.7775504	87.3652811	Bacteria	Nitrospinota	Nitrospinia	Nitrospinales	Nitrospinaceae	UBA8687	UBA8687 sp013349585	Marine	seawater	SAMN06267288	Canada Basin western Arctic Ocean	77.0991 N 150.2252 W	77.09	-150.22
AH_259_D15_M11_P09	91.44	2.38	2992404	32725.32808	3431	58.4	85.91	Bacteria	Nitrospirota	Nitrospiria	Nitrospirales	Nitrospiraceae			Atlantis Massif Shallow Oceanic Lithosphere	Marine Subsurface / Hydrothermal	SAMN27544102	Atlantic Ocean : Mid Atlantic Ridge Atlantis Massif		30.13	-42.13
GCA_001919055	79.11	8.28	2279813	28818.26571	2606	61.8384829	89.3711458	Bacteria	Nitrospirota	Nitrospiria	Nitrospirales	Nitrospiraceae	40CM-3-62-11	40CM-3-62-11 sp001914955	Soil sample from Angelo meadow plot 1, 40cm depth, 4 days after first rain event (27mm)	Terrestrial	SAMN04327928	USA: Angelo, CA	39.74 N 123.63 W	39.74	-123.63
GCA_002083355	79.13	1.37	2909829	36772.76633	3293	56.6187631	83.1610724	Bacteria	Nitrospirota	Nitrospiria	Nitrospirales	Nitrospiraceae	Nitrospira_F	Nitrospira_F sp900696515	household tap filter	Drinking Water Systems	SAMN04592456	China: Hainan Xiuying residential area	20.017416 N 110.27990199 E	20.017416	110.279902
GCA_002083365	93.53	3.69	4415371	47208.07228	4443	56.0787257	87.4363672	Bacteria	Nitrospirota	Nitrospiria	Nitrospirales	Nitrospiraceae	Nitrospira_F	Nitrospira_F sp002083365	household tap filter	Drinking Water Systems	SAMN04592276	Singapore: National University of Singapore	1.315298 N 103.77870400 E	1.315298	103.778704
GCA_002083405	96.76	3.69	3659024	37815.46093	3805	56.7732706	88.4334183	Bacteria	Nitrospirota	Nitrospiria	Nitrospirales	Nitrospiraceae	Nitrospira_F	Nitrospira_F sp002083405	household tap filter	Drinking Water Systems	SAMN04592277	Singapore: National University of Singapore	1.315298 N 103.77870400 E	1.315298	103.778704
GCA_002083555	91.82	4.82	4009378	43665.6284	3995	58.0169863	89.5520702	Bacteria	Nitrospirota	Nitrospiria	Nitrospirales	Nitrospiraceae	Nitrospira_D	Nitrospira_D sp002083555	household tap filter	Drinking Water Systems	SAMN06189318	USA: Stanford University	37.428307 N 122.175807 W	37.428307	-122.175807
GCA_002083565	92.92	4.6	2935895	31595.94275	3012	57.0159557	87.1001858	Bacteria	Nitrospirota	Nitrospiria	Nitrospirales	Nitrospiraceae	Nitrospira_F	Nitrospira_F sp002083565	household tap filter	Drinking Water Systems	SAMN06189317	USA: Stanford University	37.428307 N 122.175807 W	37.428307	-122.175807
GCA_002331335	92.22	2.78	3563798	38644.52396	3577	57.8933292	88.2869905	Bacteria	Nitrospirota	Nitrospiria	Nitrospirales	Nitrospiraceae	Nitrospira_F	Nitrospira_F sp002331335	sediment	Aquatic	SAMN03222684	Singapore	1.3188 N 103.7708 E	1.3188	103.7708
GCA_002331625	85.5	2.78	4442961	51964.45614	4629	55.3045037	84.4300456	Bacteria	Nitrospirota	Nitrospiria	Nitrospirales	Nitrospiraceae	Nitrospira_F	Nitrospira_F sp002331625	sediment	Aquatic	SAMN03222684	Singapore	1.3188 N 103.7708 E	1.3188	103.7708
GCA_002380995	79.79	2.73	3388370	42466.09851	4035	59.1547967	87.7638806	Bacteria	Nitrospirota	Nitrospiria	Nitrospirales	Nitrospiraceae	Nitrospira_A	Nitrospira_A sp900170025	Wastewater treatment plant	WWTP	SAMN02862043	Luxembourg: Schifflange
GCA_002420105	88.42	3.64	3440608	38912.10133	3471	62.405985	86.0022996	Bacteria	Nitrospirota	Nitrospiria	Nitrospirales	Nitrospiraceae	Nitrospira_C	Nitrospira_C sp002420105	sediment	Aquatic	SAMN03222686	Singapore	1.3356 N 103.7491 E	1.3356	103.7491
GCA_002420115	94.95	3.86	4375576	46082.94892	4371	55.0605929	86.2853028	Bacteria	Nitrospirota	Nitrospiria	Nitrospirales	Nitrospiraceae	Nitrospira_F	Nitrospira_F sp002420115	sediment	Aquatic	SAMN03222686	Singapore	1.3356 N 103.7491 E	1.3356	103.7491
GCA_002435325	81.58	0	2695352	33039.3724	2735	57.9292943	89.724459	Bacteria	Nitrospirota	Nitrospiria	Nitrospirales	Nitrospiraceae	Nitrospira_D	Nitrospira_D sp002435325	sediment	Aquatic	SAMEA3140934	Australia
GCA_002451055	84.64	2.55	3065969	36223.6413	3356	57.0813793	86.6807199	Bacteria	Nitrospirota	Nitrospiria	Nitrospirales	Nitrospiraceae	Nitrospira_F	Nitrospira_F sp002451055	sediment	Aquatic	SAMEA3140928	Australia
GCA_002483475	79.82	0	3822965	47894.82586	4023	56.2977012	86.8823021	Bacteria	Nitrospirota	Nitrospiria	Nitrospirales	Nitrospiraceae	Nitrospira_F	Nitrospira_F sp900696515			SAMN01922995
GCA_002737345	90.4	0.91	1671164	18486.32743	1701	57.9227356	89.595695	Bacteria	Nitrospirota	Nitrospiria	Nitrospirales	Nitrospiraceae	Palsa-1315	Palsa-1315 sp002737345	freshwater	Aquatic	SAMN07460794	Russia: Lake Baikal	51.7874 N 104.9391 E	51.7874	104.9391
GCA_002869845	91.31	2.78	3136753	34352.78721	3156	55.2783825	87.6506056	Bacteria	Nitrospirota	Nitrospiria	Nitrospirales	Nitrospiraceae	Nitrospira_F	Nitrospira_F sp002869845	rapid sand filter	Drinking Water Systems	SAMN06854219	Denmark	55.7042 N 12.4542 E	55.7042	12.4542
GCA_002869855	92.05	2.73	3409230	37036.71917	3465	57.8431992	89.5016763	Bacteria	Nitrospirota	Nitrospiria	Nitrospirales	Nitrospiraceae	Nitrospira_D	Nitrospira_D sp002869855	rapid sand filter	Drinking Water Systems	SAMN06854221	Denmark	55.7042 N 12.4542 E	55.7042	12.4542
GCA_002869885	89.31	2.73	2994827	33532.94144	2968	56.1220196	85.6287525	Bacteria	Nitrospirota	Nitrospiria	Nitrospirales	Nitrospiraceae	Palsa-1315	Palsa-1315 sp002869885	rapid sand filter	Drinking Water Systems	SAMN06854220	Denmark	55.7042 N 12.4542 E	55.7042	12.4542
GCA_002869895	93.07	4.09	3453425	37105.67315	3561	55.837848	85.6534021	Bacteria	Nitrospirota	Nitrospiria	Nitrospirales	Nitrospiraceae	Palsa-1315	Palsa-1315 sp002869895	rapid sand filter	Drinking Water Systems	SAMN06854222	Denmark	55.7042 N 12.4542 E	55.7042	12.4542
GCA_002869925	91.31	2.73	3364916	36851.56062	3382	55.6811282	85.1806405	Bacteria	Nitrospirota	Nitrospiria	Nitrospirales	Nitrospiraceae	Palsa-1315	Palsa-1315 sp002869925	rapid sand filter	Drinking Water Systems	SAMN06854218	Denmark	55.7042 N 12.4542 E	55.7042	12.4542
GCA_003135435	94.94	2.27	4337406	45685.75943	4821	56.9436393	82.4112154	Bacteria	Nitrospirota	Nitrospiria	Nitrospirales	Nitrospiraceae	Palsa-1315	Palsa-1315 sp003135435	permafrost active layer soil	Terrestrial	SAMN08179337	Sweden: Stordalen Mire	68.3535 N 19.0471 E	68.3535	19.0471
GCA_003152135	92.62	2.73	4462745	48183.38372	5208	56.7601451	81.4370752	Bacteria	Nitrospirota	Nitrospiria	Nitrospirales	Nitrospiraceae	Palsa-1315	Palsa-1315 sp003135435	permafrost active layer soil	Terrestrial	SAMN08179846	Sweden: Stordalen Mire	68.3535 N 19.0472 E	68.3535	19.0472
GCA_004296865	92.67	4.8	2711460	29259.30722	3109	61.6319621	89.6653095	Bacteria	Nitrospirota	Nitrospiria	Nitrospirales	Nitrospiraceae	SCVQ01	SCVQ01 sp004296865	groundwater	Terrestrial Subsurface Groundwater	SAMN10720248	USA: Tennessee	35.987421 N 84.264657 W	35.987421	-84.264657
GCA_004296885	96.7	2.73	3259612	33708.50052	3159	61.9673446	89.9318385	Bacteria	Nitrospirota	Nitrospiria	Nitrospirales	Nitrospiraceae	SYGV01	SYGV01 sp004296885	groundwater	Terrestrial Subsurface Groundwater	SAMN10720245	USA: Tennessee	35.987421 N 84.264657 W	35.987421	-84.264657
GCA_005116745	94.94	2.83	3864579	40705.48768	3857	54.959373	86.9997741	Bacteria	Nitrospirota	Nitrospiria	Nitrospirales	Nitrospiraceae	Nitrospira_F	Nitrospira_F sp005116745	rapid sand filter	Drinking Water Systems	SAMN11414600	Denmark	55.70227 N 11.675061 E	55.70227	11.675061
GCA_005116775	77.14	1.82	2670838	34623.25642	2772	55.7491376	86.8105067	Bacteria	Nitrospirota	Nitrospiria	Nitrospirales	Nitrospiraceae	Palsa-1315	Palsa-1315 sp005116775	rapid sand filter	Drinking Water Systems	SAMN11414595	Denmark	55.70227 N 11.675061 E	55.70227	11.675061
GCA_005116815	79.94	1.82	1973679	24689.50463	2099	57.3341195	88.1632728	Bacteria	Nitrospirota	Nitrospiria	Nitrospirales	Nitrospiraceae	Palsa-1315	Palsa-1315 sp005116815	rapid sand filter	Drinking Water Systems	SAMN11414599	Denmark	55.70227 N 11.675061 E	55.70227	11.675061
GCA_005116825	93.07	2.73	2626242	28217.92199	2662	56.1908879	86.1626613	Bacteria	Nitrospirota	Nitrospiria	Nitrospirales	Nitrospiraceae	Palsa-1315	Palsa-1315 sp002869885	rapid sand filter	Drinking Water Systems	SAMN11414598	Denmark	55.70227 N 11.675061 E	55.70227	11.675061
GCA_005116835	94.94	3.18	3939676	41496.48199	3947	55.5568872	85.9137401	Bacteria	Nitrospirota	Nitrospiria	Nitrospirales	Nitrospiraceae	Palsa-1315	Palsa-1315 sp005116835	rapid sand filter	Drinking Water Systems	SAMN11414594	Denmark	55.70227 N 11.675061 E	55.70227	11.675061
GCA_005116865	94.03	1.87	3449157	36681.45273	3504	57.696751	89.218322	Bacteria	Nitrospirota	Nitrospiria	Nitrospirales	Nitrospiraceae	Nitrospira_D	Nitrospira_D sp002869855	rapid sand filter	Drinking Water Systems	SAMN11414592	Denmark	55.70227 N 11.675061 E	55.70227	11.675061
GCA_005116885	91.1	0.91	3186592	34979.05598	3321	55.4277879	84.1480177	Bacteria	Nitrospirota	Nitrospiria	Nitrospirales	Nitrospiraceae	Palsa-1315	Palsa-1315 sp005116885	rapid sand filter	Drinking Water Systems	SAMN11414597	Denmark	55.70227 N 11.675061 E	55.70227	11.675061
GCA_005116895	94.03	2.78	3305268	35151.20706	3420	55.1794025	87.0412324	Bacteria	Nitrospirota	Nitrospiria	Nitrospirales	Nitrospiraceae	Nitrospira_F	Nitrospira_F sp005116895	rapid sand filter	Drinking Water Systems	SAMN11414596	Denmark	55.70227 N 11.675061 E	55.70227	11.675061
GCA_005116945	78.24	2.73	3393310	43370.52658	3511	55.4902926	84.3549808	Bacteria	Nitrospirota	Nitrospiria	Nitrospirales	Nitrospiraceae	Palsa-1315	Palsa-1315 sp005116945	rapid sand filter	Drinking Water Systems	SAMN11414589	Denmark	55.70227 N 11.675061 E	55.70227	11.675061
GCA_005116955	92.47	3.69	3652766	39502.17368	3679	55.1451725	87.449155	Bacteria	Nitrospirota	Nitrospiria	Nitrospirales	Nitrospiraceae	Nitrospira_F	Nitrospira_F sp005116955	rapid sand filter	Drinking Water Systems	SAMN11414590	Denmark	55.70227 N 11.675061 E	55.70227	11.675061
GCA_005116965	95.83	1.19	3727801	38900.14609	3851	55.2399824	86.5324893	Bacteria	Nitrospirota	Nitrospiria	Nitrospirales	Nitrospiraceae	Nitrospira_F	Nitrospira_F sp005116965	rapid sand filter	Drinking Water Systems	SAMN11414588	Denmark	55.70227 N 11.675061 E	55.70227	11.675061
GCA_005239465	94.03	2.73	3299906	35094.18271	3537	56.8311321	86.3024583	Bacteria	Nitrospirota	Nitrospiria	Nitrospirales	Nitrospiraceae	Nitrospira_F	Nitrospira_F sp005239465	aquifer adjacent to the Colorado River	Terrestrial Subsurface Groundwater	SAMN10717836	USA: Rifle, CO	39.53470200 N 107.78311900 W	39.534702	-107.783119
GCA_005239475	90.4	2.73	3557573	39353.68363	3865	57.0666613	84.2377655	Bacteria	Nitrospirota	Nitrospiria	Nitrospirales	Nitrospiraceae	Palsa-1315	Palsa-1315 sp005239475	aquifer adjacent to the Colorado River	Terrestrial Subsurface Groundwater	SAMN10721429	USA: Rifle, CO	39.53470200 N 107.78311900 W	39.534702	-107.783119
GCA_005788665	91.21	1.06	1700542	18644.24953	1836	57.7448837	89.1308771	Bacteria	Nitrospirota	Nitrospiria	Nitrospirales	Nitrospiraceae	Palsa-1315	Palsa-1315 sp002737345	freshwater	Aquatic	SAMN11369160	China: Fuxian Lake, Yuxi	24.541 N 102.895 E	24.541	102.895
GCA_005808785	80.57	7.73	1960760	24336.10525	2179	62.7551052	89.1803688	Bacteria	Nitrospirota	Nitrospiria	Nitrospirales	Nitrospiraceae	SYGV01	SYGV01 sp005799365	freshwater	Aquatic	SAMN11369434	China: Fuxian Lake, Yuxi	24.541 N 102.895 E	24.541	102.895
GCA_005877575	86.43	2.73	2710112	31356.14949	3031	60.984636	87.1705302	Bacteria	Nitrospirota	Nitrospiria	Nitrospirales	Nitrospiraceae	40CM-3-62-11	40CM-3-62-11 sp001914955	temperate grassland biome	Terrestrial	SAMN11380651	USA: Angelo Coast Range Reserve, CA	39.74 N 123.63 W	39.74	-123.63
GCA_005877775	94.95	3.64	3063331	32262.56977	3303	58.4998056	87.4190546	Bacteria	Nitrospirota	Nitrospiria	Nitrospirales	Nitrospiraceae	NS-7	NS-7 sp005877775	temperate grassland biome	Terrestrial	SAMN11380653	USA: Angelo Coast Range Reserve, CA	39.74 N 123.63 W	39.74	-123.63
GCA_005887945	90.91	2.73	3545157	38996.33704	4049	56.7348041	83.2342545	Bacteria	Nitrospirota	Nitrospiria	Nitrospirales	Nitrospiraceae	Palsa-1315	Palsa-1315 sp005887945	temperate grassland biome	Terrestrial	SAMN11380655	USA: Angelo Coast Range Reserve, CA	39.74 N 123.63 W	39.74	-123.63
GCA_009594825	82.17	4.6	3796730	46205.79287	3824	54.6419946	86.9473995	Bacteria	Nitrospirota	Nitrospiria	Nitrospirales	Nitrospiraceae	Nitrospira_F	Nitrospira_F nitrosa	Wastewater treatment plant	WWTP	PRJNA552823	USA
GCA_009594865	83.58	2.73	3727475	44597.69084	3627	58.5950543	89.7455516	Bacteria	Nitrospirota	Nitrospiria	Nitrospirales	Nitrospiraceae	Nitrospira_A	Nitrospira_A sp009594865	Wastewater treatment plant	WWTP	PRJNA552823	USA
GCA_009594875	94.94	1.36	3494738	36809.96419	3364	59.1371943	89.428764	Bacteria	Nitrospirota	Nitrospiria	Nitrospirales	Nitrospiraceae	Nitrospira_A	Nitrospira_A defluvii_A	Wastewater treatment plant	WWTP	PRJNA552823	USA
GCA_009594935	75.23	1.14	3080533	40948.19886	3217	54.8694658	87.0923636	Bacteria	Nitrospirota	Nitrospiria	Nitrospirales	Nitrospiraceae	Nitrospira_F	Nitrospira_F sp002254365	Wastewater treatment plant	WWTP	PRJNA552823	USA
GCA_009594995	83.12	4.09	3779953	45475.85419	3692	58.3635035	89.795561	Bacteria	Nitrospirota	Nitrospiria	Nitrospirales	Nitrospiraceae	Nitrospira_A	Nitrospira_A sp009594995	Wastewater treatment plant	WWTP	PRJNA552823	USA
GCA_009595005	93.3	3.86	4545155	48715.48767	4491	54.8327395	87.1120787	Bacteria	Nitrospirota	Nitrospiria	Nitrospirales	Nitrospiraceae	Nitrospira_F	Nitrospira_F sp002254365	Wastewater treatment plant	WWTP	PRJNA552823	USA
GCA_009692155	79.82	0	1928707	24163.20471	1998	60.5213234	90.0166277	Bacteria	Nitrospirota	Nitrospiria	Nitrospirales	Nitrospiraceae	2-02-FULL-62-14	2-02-FULL-62-14 sp009692155	freshwater	Aquatic	SAMN10915764	Russia: Lake Baikal	51.787400 N 104.939100 E	51.7874	104.9391
GCA_009885705	89.44	3.82	2736807	30599.3627	3144	57.2547132	88.7255842	Bacteria	Nitrospirota	Nitrospiria	Nitrospirales	Nitrospiraceae	Palsa-1315	Palsa-1315 sp009885705	sediment	Aquatic	SAMN12036131	Canada: Lake Hazen	81.82 N 71 W	81.82	-71
GCA_011054545	94.94	3.64	3427590	36102.69644	3508	63.8279374	87.6868003	Bacteria	Nitrospirota	Nitrospiria	Nitrospirales	Nitrospiraceae	DSOU01	DSOU01 sp011054545	hot spring sediment	Terrestrial Hot Springs	SAMN09639434	Canada: British Columbia	60.1987 N 125.5127 W	60.1987	-125.5127
GCA_011090425	94.03	5.05	4699238	49975.94385	4867	55.9201087	87.2432935	Bacteria	Nitrospirota	Nitrospiria	Nitrospirales	Nitrospiraceae	Nitrospira_F	Nitrospira_F sp011090425	activated sludge from Linkou wastewater treatment plant	activated sludge / bioreactor	SAMN07644399	Taiwan: Xinbei	25.10 N 121.39 E	25.1	121.39
GCA_011331925	93.07	4.6	4446054	47771.07553	4890	55.3208531	87.7168833	Bacteria	Nitrospirota	Nitrospiria	Nitrospirales	Nitrospiraceae	Nitrospira_F	Nitrospira_F sp011331925	hot spring sediment	Terrestrial Hot Springs	SAMN09639467	Canada: British Columbia	60.1987 N 125.5127 W	60.1987	-125.5127
GCA_011405515	93.98	2.73	4509223	47980.6661	4448	55.9841241	88.1651007	Bacteria	Nitrospirota	Nitrospiria	Nitrospirales	Nitrospiraceae	Nitrospira_C	Nitrospira_C sp011405515	drinking water treatment plant	Drinking Water Systems	SAMD00073592	Japan:Saitama, drinking water treatment plant		35.8616	139.6455
GCA_011525625	95.91	3.86	4603721	48000.42748	4411	59.2921682	89.0897602	Bacteria	Nitrospirota	Nitrospiria	Nitrospirales	Nitrospiraceae	Nitrospira_A	Nitrospira_A sp003456605	anammox sludge	activated sludge / bioreactor	SAMN13739120	China: Shanghai	31.5 N 121.42 E	31.5	121.42
GCA_013140455	92.44	2.32	3789341	40992.43834	3783	57.5905151	90.002193	Bacteria	Nitrospirota	Nitrospiria	Nitrospirales	Nitrospiraceae	Nitrospira_D	Nitrospira_D sp013140455	Wall biofilm - drinking water treatment plant	WWTP	SAMN14539143	Netherlands		52.1326	5.2913
GCA_013140535	87.61	3.18	3547636	40493.50531	3804	55.668479	86.5187127	Bacteria	Nitrospirota	Nitrospiria	Nitrospirales	Nitrospiraceae	Palsa-1315	Palsa-1315 sp005116835	Wall biofilm - drinking water treatment plant	WWTP	SAMN14539139	Netherlands		52.1326	5.2913
GCA_013140715	95.85	3.18	3581610	37366.82316	3610	55.4637998	86.7679898	Bacteria	Nitrospirota	Nitrospiria	Nitrospirales	Nitrospiraceae	Palsa-1315	Palsa-1315 sp013140715	Wall biofilm - drinking water treatment plant	WWTP	SAMN14539129	Netherlands		52.1326	5.2913
GCA_013141205	89.26	3.45	3854868	43186.95944	4285	55.0302112	87.2842339	Bacteria	Nitrospirota	Nitrospiria	Nitrospirales	Nitrospiraceae	Nitrospira_F	Nitrospira_F sp005116965	Primary rapid sand filter	Drinking Water Systems	SAMN14539105	Netherlands		52.1326	5.2913
GCA_013388555	90.25	4.14	3521690	39021.49584	3798	56.0183889	86.6015748	Bacteria	Nitrospirota	Nitrospiria	Nitrospirales	Nitrospiraceae	Palsa-1315	Palsa-1315 sp013388555	hot spring sediment	Terrestrial Hot Springs	SAMN14673749	Canada: Liard River	59.431 N 126.1 W	59.431	-126.1
GCA_013696305	93.81	0.91	3248677	34630.39122	3531	57.3788653	87.3796933	Bacteria	Nitrospirota	Nitrospiria	Nitrospirales	Nitrospiraceae	Nitrospira_A	Nitrospira_A sp013696305	mineral soil	Terrestrial	SAMN15052096	Antarctica: Mackay Glacier regions	76.0965 S 162.01 E	-76.0965	162.01
GCA_014055465	96.82	1.82	4448316	45944.18509	4239	58.2846407	88.8674051	Bacteria	Nitrospirota	Nitrospiria	Nitrospirales	Nitrospiraceae	Nitrospira_A	Nitrospira_A sp014055465	comammox bioreactor	activated sludge / bioreactor	SAMN13055409	Netherlands: Nijmegen	51.842867 N 5.854622 E	51.842867	5.854622
GCA_014055495	94.95	6.69	4062594	42786.66667	3964	59.4692455	89.0785542	Bacteria	Nitrospirota	Nitrospiria	Nitrospirales	Nitrospiraceae	Nitrospira_A	Nitrospira_A sp014055495	comammox bioreactor	activated sludge / bioreactor	SAMN13055410	Netherlands: Nijmegen	51.842867 N 5.854622 E	51.842867	5.854622
GCA_014055525	89.55	3.14	3462002	38659.98883	3484	58.3390766	90.0264645	Bacteria	Nitrospirota	Nitrospiria	Nitrospirales	Nitrospiraceae	Nitrospira_C	Nitrospira_C sp014055525	comammox bioreactor	activated sludge / bioreactor	SAMN13055411	Netherlands: Nijmegen	51.842867 N 5.854622 E	51.842867	5.854622
GCA_014058405	95.85	2.78	4125728	43043.58894	4196	54.4747739	87.9462243	Bacteria	Nitrospirota	Nitrospiria	Nitrospirales	Nitrospiraceae	Nitrospira_F	Nitrospira_F kreftii	comammox bioreactor	activated sludge / bioreactor	SAMN13404496	Netherlands: Nijmegen	51.842867 N 5.854622 E	51.842867	5.854622
GCA_014192195	94.94	0.91	1842847	19410.64883	1830	57.5591766	89.1770722	Bacteria	Nitrospirota	Nitrospiria	Nitrospirales	Nitrospiraceae	Palsa-1315	Palsa-1315 sp002737345	freshwater lake	Aquatic	SAMD00166090	Japan:Lake Biwa	35.2193 N 135.9957 E	35.2193	135.9957
GCA_014379455	90.85	3.99	3733159	41091.45845	4088	55.6833502	84.7635474	Bacteria	Nitrospirota	Nitrospiria	Nitrospirales	Nitrospiraceae	Palsa-1315	Palsa-1315 sp014379455	glacier surface soil	Terrestrial	SAMN14819081	Greenland: the Little Firn glacier in the Knuths Fjeld	81.567 N 16.358 W	81.567	-16.358
GCA_015709715	96.76	4.32	4156062	42952.27367	3988	59.9216759	90.9931324	Bacteria	Nitrospirota	Nitrospiria	Nitrospirales	Nitrospiraceae	Nitrospira_A	Nitrospira_A sp001567445	partial-nitration anammox reactor sludge sample	activated sludge / bioreactor	SAMN15013945	China:Hong Kong SAR	22.32 N 114.17 E	22.32	114.17
GCA_015903945	87.22	4.09	2951825	33843.44187	3090	58.2794373	88.8513039	Bacteria	Nitrospirota	Nitrospiria	Nitrospirales	Nitrospiraceae	Nitrospira_F		river sediment	Aquatic	SAMN12518162	China	31.77 N 120.96 E	31.77	120.96
GCA_015903955	96.02	3.69	2765952	28805.99875	2893	57.237609	87.2867642	Bacteria	Nitrospirota	Nitrospiria	Nitrospirales	Nitrospiraceae	Nitrospira_F	Nitrospira_F sp002083565	river sediment	Aquatic	SAMN12518163	China	31.77 N 120.96 E	31.77	120.96
GCA_015903965	84.66	2.05	3327872	39308.66997	3925	56.3042777	85.9484379	Bacteria	Nitrospirota	Nitrospiria	Nitrospirales	Nitrospiraceae	Nitrospira_F	Nitrospira_F sp900696515	river sediment	Aquatic	SAMN12518160	China	32.18 N 119.66 E	32.18	119.66
GCA_015903995	87.84	2.73	3554236	40462.61384	3843	55.9608439	85.750496	Bacteria	Nitrospirota	Nitrospiria	Nitrospirales	Nitrospiraceae	Nitrospira_F		river sediment	Aquatic	SAMN12518161	China	31.77 N 120.96 E	31.77	120.96
GCA_015904025	76.04	1.36	3391816	44605.68122	4139	56.522119	83.36658	Bacteria	Nitrospirota	Nitrospiria	Nitrospirales	Nitrospiraceae	Nitrospira_F		river sediment	Aquatic	SAMN12518159	China	31.46 N 118.34 E	31.46	118.34
GCA_015904045	89.99	4.55	3579929	39781.40905	4106	58.1538327	86.6683669	Bacteria	Nitrospirota	Nitrospiria	Nitrospirales	Nitrospiraceae	Nitrospira_F		river sediment	Aquatic	SAMN12518157	China	29.67 N 113.32 E	29.67	113.32
GCA_015904085	76.17	5	3689189	48433.62216	4139	56.4376551	85.0666637	Bacteria	Nitrospirota	Nitrospiria	Nitrospirales	Nitrospiraceae	Nitrospira_F		river sediment	Aquatic	SAMN12518157	China	29.67 N 113.32 E	29.67	113.32
GCA_016195505	81.6	4.09	2611586	32004.73039	3077	56.3157407	88.174121	Bacteria	Nitrospirota	Nitrospiria	Nitrospirales	Nitrospiraceae	Nitrospira_F		groundwater	Terrestrial Subsurface Groundwater	SAMN15435529	USA: California, Calistoga	38.66837 N 122.58818 W	38.66837	-122.58818
GCA_016200355	91.46	3.64	2944264	32191.82156	3220	56.1103763	86.7400138	Bacteria	Nitrospirota	Nitrospiria	Nitrospirales	Nitrospiraceae	Palsa-1315		groundwater	Terrestrial Subsurface Groundwater	SAMN15435672	USA: California, Calistoga	38.66837 N 122.58818 W	38.66837	-122.58818
GCA_016207025	85.85	3.03	2470276	28774.32732	2607	61.0368639	88.6590405	Bacteria	Nitrospirota	Nitrospiria	Nitrospirales	Nitrospiraceae			groundwater	Terrestrial Subsurface Groundwater	SAMN15435974	USA: California, Modesto	37.661915 N 121.114554 W	37.661915	-121.114554
GCA_016219645	94.89	3.18	3648813	38453.08252	3711	56.0661006	86.7203115	Bacteria	Nitrospirota	Nitrospiria	Nitrospirales	Nitrospiraceae	Palsa-1315		groundwater	Terrestrial Subsurface Groundwater	SAMN15436686	USA: California, Modesto	37.661915 N 121.114554 W	37.661915	-121.114554
GCA_016222925	84.77	1.87	2517727	29700.6842	2866	55.4740345	88.9155576	Bacteria	Nitrospirota	Nitrospiria	Nitrospirales	Nitrospiraceae	Nitrospira_F		groundwater	Terrestrial Subsurface Groundwater	SAMN15436802	USA: California, Middletown	38.70266 N 122.51889 W	38.70266	-122.51889
GCA_016234105	77.8	5	1914572	24608.8946	2211	61.2614725	89.4695002	Bacteria	Nitrospirota	Nitrospiria	Nitrospirales	Nitrospiraceae	2-02-FULL-62-14		groundwater	Terrestrial Subsurface Groundwater	SAMN15435837	USA: California, Modesto	37.661915 N 121.114554 W	37.661915	-121.114554
GCA_016235225	76.06	1.36	2337009	30725.86116	2622	61.2656616	86.7134016	Bacteria	Nitrospirota	Nitrospiria	Nitrospirales	Nitrospiraceae	RSF151		groundwater	Terrestrial Subsurface Groundwater	SAMN15436687	USA: California, Middletown	38.70266 N 122.51889 W	38.70266	-122.51889
GCA_016650275	93.12	6.36	3347734	35950.75172	3645	56.7708187	84.6243758	Bacteria	Nitrospirota	Nitrospiria	Nitrospirales	Nitrospiraceae	Palsa-1315	Palsa-1315 sp005239475	permafrost sediment	Terrestrial	SAMN16871425	Russia:Cape Chukochii, East Siberian Sea	70.05 N 159.55 E	70.05	159.55
GCA_016712165	96.76	3.18	4738919	48976.01282	4889	54.7909555	86.0689959	Bacteria	Nitrospirota	Nitrospiria	Nitrospirales	Nitrospiraceae	Nitrospira_F	Nitrospira_F sp002254365	activated sludge from Hade_18-Q3-R52-61	activated sludge / bioreactor	SAMN16426034	Denmark: Haderslev	55.249786 N 9.508609 E	55.249786	9.508609
GCA_016715825	95.68	3.69	3855297	40293.65594	4026	55.0378868	87.688964	Bacteria	Nitrospirota	Nitrospiria	Nitrospirales	Nitrospiraceae	Nitrospira_F		activated sludge from Kalu_18-Q3-R12-55	activated sludge / bioreactor	SAMN16426200	Denmark: Kalundborg		55.6864	11.0892
GCA_016719745	93.9	2.95	4312793	45929.63791	4466	59.2705238	86.7274641	Bacteria	Nitrospirota	Nitrospiria	Nitrospirales	Nitrospiraceae	Nitrospira_A	Nitrospira_A sp900170025	activated sludge from Lyne_18-Q3-R50-59	activated sludge / bioreactor	SAMN16426230	Denmark: Lynetten	55.695362 N 12.612702 E	55.695362	12.612702
GCA_016722055	96.76	2.73	4769874	49295.92807	4773	54.9737792	86.6732958	Bacteria	Nitrospirota	Nitrospiria	Nitrospirales	Nitrospiraceae	Nitrospira_F	Nitrospira_F sp002254365	activated sludge from Ribe_18-Q3-R11-54	activated sludge / bioreactor	SAMN16426454	Denmark: Ribe	55.329053 N 8.74336 E	55.329053	8.74336
GCA_016722315	97.67	1.82	4319841	44228.9444	4302	59.1452324	87.1634859	Bacteria	Nitrospirota	Nitrospiria	Nitrospirales	Nitrospiraceae	Nitrospira_A	Nitrospira_A sp900170025	activated sludge from Ribe_18-Q3-R11-54	activated sludge / bioreactor	SAMN16426441	Denmark: Ribe	55.329053 N 8.74336 E	55.329053	8.74336
GCA_016788465	94.94	2.78	3716947	39150.48452	3856	54.8021266	87.9240947	Bacteria	Nitrospirota	Nitrospiria	Nitrospirales	Nitrospiraceae	Nitrospira_F		bioreactor sludge	activated sludge / bioreactor	SAMN17181169	China: Nanjing
GCA_016788885	96.71	2.27	3919805	40531.53759	3751	58.7309063	89.6676493	Bacteria	Nitrospirota	Nitrospiria	Nitrospirales	Nitrospiraceae	Nitrospira_A	Nitrospira_A sp009594855	bioreactor sludge	activated sludge / bioreactor	SAMN17181171	China: Nanjing
GCA_016788925	82.03	5.08	3141647	38298.75655	3483	59.3632906	88.4584742	Bacteria	Nitrospirota	Nitrospiria	Nitrospirales	Nitrospiraceae	Nitrospira_A		bioreactor sludge	activated sludge / bioreactor	SAMN17181172	China: Nanjing
GCA_016873395	95.4	1.87	2337642	24503.58491	2451	61.5465499	87.392167	Bacteria	Nitrospirota	Nitrospiria	Nitrospirales	Nitrospiraceae	SCVQ01		freshwater lake	Aquatic	SAMN10966863	Tanzania: Lake Tanganyika, Kigoma	6.2556 S 29.5108 E	-6.2556	29.5108
GCA_016873435	94.09	3.86	1719115	18270.96397	1763	60.4398193	90.3915096	Bacteria	Nitrospirota	Nitrospiria	Nitrospirales	Nitrospiraceae			freshwater lake	Aquatic	SAMN10966862	Tanzania: Lake Tanganyika, Kigoma	6.2556 S 29.5108 E	-6.2556	29.5108
GCA_016873455	95	5.78	2726204	28696.88421	2969	57.7112718	88.4345045	Bacteria	Nitrospirota	Nitrospiria	Nitrospirales	Nitrospiraceae	Nitrospira_F		freshwater lake	Aquatic	SAMN10966861	Tanzania: Lake Tanganyika, Kigoma	6.2556 S 29.5108 E	-6.2556	29.5108
GCA_016873495	96.76	2.73	3193853	33007.98884	3178	61.5004197	90.1750957	Bacteria	Nitrospirota	Nitrospiria	Nitrospirales	Nitrospiraceae	SYGV01		freshwater lake	Aquatic	SAMN10966859	Tanzania: Lake Tanganyika, Kigoma	6.2556 S 29.5108 E	-6.2556	29.5108
GCA_016873515	96.31	4.22	1979228	20550.59703	2171	55.8292425	87.5630802	Bacteria	Nitrospirota	Nitrospiria	Nitrospirales	Nitrospiraceae	Nitrospira_F		freshwater lake	Aquatic	SAMN10966858	Tanzania: Lake Tanganyika, Kigoma	6.2556 S 29.5108 E	-6.2556	29.5108
GCA_016873525	86.81	2.73	2290438	26384.49487	2547	62.1164162	88.6014815	Bacteria	Nitrospirota	Nitrospiria	Nitrospirales	Nitrospiraceae	SCVQ01		freshwater lake	Aquatic	SAMN10966860	Tanzania: Lake Tanganyika, Kigoma	6.2556 S 29.5108 E	-6.2556	29.5108
GCA_016880205	81.12	4.27	2466425	30404.64744	2818	56.3455203	87.5225073	Bacteria	Nitrospirota	Nitrospiria	Nitrospirales	Nitrospiraceae	Palsa-1315		sediment from a natural stream that has been contaminated with Hg from upstream sources	Aquatic	SAMN16786674	USA: Oak Ridge National Lab East Fork Poplar Creek (EFPC) study site	35.97 N 84.36 W	35.97	-84.36
GCA_017879665	91.53	9.67	4567628	49903.07003	4747	59.6707744	89.2461032	Bacteria	Nitrospirota	Nitrospiria	Nitrospirales	Nitrospiraceae	Nitrospira_A		activated sludge from Wenshan wastewater treatment plant	activated sludge / bioreactor	SAMN13439358	Taiwan: Taizhong
GCA_017986555	87.69	3.05	4196787	47859.35683	4134	58.4208197	88.91695	Bacteria	Nitrospirota	Nitrospiria	Nitrospirales	Nitrospiraceae	Nitrospira_A		wastewater	WWTP	SAMN18119784	Germany: Goettingen	51.554117 N 9.916972 E	51.554117	9.916972
GCA_018242665	95.5	2.91	4055433	42465.26702	3844	58.8170063	89.7831871	Bacteria	Nitrospirota	Nitrospiria	Nitrospirales	Nitrospiraceae	Nitrospira_A		activated sludge	activated sludge / bioreactor	SAMN17574056	China:Shenzhen	22.4932 N 113.8762 E	22.4932	113.8762
GCA_018242685	94.94	3.23	4206459	44306.49884	4189	55.3810718	88.1962953	Bacteria	Nitrospirota	Nitrospiria	Nitrospirales	Nitrospiraceae	Nitrospira_F		activated sludge	activated sludge / bioreactor	SAMN17574060	China:Shenzhen	22.4932 N 113.8762 E	22.4932	113.8762
GCA_018242705	89.08	2.58	3667985	41176.3022	3642	58.8273322	88.8996547	Bacteria	Nitrospirota	Nitrospiria	Nitrospirales	Nitrospiraceae	Nitrospira_A	Nitrospira_A sp009594855	activated sludge	activated sludge / bioreactor	SAMN17574055	China:Shenzhen	22.4932 N 113.8762 E	22.4932	113.8762
GCA_018242725	94.94	1.82	4016728	42308.06825	3854	54.587205	87.2796963	Bacteria	Nitrospirota	Nitrospiria	Nitrospirales	Nitrospiraceae	Nitrospira_F		activated sludge	activated sludge / bioreactor	SAMN17574059	China:Shenzhen	22.4932 N 113.8762 E	22.4932	113.8762
GCA_018242735	97.67	2.27	3963724	40582.8197	3775	58.7291006	89.3904066	Bacteria	Nitrospirota	Nitrospiria	Nitrospirales	Nitrospiraceae	Nitrospira_A	Nitrospira_A sp009594855	activated sludge	activated sludge / bioreactor	SAMN17574054	China:Shenzhen	22.4932 N 113.8762 E	22.4932	113.8762
GCA_018242765	95.85	1.82	4684933	48877.75691	4537	54.7899144	86.8622241	Bacteria	Nitrospirota	Nitrospiria	Nitrospirales	Nitrospiraceae	Nitrospira_F		activated sludge	activated sludge / bioreactor	SAMN17574058	China:Shenzhen	22.4932 N 113.8762 E	22.4932	113.8762
GCA_018242805	97.67	3.69	4319222	44222.60674	4154	58.3559417	88.9491441	Bacteria	Nitrospirota	Nitrospiria	Nitrospirales	Nitrospiraceae	Nitrospira_A	Nitrospira_A sp009594855	activated sludge	activated sludge / bioreactor	SAMN17574053	China:Shenzhen	22.4932 N 113.8762 E	22.4932	113.8762
GCA_018242825	96.76	1.82	4359883	45058.73295	4250	54.6326233	86.8932033	Bacteria	Nitrospirota	Nitrospiria	Nitrospirales	Nitrospiraceae	Nitrospira_F		activated sludge	activated sludge / bioreactor	SAMN17574057	China:Shenzhen	22.4932 N 113.8762 E	22.4932	113.8762
GCA_900299245	78.05	3.08	3004356	38492.7098	3226	59.111337	89.831265	Bacteria	Nitrospirota	Nitrospiria	Nitrospirales	Nitrospiraceae	Nitrospira_D	Nitrospira_D sp900299245	Amazon river Downstream section	Marine	SAMEA104651819
GCA_900299325	86.62	1.82	2170943	25062.83768	2375	61.53478	91.229065	Bacteria	Nitrospirota	Nitrospiria	Nitrospirales	Nitrospiraceae	OMJK01	OMJK01 sp900299325	Amazon river Estuary	Marine	SAMEA104651822
GCA_902500705	89.03	0.91	3600878	40445.67	3543	54.6723413	86.0867544	Bacteria	Nitrospirota	Nitrospiria	Nitrospirales	Nitrospiraceae	Nitrospira_F	Nitrospira_F sp902500705	wastewater biofilm	WWTP	SAMEA5954143	Canada	43.524549, -80.264446	43.524549	-80.264446
GCA_902500715	91.19	1.82	3659777	40133.53438	3669	58.9756365	88.4843257	Bacteria	Nitrospirota	Nitrospiria	Nitrospirales	Nitrospiraceae	Nitrospira_A	Nitrospira_A sp902500715	wastewater biofilm	WWTP	SAMEA5954140	Canada	43.524549, -80.264446	43.524549	-80.264446
GCA_902500745	82.44	1.87	2664507	32320.56041	2737	54.9775422	89.5017727	Bacteria	Nitrospirota	Nitrospiria	Nitrospirales	Nitrospiraceae	Nitrospira_F	Nitrospira_F sp902500745	wastewater biofilm	WWTP	SAMEA5954148	Canada	43.524549, -80.264446	43.524549	-80.264446
GCA_902500755	94.94	2.73	3825427	40293.10091	3947	54.8664187	87.9835898	Bacteria	Nitrospirota	Nitrospiria	Nitrospirales	Nitrospiraceae	Nitrospira_F	Nitrospira_F sp902500755	wastewater biofilm	WWTP	SAMEA5954150	Canada	43.524549, -80.264446	43.524549	-80.264446
GCA_902500775	95.85	2.73	4531683	47278.90454	4477	54.5044972	86.3696997	Bacteria	Nitrospirota	Nitrospiria	Nitrospirales	Nitrospiraceae	Nitrospira_F	Nitrospira_F sp902500775	wastewater biofilm	WWTP	SAMEA5954147	Canada	43.524549, -80.264446	43.524549	-80.264446
GCA_902500785	94.94	2.73	3897269	41049.81041	3797	58.6491518	88.5810294	Bacteria	Nitrospirota	Nitrospiria	Nitrospirales	Nitrospiraceae	Nitrospira_A	Nitrospira_A sp902500785	wastewater biofilm	WWTP	SAMEA5954141	Canada	43.524549, -80.264446	43.524549	-80.264446
GCA_902500805	93.18	2.27	4315314	46311.59047	4354	55.1907574	87.5063089	Bacteria	Nitrospirota	Nitrospiria	Nitrospirales	Nitrospiraceae	Nitrospira_F	Nitrospira_F sp902500805	wastewater biofilm	WWTP	SAMEA5954145	Canada	43.524549, -80.264446	43.524549	-80.264446
GCA_902500825	94.94	2.83	3785413	39871.63472	3781	54.9568212	88.0843385	Bacteria	Nitrospirota	Nitrospiria	Nitrospirales	Nitrospiraceae	Nitrospira_F	Nitrospira_F sp902500825	wastewater biofilm	WWTP	SAMEA5954144	Canada	43.524549, -80.264446	43.524549	-80.264446
GCA_902500995	89.49	0	3969535	44357.30249	3724	59.4843058	89.7902399	Bacteria	Nitrospirota	Nitrospiria	Nitrospirales	Nitrospiraceae	Nitrospira_A	Nitrospira_A sp902500995	wastewater biofilm	WWTP	SAMEA5954139	Canada	43.524549, -80.264446	43.524549	-80.264446
GCA_902501035	94.03	2.32	4540709	48290.00319	4734	54.9527233	86.7562973	Bacteria	Nitrospirota	Nitrospiria	Nitrospirales	Nitrospiraceae	Nitrospira_F	Nitrospira_F sp002254365	wastewater biofilm	WWTP	SAMEA5954146	Canada	43.524549, -80.264446	43.524549	-80.264446
GCA_905220995	97.73	4.95	4840206	49526.30717	4629	58.9175861	89.1390986	Bacteria	Nitrospirota	Nitrospiria	Nitrospirales	Nitrospiraceae	Nitrospira_A		isolate from enrichment culture	activated sludge / bioreactor	SAMEA7993253
IMG_2619618852	87.67	2.83	4111999	46903.14817	4256	55.0712935	87.0234404	Bacteria	Nitrospirota	Nitrospiria	Nitrospirales	Nitrospiraceae	Nitrospira_F	Nitrospira_F sp001464735	Microbial communities from drinking water filter from Ann Arbor, Michigan¬†¬†	Drinking Water Systems		USA: Michigan, Ann Arbor
IMG_2639762945	95.91	6.55	4589485	47851.99666	4504	61.986955	89.5791358	Bacteria	Nitrospirota	Nitrospiria	Nitrospirales	Nitrospiraceae	Nitrospira_E	Nitrospira_E moscoviensis	type strain of Nitrospira moscoviensis		SAMN03702441	Russia: Moscow
IMG_2684623072	96.82	4.77	3295117	34033.43317	3150	59.23122	89.0127118	Bacteria	Nitrospirota	Nitrospiria	Nitrospirales	Nitrospiraceae	Nitrospira_F	Nitrospira_F inopinata	comammox enrichment monisolate	activated sludge / bioreactor	SAMEA3560316	Austria
IMG_2690315890	96.76	2.27	4422398	45704.81604	4212	54.8049497	87.1530107	Bacteria	Nitrospirota	Nitrospiria	Nitrospirales	Nitrospiraceae	Nitrospira_F	Nitrospira_F nitrosa	RAS biofilter	Drinking Water Systems	SAMEA3638995	Netherlands		52.1326	5.2913
IMG_2690315930	96.76	2.73	4117083	42549.43158	4037	56.5923009	87.0174101	Bacteria	Nitrospirota	Nitrospiria	Nitrospirales	Nitrospiraceae	Nitrospira_F	Nitrospira_F nitrificans	RAS biofilter	Drinking Water Systems	SAMEA3638996	Netherlands		52.1326	5.2913
IMG_2710723891	85.85	2.73	2273558	26482.91206	2334	61.9712365	86.6520669	Bacteria	Nitrospirota	Nitrospiria	Nitrospirales	Nitrospiraceae	2-02-FULL-62-14	2-02-FULL-62-14 sp001805245	Rifle well FP-101 under low O2 conditions; 0.1 micron filter; full assembly	Terrestrial Subsurface Groundwater	SAMN04315241	USA: Rifle, CO	39.5369 N 107.7828 W	39.5369	-107.7828
IMG_2710724012	93.58	2.78	2659365	28418.09147	2661	61.6594964	86.6430896	Bacteria	Nitrospirota	Nitrospiria	Nitrospirales	Nitrospiraceae	2-02-FULL-62-14	2-02-FULL-62-14 sp001805245	Rifle well FP-101 under low O2 conditions; 0.1 micron filter; full assembly	Terrestrial Subsurface Groundwater	SAMN04315937	USA: Rifle, CO	39.5369 N 107.7828 W	39.5369	-107.7828
IMG_2757321055	96.82	3.92	4084817	42189.80583	3843	58.9592141	89.5975266	Bacteria	Nitrospirota	Nitrospiria	Nitrospirales	Nitrospiraceae	Nitrospira_C	Nitrospira_C japonica	activated sludge	activated sludge / bioreactor	SAMEA17758918	Japan
IMG_2833481757	95.85	3.18	3756190	39188.21075	3614	57.8849313	90.3211499	Bacteria	Nitrospirota	Nitrospiria	Nitrospirales	Nitrospiraceae	Nitrospira_D	Nitrospira_D lenta			SAMEA4623285
IMG_3300005529_67	93.12	4.55	3360677	36089.74442	3322	61.4343181	88.2764098	Bacteria	Nitrospirota	Nitrospiria	Nitrospirales	Nitrospiraceae			Centralia Soil	Terrestrial	SAMN06343837	USA: Pennsylvania, Centralia	40.7999 N 76.3402 W	40.7999	-76.3402
IMG_3300027277_3	79.92	2.73	1864936	23335.03504	2122	58.9993973	90.0045363	Bacteria	Nitrospirota	Nitrospiria	Nitrospirales	Nitrospiraceae	NS-7		riverbed sediment - zone of subsurface groundwater-surface water mixing (hyporheic zone)	Terrestrial Subsurface Groundwater	SAMN06267140	USA:Columbia River, Washington, USA	46.3720 N 119.272 W	46.372	-119.272
IMG_3300027907_21	89.47	4.15	4070925	45500.44708	4635	55.1202245	86.4438917	Bacteria	Nitrospirota	Nitrospiria	Nitrospirales	Nitrospiraceae			rhizosphere soil	Terrestrial	SAMN06266326	USA:Tennessee, USA	35.8444 N 83.9599 W	35.8444	-83.9599
IMG_3300027907_30	90.91	3.18	2962706	32589.44011	3124	58.290394	91.0381253	Bacteria	Nitrospirota	Nitrospiria	Nitrospirales	Nitrospiraceae	Nitrospira_C		rhizosphere soil	Terrestrial	SAMN06266326	USA:Tennessee, USA	35.8444 N 83.9599 W	35.8444	-83.9599
IMG_3300027954_3	88.96	5.68	2506121	28171.32419	2809	58.9276416	88.9269114	Bacteria	Nitrospirota	Nitrospiria	Nitrospirales	Nitrospiraceae	NS-7		riverbed sediment - zone of subsurface groundwater-surface water mixing (hyporheic zone)	Terrestrial Subsurface Groundwater	SAMN06267137	USA:Columbia River, Washington, USA	46.3720 N 119.272 W	46.372	-119.272
GCA_004298335	96.76	3.92	2658979	27480.14675	2823	63.0083201	91.9531519	Bacteria	Nitrospirota	Nitrospiria	Nitrospirales	NS-4	SCTG01	SCTG01 sp004298335	groundwater	Terrestrial Subsurface Groundwater	SAMN10720186	USA: Tennessee	35.941092 N 84.336176 W	35.941092	-84.336176
GCA_005877505	80.78	2.8	2169830	26860.98044	2412	62.4991638	90.3578161	Bacteria	Nitrospirota	Nitrospiria	Nitrospirales	NS-4	NS-12	NS-12 sp005877505	temperate grassland biome	Terrestrial	SAMN11380658	USA: Angelo Coast Range Reserve, CA	39.74 N 123.63 W	39.74	-123.63
GCA_005877565	92.01	4.55	2227758	24212.12912	2494	62.1078975	91.1738169	Bacteria	Nitrospirota	Nitrospiria	Nitrospirales	NS-4	NS-12	NS-12 sp005877565	temperate grassland biome	Terrestrial	SAMN11380654	USA: Angelo Coast Range Reserve, CA	39.74 N 123.63 W	39.74	-123.63
GCA_005877615	82.27	4.09	1820882	22133.00109	1943	63.0648224	93.1328883	Bacteria	Nitrospirota	Nitrospiria	Nitrospirales	NS-4	NS-12	NS-12 sp005877615	temperate grassland biome	Terrestrial	SAMN11380647	USA: Angelo Coast Range Reserve, CA	39.74 N 123.63 W	39.74	-123.63
GCA_005877815	86.76	2.73	2646610	30504.9562	2871	58.0236186	89.8945821	Bacteria	Nitrospirota	Nitrospiria	Nitrospirales	NS-4	NS-4	NS-4 sp005877815	temperate grassland biome	Terrestrial	SAMN11380650	USA: Angelo Coast Range Reserve, CA	39.74 N 123.63 W	39.74	-123.63
GCA_005877855	88.61	6.36	2411402	27213.65534	2726	62.0488391	91.4913399	Bacteria	Nitrospirota	Nitrospiria	Nitrospirales	NS-4	NS-12	NS-12 sp005877855	temperate grassland biome	Terrestrial	SAMN11380649	USA: Angelo Coast Range Reserve, CA	39.74 N 123.63 W	39.74	-123.63
GCA_016195465	91.99	1.36	2603441	28301.34797	2738	64.582758	89.0586343	Bacteria	Nitrospirota	RBG-16-64-22	RBG-16-64-22	RBG-16-64-22	RBG-16-64-22		groundwater	Terrestrial Subsurface Groundwater	SAMN15435530	USA: California, Calistoga	38.66837 N 122.58818 W	38.66837	-122.58818
IMG_2708742710	89.55	0.91	2378495	26560.52485	2400	64.5678711	88.6207034	Bacteria	Nitrospirota	RBG-16-64-22	RBG-16-64-22	RBG-16-64-22	RBG-16-64-22	RBG-16-64-22 sp001803795	Rifle background sediment; well D04 at 16ft depth	Terrestrial Subsurface Groundwater	SAMN04313704	USA: Rifle, CO	39.5369 N 107.7828 W	39.5369	-107.7828
GCA_005239925	82.94	1.89	2374030	28623.46274	2366	49.4956677	88.2644701	Bacteria	Nitrospirota	Nitrospiria	SBBL01	SBBA01	SBBA01	SBBA01 sp005239925	alpine spring water	Terrestrial Subsurface Groundwater	SAMN08774412	Italy: Trento, Comano Thermal Spring	46.01 N 10.52 E	46.01	10.52
GCA_016195485	85.54	0	1514689	17707.37667	1585	48.3019286	91.8913388	Bacteria	Nitrospirota	Nitrospiria	SBBL01	SBBA01			groundwater	Terrestrial Subsurface Groundwater	SAMN15435528	USA: California, Calistoga	38.66837 N 122.58818 W	38.66837	-122.58818
GCA_005239745	93.45	0	1632300	17467.0947	1683	52.9115971	90.831281	Bacteria	Nitrospirota	Nitrospiria	SBBL01	SBBL01	SBBL01	SBBL01 sp005239745	alpine spring water	Terrestrial Subsurface Groundwater	SAMN08774423	Italy: Trento, Comano Thermal Spring	46.01 N 10.52 E	46.01	10.52
GCA_005239595	90.34	7.83	1880304	20813.63737	1993	50.2526187	92.1302619	Bacteria	Nitrospirota	Nitrospiria	SBBL01	SBBT01	SBBT01	SBBT01 sp005239595	alpine spring water	Terrestrial Subsurface Groundwater	SAMN08774431	Italy: Trento, Comano Thermal Spring	46.01 N 10.52 E	46.01	10.52
GCA_004297235	91.53	3.64	4173467	45596.71146	4218	57.8055847	89.456416	Bacteria	Nitrospirota	Nitrospiria	SBBL01	SCUR01	Manganitrophus	Manganitrophus sp004297235	groundwater	Terrestrial Subsurface Groundwater	SAMN10720223	USA: Tennessee	35.949545 N 84.313801 W	35.949545	-84.313801
GCA_016200325	96.82	3.64	4213281	43516.63912	3850	56.335502	88.9213893	Bacteria	Nitrospirota	Nitrospiria	SBBL01	SCUR01			groundwater	Terrestrial Subsurface Groundwater	SAMN15435673	USA: California, Calistoga	38.66837 N 122.58818 W	38.66837	-122.58818
IMG_2784132095	98.58	4.55	5171380	52458.71374	4830	56.4073419	89.3009023	Bacteria	Nitrospirota	Nitrospiria	SBBL01	SCUR01	Manganitrophus	Manganitrophus noduliformans	Lab enriched drinking water microbial communities from Caltech water distribution system, Pasadena, CA, USA - 1	Drinking Water Systems		USA: North Mudd Laboratories, California Institute of Technology (Caltech)	34.1367 N 118.1273 W	34.1367	-118.1273
IMG_3300027773_22	94.89	3.64	4508161	47509.33713	4366	54.9374346	88.2763726	Bacteria	Nitrospirota	Nitrospiria	SBBL01	SCUR01	Manganitrophus		Centralia Soil	Terrestrial	SAMN06343835	USA: Pennsylvania, Centralia	40.7999 N 76.3402 W	40.7999	-76.3402
AM_294_N06	56	0	1252940	22373.92857	1244	34.6018963	92.2854247	Bacteria	Nitrospirota	Thermodesulfovibrionia	Thermodesulfovibrionales	SM23-35	JACAFF01		aquifer fluids	Terrestrial Subsurface Groundwater		USA: BLM1		36.5323	-116.9325
AM_297_G21	66	0	1500979	22742.10606	1471	34.5377917	92.2366002	Bacteria	Nitrospirota	Thermodesulfovibrionia	Thermodesulfovibrionales	SM23-35	JACAFF01		aquifer fluids	Terrestrial Subsurface Groundwater		USA: BLM1		36.5323	-116.9325
GCA_002328665	95.23	2.73	2198006	23081.02489	2227	47.9466617	89.847298	Bacteria	Nitrospirota	Thermodesulfovibrionia	Thermodesulfovibrionales	SM23-35	UBA2194	UBA2194 sp002328665	suncor tailing pond 6 meters	Terrestrial	SAMN06456382	Canada: Suncor tailings pond 6
GCA_011367585	89.6	3.69	2255220	25169.86607	2501	50.0128152	90.9623008	Bacteria	Nitrospirota	Thermodesulfovibrionia	Thermodesulfovibrionales	SM23-35	UBA2194	UBA2194 sp011367585	hot spring sediment	Terrestrial Hot Springs	SAMN09639681	Canada: British Columbia	49.9543 N 116.5155 W	49.9543	-116.5155
GCA_013388435	90.17	2.73	2153794	23885.92658	2061	34.5653763	90.8241457	Bacteria	Nitrospirota	Thermodesulfovibrionia	Thermodesulfovibrionales	SM23-35	UBA2194	UBA2194 sp013388435	hot spring sediment	Terrestrial Hot Springs	SAMN14673750	Canada: Liard River	59.431 N 126.1 W	59.431	-126.1
GCA_013388455	90.68	2.73	2106667	23231.88134	2080	36.1079848	91.9490836	Bacteria	Nitrospirota	Thermodesulfovibrionia	Thermodesulfovibrionales	SM23-35	JACAFF01	JACAFF01 sp013388455	hot spring sediment	Terrestrial Hot Springs	SAMN14673751	Canada: Liard River	59.431 N 126.1 W	59.431	-126.1
GCA_013388605	94.44	1.14	1675093	17737.11351	1752	36.6974252	90.5887016	Bacteria	Nitrospirota	Thermodesulfovibrionia	Thermodesulfovibrionales	SM23-35	JACAEY01	JACAEY01 sp013388605	hot spring sediment	Terrestrial Hot Springs	SAMN14673744	Canada: Liard River	59.431 N 126.1 W	59.431	-126.1
GCA_014859105	95.62	6.21	3163864	33087.88956	3348	40.3210441	87.644254	Bacteria	Nitrospirota	Thermodesulfovibrionia	Thermodesulfovibrionales	SM23-35	JACAFF01		bubbling pool in the central crater-like structure of an active mud volcano	Terrestrial Hot Springs	SAMN15871853	Ukraine: eastern Crimea	45.4261 N 36.4780 E	45.4261	36.478
GCA_016212245	77.22	5.45	1459576	18901.5281	1652	41.8673642	92.6757497	Bacteria	Nitrospirota	Thermodesulfovibrionia	Thermodesulfovibrionales	SM23-35			groundwater	Terrestrial Subsurface Groundwater	SAMN15436406	USA: California, Middletown	38.70266 N 122.51889 W	38.70266	-122.51889
GCA_016873575	93.35	3.64	2603465	27889.28763	2871	40.7836479	88.0897573	Bacteria	Nitrospirota	Thermodesulfovibrionia	Thermodesulfovibrionales	SM23-35			freshwater lake	Aquatic	SAMN10966855	Tanzania: Lake Tanganyika, Mahale	6.2556 S 29.5108 E	-6.2556	29.5108
GCA_016873595	92.44	0.91	2011147	21756.24189	2284	40.1348584	87.8600122	Bacteria	Nitrospirota	Thermodesulfovibrionia	Thermodesulfovibrionales	SM23-35			freshwater lake	Aquatic	SAMN10966856	Tanzania: Lake Tanganyika, Mahale	6.2556 S 29.5108 E	-6.2556	29.5108
GCA_016873615	94.55	6.72	2895502	30624.02961	2928	42.5079313	89.0194861	Bacteria	Nitrospirota	Thermodesulfovibrionia	Thermodesulfovibrionales	SM23-35	UBA2194		freshwater lake	Aquatic	SAMN10966854	Tanzania: Lake Tanganyika, Mahale	6.2556 S 29.5108 E	-6.2556	29.5108
IMG_2721755339	92.2	4.77	2933690	31818.76356	2895	39.4929839	84.8526259	Bacteria	Nitrospirota	Thermodesulfovibrionia	Thermodesulfovibrionales	SM23-35	RBG-13-39-12	RBG-13-39-12 sp001805125	Rifle background sediment; well D04 at 13ft depth	Terrestrial Subsurface Groundwater	SAMN04314018	USA: Rifle, CO	39.5369 N 107.7828 W	39.5369	-107.7828
IMG_2786546402	96.14	0.91	1985413	20651.26898	2233	40.7258697	88.6890536	Bacteria	Nitrospirota	Thermodesulfovibrionia	Thermodesulfovibrionales	SM23-35	0-14-3-00-41-53	0-14-3-00-41-53 sp002780895	groundwater	Terrestrial Subsurface Groundwater	SAMN06659825	USA: Crystal Geyser near Green River, Utah	38.56 N 110.8 W	38.56	-110.8
IMG_3300025126_29	83.16	6.59	1684442	20255.43531	1924	40.9325462	89.966054	Bacteria	Nitrospirota	Thermodesulfovibrionia	Thermodesulfovibrionales	SM23-35	0-14-3-00-41-53	0-14-3-00-41-53 sp002780895	groundwater	Terrestrial Subsurface Groundwater	SAMN07631084	USA: Crystal Geyser near Green River, Utah	38.9383 N 110.1342 W	38.9383	-110.1342
GCA_003229375	87.77	0.43	2566082	2923643.614	2435	41.2658676	87.2089434	Bacteria	Nitrospinota	UBA9942	UBA9942	SZUA-224	SZUA-224	SZUA-224 sp003229375	Marine Subsurface	marine hydrothermal sulfide sediment TVG13	SAMN09240208	Atlantic Ocean: Mid-Atlantic Ridge	Guaymas Basin Black smoker hydrothermal vent	27.55240149	-111.5110294
GCA_003235715	94.55	4.55	3235760	34222.73929	3162	57.8557742	88.9977625	Bacteria	Nitrospirota	Thermodesulfovibrionia	SZUA-242	SZUA-242	SZUA-242	SZUA-242 sp003235715	marine hydrothermal sulfide sediment TVG11	Marine Subsurface / Hydrothermal	SAMN09287790	Atlantic Ocean: Mid-Atlantic Ridge, South	15.16 S 13.35 W	-15.16	-13.35
GCA_016212095	98.18	2.73	2972444	30275.45325	2923	55.7379382	92.9131381	Bacteria	Nitrospirota	Thermodesulfovibrionia	SZUA-242	SZUA-242			groundwater	Terrestrial Subsurface Groundwater	SAMN15436419	USA: California, Middletown	38.70266 N 122.51889 W	38.70266	-122.51889
GCA_000423865	99.03	0	1871474	18898.0511	1912	34.430983	93.6663828	Bacteria	Nitrospirota	Thermodesulfovibrionia	Thermodesulfovibrionales	Thermodesulfovibrionaceae	Thermodesulfovibrio	Thermodesulfovibrio thiophilus	thermophilic sewage sludge decomposing organic solid wastes	activated sludge / bioreactor	SAMN02440662
GCA_000482825	99.08	0.92	2048874	20678.98668	2081	34.2563099	93.8498414	Bacteria	Nitrospirota	Thermodesulfovibrionia	Thermodesulfovibrionales	Thermodesulfovibrionaceae	Thermodesulfovibrio	Thermodesulfovibrio yellowstonii	microbial mat from hot spring	Terrestrial Hot Springs	SAMN02440754	Iceland		64.9631	-19.0208
GCA_001514535	99.09	0.91	1997652	20159.97578	1993	34.8921111	93.0526939	Bacteria	Nitrospirota	Thermodesulfovibrionia	Thermodesulfovibrionales	Thermodesulfovibrionaceae	Thermodesulfovibrio	Thermodesulfovibrio aggregans	anaerobic bioreactor	activated sludge / bioreactor	SAMD00043587
GCA_001707915	99.95	0	1915222	19161.8009	2087	32.9945562	93.4251486	Bacteria	Nitrospirota	Thermodesulfovibrionia	Thermodesulfovibrionales	Thermodesulfovibrionaceae	Thermodesulfovibrio	Thermodesulfovibrio sp001707915	borehole 1P, Beliy Yar	Terrestrial Subsurface Groundwater	SAMN05362001	Russia: Tomsk region, Beliy Yar		58.4468	85.0345
GCA_002339325	92.07	0	1895945	20592.42967	1933	36.7804291	93.5965442	Bacteria	Nitrospirota	Thermodesulfovibrionia	Thermodesulfovibrionales	Thermodesulfovibrionaceae	Thermodesulfovibrio	Thermodesulfovibrio sp002339325	groundwater	Terrestrial Subsurface Groundwater	SAMN06456115	South Africa:Carltonville		-26.04	27.3851
GCA_002878055	76.36	0	1286946	16853.66684	1364	34.9038732	96.1028668	Bacteria	Nitrospirota	Thermodesulfovibrionia	Thermodesulfovibrionales	Thermodesulfovibrionaceae	Thermodesulfovibrio	Thermodesulfovibrio aggregans_A	hot spring	Terrestrial Hot Springs	SAMN08107313	Russia: Uzon Caldera, Kamchatka, Zavarzin hot spring	54.295 N 160.052 E	54.295	160.052
GCA_006538445	99.08	0	1932479	19504.22891	1948	33.9698905	94.4939635	Bacteria	Nitrospirota	Thermodesulfovibrionia	Thermodesulfovibrionales	Thermodesulfovibrionaceae	Thermodesulfovibrio	Thermodesulfovibrio yellowstonii	thermophilic anaerobic digestion reactor	activated sludge / bioreactor	SAMD00172293	Japan:Aichi, Toyohashi	34.701139 N 137.407472 E	34.701139	137.407472
GCA_011338125	91.95	0	1307492	14219.59761	1444	35.4240791	97.0041882	Bacteria	Nitrospirota	Thermodesulfovibrionia	Thermodesulfovibrionales	Thermodesulfovibrionaceae	Thermodesulfovibrio	Thermodesulfovibrio aggregans_B	hot spring sediment	Terrestrial Hot Springs	SAMN09639922	USA: Yellowstone National Park	44.6100 N 110.4400 W	44.61	-110.44
GCA_012840265	99.95	0	1731424	17322.90145	1762	34.2366746	94.0171789	Bacteria	Nitrospirota	Thermodesulfovibrionia	Thermodesulfovibrionales	Thermodesulfovibrionaceae	Thermodesulfovibrio	Thermodesulfovibrio thiophilus	anaerobic digestion of organic wastes under variable temperature conditions and feedstocks	activated sludge / bioreactor	SAMN13893575
IMG_2523533630	98.11	0	1871474	19075.26246	1912	34.430983	93.6651003	Bacteria	Nitrospirota	Thermodesulfovibrionia	Thermodesulfovibrionales	Thermodesulfovibrionaceae	Thermodesulfovibrio	Thermodesulfovibrio thiophilus	thermophilic sewage sludge decomposing organic solid wastes	activated sludge / bioreactor	SAMN02440662	Japan
IMG_2529292556	99.08	0.92	2048874	20678.98668	2081	34.2563099	93.8498414	Bacteria	Nitrospirota	Thermodesulfovibrionia	Thermodesulfovibrionales	Thermodesulfovibrionaceae	Thermodesulfovibrio	Thermodesulfovibrio yellowstonii	microbial mat from hot spring	Terrestrial Hot Springs	SAMN02440754	Iceland		64.9631	-19.0208
IMG_2574179746	99.03	0	2118185	21389.32647	2127	35.8050878	89.0517117	Bacteria	Nitrospirota	Thermodesulfovibrionia	Thermodesulfovibrionales	Thermodesulfovibrionaceae			Thermal springs	Terrestrial Hot Springs	SAMN02744086	Tunisia: Fernana, Hamam Essalhine		35.4403	7.0844
IMG_2728369708	83.79	0	1962511	23421.78064	3701	34.8072953	84.1149425	Bacteria	Nitrospirota	Thermodesulfovibrionia	Thermodesulfovibrionales	Thermodesulfovibrionaceae	Thermodesulfovibrio	Thermodesulfovibrio aggregans			SAMD00000519
IMG_2751185747	98.98	0	1907588	19272.45908	2075	32.9975341	93.5176778	Bacteria	Nitrospirota	Thermodesulfovibrionia	Thermodesulfovibrionales	Thermodesulfovibrionaceae	Thermodesulfovibrio	Thermodesulfovibrio sp001707915	borehole 1P, Beliy Yar	Terrestrial Subsurface Groundwater	SAMN05362001	Russia: Tomsk region, Beliy Yar		58.4468	85.0345
IMG_3300010273_35	99.03	0	1818975	18367.91881	1843	34.2783711	93.8745722	Bacteria	Nitrospirota	Thermodesulfovibrionia	Thermodesulfovibrionales	Thermodesulfovibrionaceae	Thermodesulfovibrio	Thermodesulfovibrio thiophilus	Switchgrass digestor	activated sludge / bioreactor	SAMN07631237	USA: Dartmouth College, New Hampshire	43.7260 N 72.1429 W	43.726	-72.1429
IMG_3300026280_26	97.73	0.25	1858460	19016.26931	1911	32.7974775	94.3915392	Bacteria	Nitrospirota	Thermodesulfovibrionia	Thermodesulfovibrionales	Thermodesulfovibrionaceae	Thermodesulfovibrio		Thermal springs	Terrestrial Hot Springs	SAMN06268413	USA:Yellowstone National Park, Wyoming, USA	44.534 N 110.7978 W	44.534	-110.7978
GCA_002781345	95.23	0	2108533	22141.47853	2390	43.8658162	91.4511179	Bacteria	Nitrospirota	Thermodesulfovibrionia	Thermodesulfovibrionales	UBA1546	UBA1546	UBA1546 sp001871685	groundwater	Terrestrial Subsurface Groundwater	SAMN06659159	USA: Crystal Geyser near Green River, Utah	38.56 N 110.8 W	38.56	-110.8
GCA_004298625	94.94	8.18	2338827	24634.79039	2666	45.481517	92.3557835	Bacteria	Nitrospirota	Thermodesulfovibrionia	Thermodesulfovibrionales	UBA1546	SCSY01	SCSY01 sp004298625	groundwater	Terrestrial Subsurface Groundwater	SAMN10720178	USA: Tennessee	35.941092 N 84.336176 W	35.941092	-84.336176
GCA_009773185	96.14	0.91	2787148	28990.51383	2834	43.6322113	91.7681085	Bacteria	Nitrospirota	Thermodesulfovibrionia	Thermodesulfovibrionales	UBA1546	SCSY01	SCSY01 sp009773185	groundwater	Terrestrial Subsurface Groundwater	SAMN11533002	USA: Ohio	39.3030 N 82.1278 W	39.303	-82.1278
GCA_013791595	77.73	6.02	1096506	14106.59977	1438	43.3699405	90.4345257	Bacteria	Nitrospirota	Thermodesulfovibrionia	Thermodesulfovibrionales	UBA1546	UBA1546		groundwater	Terrestrial Subsurface Groundwater	SAMN12221379	Finland: Olkiluoto	61.2413 N 21.4947 E	61.2413	21.4947
GCA_013791665	80.58	7.51	1165904	14468.90047	1587	43.2022705	90.3365114	Bacteria	Nitrospirota	Thermodesulfovibrionia	Thermodesulfovibrionales	UBA1546	UBA1546		groundwater	Terrestrial Subsurface Groundwater	SAMN12221376	Finland: Olkiluoto	61.2413 N 21.4947 E	61.2413	21.4947
GCA_016195565	94.55	1.82	2303561	24363.41618	2433	43.2408345	91.1591662	Bacteria	Nitrospirota	Thermodesulfovibrionia	Thermodesulfovibrionales	UBA1546	UBA1546		groundwater	Terrestrial Subsurface Groundwater	SAMN15435526	USA: California, Calistoga	38.66837 N 122.58818 W	38.66837	-122.58818
GCA_016208875	92.75	1.32	2931173	31602.9434	3336	42.2568552	88.4056315	Bacteria	Nitrospirota	Thermodesulfovibrionia	Thermodesulfovibrionales	UBA1546			groundwater	Terrestrial Subsurface Groundwater	SAMN15436153	USA: California, Middletown	38.69129 N 122.54441 W	38.69129	-122.54441
GCA_016208915	88.86	0.91	2513032	28280.80126	2668	41.6316625	89.722614	Bacteria	Nitrospirota	Thermodesulfovibrionia	Thermodesulfovibrionales	UBA1546			groundwater	Terrestrial Subsurface Groundwater	SAMN15436154	USA: California, Middletown	38.69129 N 122.54441 W	38.69129	-122.54441
GCA_016212165	95.91	9.15	2789031	29079.66844	2973	43.6832362	91.7764987	Bacteria	Nitrospirota	Thermodesulfovibrionia	Thermodesulfovibrionales	UBA1546	SCSY01		groundwater	Terrestrial Subsurface Groundwater	SAMN15436410	USA: California, Calistoga	38.66837 N 122.58818 W	38.66837	-122.58818
GCA_018896985	85.97	1.57	1845243	21463.80133	2238	42.4719129	89.2306867	Bacteria	Nitrospirota	Thermodesulfovibrionia	Thermodesulfovibrionales	UBA1546	UBA1546		groundwater	Terrestrial Subsurface Groundwater	SAMN19297597	Finland: Olkiluoto	61.1431 N 21.2923 E	61.1431	21.2923
IMG_2708742690	95.45	0.91	1986041	20807.13463	2039	43.6873936	92.9630355	Bacteria	Nitrospirota	Thermodesulfovibrionia	Thermodesulfovibrionales	UBA1546	UBA1546	UBA1546 sp001805105	groundwater	Terrestrial Subsurface Groundwater	SAMN07631077	USA: Crystal Geyser near Green River, Utah	38.56 N 110.8 W	38.56	-110.8
IMG_3300025016_17	96.14	9.47	2386829	24826.59663	2631	44.127669	91.2858441	Bacteria	Nitrospirota	Thermodesulfovibrionia	Thermodesulfovibrionales	UBA1546	UBA1546	UBA1546 sp001871685	groundwater	Terrestrial Subsurface Groundwater	SAMN07631077	USA: Crystal Geyser near Green River, Utah	38.56 N 110.8 W	38.56	-110.8
IMG_3300025020_22	90.68	5.51	1992600	21973.97442	2243	43.9653719	91.8929539	Bacteria	Nitrospirota	Thermodesulfovibrionia	Thermodesulfovibrionales	UBA1546	UBA1546	UBA1546 sp001871685	groundwater	Terrestrial Subsurface Groundwater	SAMN07631081	USA: Crystal Geyser near Green River, Utah	38.56 N 110.8 W	38.56	-110.8
IMG_3300025021_16	87.95	8.24	2361892	26854.94031	2657	43.889094	91.4284819	Bacteria	Nitrospirota	Thermodesulfovibrionia	Thermodesulfovibrionales	UBA1546	UBA1546	UBA1546 sp001871685	groundwater	Terrestrial Subsurface Groundwater	SAMN06264886	USA: Crystal Geyser near Green River, Utah	38.56 N 110.8 W	38.56	-110.8
IMG_3300025022_25	91.59	1.66	2121330	23161.15296	2304	44.0682025	91.6283181	Bacteria	Nitrospirota	Thermodesulfovibrionia	Thermodesulfovibrionales	UBA1546	UBA1546	UBA1546 sp001871685	groundwater	Terrestrial Subsurface Groundwater	SAMN06266445	USA: Crystal Geyser near Green River, Utah	38.56 N 110.8 W	38.56	-110.8
IMG_3300025031_29	90.38	0	1869568	20685.63842	2140	43.9764159	91.6524031	Bacteria	Nitrospirota	Thermodesulfovibrionia	Thermodesulfovibrionales	UBA1546	UBA1546	UBA1546 sp001871685	groundwater	Terrestrial Subsurface Groundwater	SAMN07631083	USA: Crystal Geyser near Green River, Utah	38.56 N 110.8 W	38.56	-110.8
IMG_3300025032_19	95.23	6.36	2225772	23372.59267	2461	43.7956808	91.0281916	Bacteria	Nitrospirota	Thermodesulfovibrionia	Thermodesulfovibrionales	UBA1546	UBA1546	UBA1546 sp001871685	groundwater	Terrestrial Subsurface Groundwater	SAMN07631076	USA: Crystal Geyser near Green River, Utah	38.56 N 110.8 W	38.56	-110.8
IMG_3300025124_23	87.95	2.73	2063012	23456.64582	2294	43.9279558	91.7412986	Bacteria	Nitrospirota	Thermodesulfovibrionia	Thermodesulfovibrionales	UBA1546	UBA1546	UBA1546 sp001871685	groundwater	Terrestrial Subsurface Groundwater	SAMN07631069	USA: Crystal Geyser near Green River, Utah	38.56 N 110.8 W	38.56	-110.8
IMG_3300025129_26	93.41	1.82	2089605	22370.24944	2335	43.8627396	91.5830504	Bacteria	Nitrospirota	Thermodesulfovibrionia	Thermodesulfovibrionales	UBA1546	UBA1546	UBA1546 sp001871685	groundwater	Terrestrial Subsurface Groundwater	SAMN07631068	USA: Crystal Geyser near Green River, Utah	38.56 N 110.8 W	38.56	-110.8
IMG_3300025148_25	94.32	3.64	2052725	21763.41179	2268	43.9673117	91.8428431	Bacteria	Nitrospirota	Thermodesulfovibrionia	Thermodesulfovibrionales	UBA1546	UBA1546	UBA1546 sp001871685	groundwater	Terrestrial Subsurface Groundwater	SAMN07631072	USA: Crystal Geyser near Green River, Utah	38.56 N 110.8 W	38.56	-110.8
IMG_3300025152_26	95.45	0.91	1981396	20758.4704	2048	43.6233847	92.9788392	Bacteria	Nitrospirota	Thermodesulfovibrionia	Thermodesulfovibrionales	UBA1546	UBA1546	UBA1546 sp001805105	groundwater	Terrestrial Subsurface Groundwater	SAMN05422001	USA: Rifle, CO	39.5369 N 107.7828 W	39.5369	-107.7828
IMG_3300025805_22	83.35	1.41	1643236	19714.88902	1907	43.9672086	91.7179882	Bacteria	Nitrospirota	Thermodesulfovibrionia	Thermodesulfovibrionales	UBA1546	UBA1546	UBA1546 sp001871685	groundwater	Terrestrial Subsurface Groundwater	SAMN06344010	USA: Crystal Geyser near Green River, Utah	38.56 N 110.8 W	38.56	-110.8
GCA_015664745	81.2	0.91	1778809	21906.51478	1917	52.4079314	93.326546	Bacteria	Nitrospirota	Nitrospiria	Nitrospirales	UBA2166	UBA2166	UBA2166 sp012965905	Kilo Moana Hydrothermal plume 60m	Marine Subsurface / Hydrothermal	SAMN09926379	Pacific Ocean:Lau Basin	20.05382503 S 176.13358938 W	-20.05382503	-176.1335894
IMG_2788499933	83.68	1.82	1873240	22385.75526	1748	49.0951695	89.8784459	Bacteria	Nitrospirota	Nitrospiria	Nitrospirales	UBA2166	UBA2166	UBA2166 sp002726235	North Pacific Ocean	Marine	SAMN07619525
IMG_3300020423_38	82.51	1.25	1884646	22841.42528	1862	46.288746	89.231028	Bacteria	Nitrospirota	Nitrospiria	Nitrospirales	UBA2166	UBA2166	UBA2166 sp002328825	ocean water	Marine	SAMEA2619970		20,8457, 63.5851
GCA_002448975	81.77	3.64	3101251	37926.51339	3386	52.3685873	88.2610598	Bacteria	Nitrospirota	Thermodesulfovibrionia	Thermodesulfovibrionales	UBA6898	UBA6898	UBA6898 sp002448975	aquatic	Aquatic	SAMN06453701	Maroochydoore River		-26.5711	153.0156
GCA_002451165	85.07	5.45	2980303	35033.53709	3046	51.4953853	87.9723974	Bacteria	Nitrospirota	Thermodesulfovibrionia	Thermodesulfovibrionales	UBA6898	UBA6898	UBA6898 sp002451165	aquatic	Aquatic	SAMN06453032	Maroochydoore River		-26.5711	153.0156
GCA_002839535	95.15	0	1664412	17492.50657	1739	46.1536146	88.9123006	Bacteria	Nitrospirota	Thermodesulfovibrionia	Thermodesulfovibrionales	UBA6898	GW-Nitrospira-1	GW-Nitrospira-1 sp002839535	groundwater	Terrestrial Subsurface Groundwater	SAMN06767742	Japan: Horonobe URL	45.045278 N 141.859444 E	45.045278	141.859444
GCA_003153275	78.37	1.82	2518712	32138.72655	2705	49.5911815	88.216517	Bacteria	Nitrospirota	Thermodesulfovibrionia	Thermodesulfovibrionales	UBA6898	PALSA-1316	PALSA-1316 sp003153275	permafrost active layer soil	Terrestrial	SAMN08179887	Sweden: Stordalen Mire	68.3535 N 19.0472 E	68.3535	19.0472
GCA_003252075	89.09	2.73	2857618	32075.63138	2956	52.152562	88.166228	Bacteria	Nitrospirota	Thermodesulfovibrionia	Thermodesulfovibrionales	UBA6898	UBA6898	UBA6898 sp003252075	marine hydrothermal sulfide sediment TVG12	Marine Subsurface / Hydrothermal	SAMN09288000	Atlantic Ocean: Mid-Atlantic Ridge, South	15.16 S 13.35 W	-15.16	-13.35
GCA_003820425	80.73	9.27	2107394	26104.22396	2477	48.3151228	89.7599595	Bacteria	Nitrospirota	Thermodesulfovibrionia	Thermodesulfovibrionales	UBA6898	GW-Nitrospira-1		sediment	Aquatic	SAMN10417372	USA: North Dakota, Cottonwood Lake Study Area		47.8848	-100.6421
GCA_004321925	99.09	5.45	3226325	32559.54183	3103	54.4841887	92.087003	Bacteria	Nitrospirota	Thermodesulfovibrionia	Thermodesulfovibrionales	UBA6898	PALSA-1316	PALSA-1316 sp004321925	groundwater	Terrestrial Subsurface Groundwater	SAMN10720109	USA: Tennessee	35.9755 N 84.274678 W	35.9755	-84.274678
GCA_012026685	96.91	0.91	3037170	31340.10938	3141	53.7675204	91.2201819	Bacteria	Nitrospirota	Thermodesulfovibrionia	Thermodesulfovibrionales	UBA6898	UBA6898	UBA6898 sp012026685	AOM-Mn bioreactor day 314	activated sludge / bioreactor	SAMN10872754	Australia: Brisbane, QLD, University of Queensland	27.500186 S 153.013529 E	-27.500186	153.013529
GCA_013824615	98.05	2.98	3597433	36689.78072	3388	51.728691	92.2203416	Bacteria	Nitrospirota	Thermodesulfovibrionia	Thermodesulfovibrionales	UBA6898	PALSA-1316	PALSA-1316 sp013824615	drinking water system-raw water	Drinking Water Systems	SAMN08286308	USA: Illinois, Champaign	40.13 N 88.36 W	40.13	-88.36
GCA_016214855	100	2.73	3300430	33004.3	3279	50.3017789	91.7759504	Bacteria	Nitrospirota	Thermodesulfovibrionia	Thermodesulfovibrionales	UBA6898			groundwater	Terrestrial Subsurface Groundwater	SAMN15436714;	USA: California, Middletown	38.70266 N 122.51889 W	38.70266	-122.51889
GCA_016215155	95.91	2.73	3433631	35800.5526	3280	51.8486929	90.699816	Bacteria	Nitrospirota	Thermodesulfovibrionia	Thermodesulfovibrionales	UBA6898	PALSA-1316		groundwater	Terrestrial Subsurface Groundwater	SAMN15436685	USA: California, Middletown	38.70266 N 122.51889 W	38.70266	-122.51889
GCA_016217675	89.03	5.45	3614984	40604.11097	3614	49.6591133	91.9770876	Bacteria	Nitrospirota	Thermodesulfovibrionia	Thermodesulfovibrionales	UBA6898			groundwater	Terrestrial Subsurface Groundwater	SAMN15436414	USA: California, Middletown	38.70266 N 122.51889 W	38.70266	-122.51889
GCA_016217695	86.66	3.64	3040993	35091.08008	3155	49.6263885	91.2922522	Bacteria	Nitrospirota	Thermodesulfovibrionia	Thermodesulfovibrionales	UBA6898	Sulfobium		groundwater	Terrestrial Subsurface Groundwater	SAMN15436416	USA: California, Middletown	38.70266 N 122.51889 W	38.70266	-122.51889
GCA_016235245	94.89	2.73	3247823	34227.24207	3204	49.7536128	92.2828307	Bacteria	Nitrospirota	Thermodesulfovibrionia	Thermodesulfovibrionales	UBA6898			groundwater	Terrestrial Subsurface Groundwater	SAMN15436683	USA: California, Middletown	38.70266 N 122.51889 W	38.70266	-122.51889
GCA_900302705	77.22	2.45	2770094	35872.75317	2822	48.7771895	88.0395395	Bacteria	Nitrospirota	Thermodesulfovibrionia	Thermodesulfovibrionales	UBA6898	Sulfobium	Sulfobium mesophilum	rice paddy	Terrestrial	SAMEA104150702	Italy
GCA_002451135	92.39	1.19	3053843	33053.82617	3156	46.5045527	87.8714132	Bacteria	Nitrospirota	Thermodesulfovibrionia	UBA6902	UBA6902	UBA6902	UBA6902 sp002451135	Maroochydoore River	Aquatic	SAMN06453005	Maroochydoore River		-26.5711	153.0156
GCA_003354025	93.64	6.39	4169266	44524.41264	4192	42.2309107	87.5157642	Bacteria	Nitrospirota	Thermodesulfovibrionia	UBA6902	UBA6902	Glo-13	Glo-13 sp003354025	hypoxic fjord sediment	Marine	SAMN08108704	Sweden: Gullmar Fjord	58.323000 N 11.545667 E	58.323	11.545667
GCA_003599275	87.84	4.09	3053955	34767.24727	2962	47.5567911	91.3474167	Bacteria	Nitrospirota	Thermodesulfovibrionia	UBA6902	UBA6902	SURF-45	SURF-45 sp003599275	deeply circulating subsurface aquifer fluids	Marine Subsurface / Hydrothermal	SAMN08499039	USA: South Dakota, Sanford Underground Research Facility	44.352157 N 103.750503 W	44.352157	-103.750503
GCA_003599425	84.32	2	2901504	34410.62619	2682	45.8187892	90.2175217	Bacteria	Nitrospirota	Thermodesulfovibrionia	UBA6902	UBA6902	SURF-23	SURF-23 sp003599425	deeply circulating subsurface aquifer fluids	Marine Subsurface / Hydrothermal	SAMN08499017	USA: South Dakota, Sanford Underground Research Facility	44.352157 N 103.750503 W	44.352157	-103.750503
GCA_003599505	93.64	2	2641075	28204.56002	2570	47.9797052	92.1511127	Bacteria	Nitrospirota	Thermodesulfovibrionia	UBA6902	UBA6902	SURF-11	SURF-11 sp003599505	deeply circulating subsurface aquifer fluids	Marine Subsurface / Hydrothermal	SAMN08499005	USA: South Dakota, Sanford Underground Research Facility	44.352157 N 103.750503 W	44.352157	-103.750503
GCA_011050745	96.31	3.89	3753267	38970.6884	3845	42.7829675	86.9735886	Bacteria	Nitrospirota	Thermodesulfovibrionia	UBA6902	UBA6902	BMS3ABIN06	BMS3ABIN06 sp002897895	marine hydrothermal vent chimney sediment	Marine Subsurface / Hydrothermal	SAMN09638499	Pacific Ocean:Southern Mariana Trough	12.93 N 143.62 E	12.93	143.62
GCA_015491705	81.74	1.01	2263198	27687.76609	2296	51.6462104	89.8563891	Bacteria	Nitrospirota	Thermodesulfovibrionia	UBA6902	UBA6902	JAADFS01		deep-sea hydrothermal deposit	Marine Subsurface / Hydrothermal	SAMN12876519	Pacific Ocean	34.86150855 S 179.0573001 E	-34.86150855	179.0573001
GCA_016207885	95.35	5.56	2443977	25631.64132	2447	45.5087953	92.3560655	Bacteria	Nitrospirota	Thermodesulfovibrionia	UBA6902	UBA6902			groundwater	Terrestrial Subsurface Groundwater	SAMN15436206	USA: California, Middletown	38.69129 N 122.54441 W	38.69129	-122.54441
GCA_016208905	83.05	2.73	2189560	26364.35882	2183	43.1628116	89.3480882	Bacteria	Nitrospirota	Thermodesulfovibrionia	UBA6902	UBA6902			groundwater	Terrestrial Subsurface Groundwater	SAMN15436156	USA: California, Middletown	38.69129 N 122.54441 W	38.69129	-122.54441
GCA_016213935	89.89	2.43	2212617	24614.71799	2237	47.4431308	92.1263825	Bacteria	Nitrospirota	Thermodesulfovibrionia	UBA6902	UBA6902			groundwater	Terrestrial Subsurface Groundwater	SAMN15436208	USA: California, Middletown	38.69129 N 122.54441 W	38.69129	-122.54441
GCA_016213945	96.99	6.8	3499953	36085.70987	3364	45.9005822	90.539673	Bacteria	Nitrospirota	Thermodesulfovibrionia	UBA6902	UBA6902	SURF-45		groundwater	Terrestrial Subsurface Groundwater	SAMN15436207	USA: California, Middletown	38.69129 N 122.54441 W	38.69129	-122.54441
GCA_016214845	92.67	2.91	3445234	37177.44685	3249	46.3586508	90.9038399	Bacteria	Nitrospirota	Thermodesulfovibrionia	UBA6902	UBA6902	SURF-45		groundwater	Terrestrial Subsurface Groundwater	SAMN15436713	USA: California, Middletown	38.69129 N 122.54441 W	38.69129	-122.54441
GCA_016215115	96.08	1.82	2822992	29381.68193	2669	42.1113655	88.2438207	Bacteria	Nitrospirota	Thermodesulfovibrionia	UBA6902	UBA6902			groundwater	Terrestrial Subsurface Groundwater	SAMN15436682	USA: California, Middletown	38.69129 N 122.54441 W	38.69129	-122.54441
GCA_016217725	85.55	1.41	2771339	32394.37756	2737	47.3031628	88.4936127	Bacteria	Nitrospirota	Thermodesulfovibrionia	UBA6902	UBA6902	SURF-45		groundwater	Terrestrial Subsurface Groundwater	SAMN15436413	USA: California, Middletown	38.69129 N 122.54441 W	38.69129	-122.54441
GCA_016222905	96.26	2.27	2836922	29471.45232	2799	43.9541517	90.1640581	Bacteria	Nitrospirota	Thermodesulfovibrionia	UBA6902	UBA6902			groundwater	Terrestrial Subsurface Groundwater	SAMN15436800	USA: California, Middletown	38.69129 N 122.54441 W	38.69129	-122.54441
GCA_016222915	86.76	2.66	3003833	34622.32596	3032	46.9235522	90.3977019	Bacteria	Nitrospirota	Thermodesulfovibrionia	UBA6902	UBA6902	UBA6902		groundwater	Terrestrial Subsurface Groundwater	SAMN15436801	USA: California, Middletown	38.69129 N 122.54441 W	38.69129	-122.54441
GCA_016234115	94.09	1.82	3497840	37175.47029	3228	49.9598038	88.5260904	Bacteria	Nitrospirota	Thermodesulfovibrionia	UBA6902	UBA6902	SURF-11		groundwater	Terrestrial Subsurface Groundwater	SAMN15436415	USA: California, Middletown	38.70266 N 122.51889 W	38.70266	-122.51889
GCA_016784355	87.67	1.87	2843371	32432.65655	2703	43.8218228	89.7284948	Bacteria	Nitrospirota	Thermodesulfovibrionia	UBA6902	UBA6902	JACNKH01	JACNKH01 sp014382155	Brackish water, Black Sea St. 307	Marine	SAMN16436286	Bulgaria: Black Sea	43.155517 N 28.005383 E	43.155517	28.005383
GCA_002500605	97.33	1.2	1747448	1795384.773	1668	40.9919022	89.6320234	Bacteria	Nitrospinota	UBA7883	UBA7883	UBA7883	UBA7883	UBA7883 sp002500605	Marine	saline water (ENVO:00002010)	including plankton (ENVO:xxxxxxxx)	SAMN06450621
GCA_011052055	89.03	3.47	2572167	2889101.426	2768	49.7425711	89.7779188	Bacteria	Nitrospinota	UBA7883	UBA7883	UBA7883	DRJW01	DRJW01 sp011052055	Marine Subsurface	Hydrothermal vent sediment	SAMN09638624	Atlantic Ocean	15.16 S 13.35 W	-15.16	-13.35
GCA_002238765	93.18	2.73	3038306	32606.84696	3122	56.2421626	86.5966759	Bacteria	Nitrospirota	Nitrospiria	Nitrospirales	UBA8639	Bin75	Bin75 sp002238765	sponge Aplysina aerophoba	Marine	SAMN05959520	Slovenia: Marine Biology Station Piran	45.5178 N 13.56819999 E	45.5178	13.56819999
GCA_003228495	82.22	4.55	2656272	32306.88397	2963	48.4007285	85.9039285	Bacteria	Nitrospirota	Nitrospiria	Nitrospirales	UBA8639	UBA8639	UBA8639 sp003228495	marine hydrothermal sulfide sediment TVG13	Marine Subsurface / Hydrothermal	SAMN09240199	Atlantic Ocean: Mid-Atlantic Ridge, Guaymas Basin, Black smoker hydrothermal vent	15.16 S 13.35 W	-15.16	-13.35
GCA_003233615	77.61	1.36	3184435	41031.24597	3495	47.5612157	84.3934324	Bacteria	Nitrospirota	Nitrospiria	Nitrospirales	UBA8639	UBA8639	UBA8639 sp003233615	marine hydrothermal chimney wall TVG10	Marine Subsurface / Hydrothermal	SAMN09239988	Atlantic Ocean: Mid-Atlantic Ridge, Guaymas Basin, Black smoker hydrothermal vent	15.16 S 13.35 W	-15.16	-13.35
GCA_003235785	76.78	0.45	2689567	35029.52592	2866	49.919039	85.6431537	Bacteria	Nitrospirota	Nitrospiria	Nitrospirales	UBA8639	UBA8639	UBA8639 sp003235785	marine hydrothermal sulfide sediment TVG11	Marine Subsurface / Hydrothermal	SAMN09287860	Atlantic Ocean: Mid-Atlantic Ridge, Guaymas Basin, Black smoker hydrothermal vent	15.16 S 13.35 W	-15.16	-13.35
GCA_003523945	78.36	4.63	4905828	62606.27871	5059	49.9273735	79.7080126	Bacteria	Nitrospirota	Nitrospiria	Nitrospirales	UBA8639	UBA8639	UBA8639 sp003523945			SAMN08018319
GCA_003695915	95.57	3.18	3706191	38779.8577	3694	54.7662007	87.0474835	Bacteria	Nitrospirota	Nitrospiria	Nitrospirales	UBA8639	J017	J017 sp003695915	iron-rich hot spring	Terrestrial Hot Springs	SAMN10119917	Japan: Tokyo Prefecture, Shikinejima Island, Jinata Onsen	34.318 N 139.216 E	34.318	139.216
GCA_003696975	94.74	2.83	2769672	29234.45218	2805	53.7710964	88.7046914	Bacteria	Nitrospirota	Nitrospiria	Nitrospirales	UBA8639	J031	J031 sp003696975	iron-rich hot spring	Terrestrial Hot Springs	SAMN10119931	Japan: Tokyo Prefecture, Shikinejima Island, Jinata Onsen		34.3263	139.2124
GCA_007570995	84.81	0.91	1976489	23304.90508	1912	57.3437545	89.2288295	Bacteria	Nitrospirota	Nitrospiria	Nitrospirales	UBA8639	Bin75	Bin75 sp007570995	coral reef Stylissa flabelliformis	Marine	SAMN10273088	Papua New Guinea: D'Entrecasteaux Islands	9.828217 S 150.820517 E	-9.828217	150.820517
GCA_009377845	89.49	6.36	3215483	35931.19902	3233	50.7390187	83.6897598	Bacteria	Nitrospirota	Nitrospiria	Nitrospirales	UBA8639	UBA8639	UBA8639 sp009377845	dinosaur fossil bone	Terrestrial	SAMN12830849	Canada:Albert	50.75 N 111.40 W	50.75	-111.4
GCA_009836145	93.59	1.19	2248817	24028.38979	2253	56.1484705	88.0209461	Bacteria	Nitrospirota	Nitrospiria	Nitrospirales	UBA8639	Bin75	Bin75 sp009842645	sponge Ircinia ramosa	Marine	SAMN12598465	Australia: Great Barrier Reef	18.49 S 147.38 E	-18.49	147.38
GCA_009836985	80.65	2.05	2000322	24802.50465	2112	57.2397715	89.2221352	Bacteria	Nitrospirota	Nitrospiria	Nitrospirales	UBA8639	Bin75	Bin75 sp009840285	sponge Ircinia ramosa	Marine	SAMN12598421	Australia: Great Barrier Reef	18.49 S 147.38 E	-18.49	147.38
GCA_009840285	95.45	3.86	2201017	23059.3714	2165	57.0825213	88.8534255	Bacteria	Nitrospirota	Nitrospiria	Nitrospirales	UBA8639	Bin75	Bin75 sp009840285	sponge Ircinia ramosa	Marine	SAMN12598260	Australia: Great Barrier Reef	18.49 S 147.38 E	-18.49	147.38
GCA_011088105	96.18	0.91	2595516	26986.0262	2580	48.2110094	87.3986907	Bacteria	Nitrospirota	Nitrospiria	Nitrospirales	UBA8639	JAALKI01	JAALKI01 sp011088105	marine sponge	Marine	SAMN14054226	New Zealand	41.083516 S 173.947246 E	-41.083516	173.947246
GCA_011523385	97.73	3.86	2506777	25650.02558	2407	56.7035812	88.5222339	Bacteria	Nitrospirota	Nitrospiria	Nitrospirales	UBA8639	Bin75	Bin75 sp011523385	coral reef sponge	Marine	SAMN13494930	Australia: Great Barrier Reef, Magnetic Island, Geoffrey Bay	19.9326 S 146.51861 E	-19.9326	146.51861
GCA_013817135	77.37	3.36	3243273	41918.99961	3648	49.9307869	82.83114	Bacteria	Nitrospirota	Nitrospiria	Nitrospirales	UBA8639	UBA8639	UBA8639 sp013817135	mineral soil	Terrestrial	SAMN15052218	Antarctica: Mackay Glacier regions, Mount Seuss	77.011 S 161.426 E	-77.011	161.426
GCA_902500695	93.07	1.82	4276258	45946.68529	4052	50.0690141	82.4386882	Bacteria	Nitrospirota	Nitrospiria	Nitrospirales	UBA8639	UBA8639	UBA8639 sp902500695	wastewater biofilm	WWTP	SAMEA5954152	Canada	43.524549, -80.264446	43.524549	-80.264446
IMG_2596583682	94.89	0.91	4689205	49417.27263	4232	50.043984	83.6637767	Bacteria	Nitrospirota	Nitrospiria	Nitrospirales	UBA8639	UBA8639		Surface waters of the Gulf of Maine	Marine	SAMN05660474	USA
IMG_2681812944	97.73	3.01	2503252	25613.95682	2474	55.804188	87.3879258	Bacteria	Nitrospirota	Nitrospiria	Nitrospirales	UBA8639	Bin75	Bin75 sp012270585	Coral associated microbial communities from Great Barrier Reef	Marine		Australia: Great Barrier Reef
GCA_003453735	90.74	0.77	4663699	51396.28609	5312	48.2572255	81.6971893	Bacteria	Nitrospirota	Thermodesulfovibrionia	Thermodesulfovibrionales	UBA9159	UBA9159	UBA9159 sp003453735	soil	Terrestrial	SAMN08017907
IMG_3300014149_21	94.55	1.82	1947571	20598.31835	2049	48.9443398	92.6447868	Bacteria	Nitrospirota	Thermodesulfovibrionia	Thermodesulfovibrionales	UBA9159			Lost City Hydrothermal Field Vent Fluids	Marine Subsurface / Hydrothermal
GCA_003454665	78.46	1.04	3012392	38393.9842	2950	54.6536683	84.3890171	Bacteria	Nitrospirota	UBA9217	UBA9217	UBA9217	UBA9217	UBA9217 sp003454665	Oil polluted marine water	Marine	SAMN08018980	USA: Coal Oil Point, Santa Barbara, California	34.39225 N 119.845662 W	34.39225	-119.845662
GCA_003483085	82.41	3.24	3042927	36924.24463	3534	57.0861187	85.0280339	Bacteria	Nitrospirota	UBA9217	UBA9217	UBA9217	GWC2-57-13	GWC2-57-13 sp001805055	groundwater	Terrestrial Subsurface Groundwater	SAMN03203000	USA: Rifle, CO	39.5369 N 107.7828 W	39.5369	-107.7828
GCA_013334545	94.24	3.96	3463526	36752.18591	3661	58.7817832	85.6152949	Bacteria	Nitrospirota	UBA9217	UBA9217	UBA9217	JAAXXJ01	JAAXXJ01 sp013334545	biofilm growing on a polymer composite week 18	Aquatic	SAMN14482993	USA:Wisconsin, near Picnic Point on the coast of Lake Mendota		43.1097	-89.4206
IMG_2721755199	93.18	1.42	3319930	35629.21228	3137	57.1546082	84.9062179	Bacteria	Nitrospirota	UBA9217	UBA9217	UBA9217	GWC2-57-13	GWC2-57-13 sp001805055	Rifle well CD01 at time point 3 / C; 5m depth; 0.2 filter	Terrestrial Subsurface Groundwater	SAMN04313877	USA: Rifle, CO	39.5369 N 107.7828 W	39.5369	-107.7828
IMG_2721755205	80.46	2.73	3352474	41666.34352	3319	56.6678815	82.3997442	Bacteria	Nitrospirota	UBA9217	UBA9217	UBA9217	GWC2-56-14		Rifle well CD01 at time point 3 / C; 5m depth; 0.2 filter	Terrestrial Subsurface Groundwater	SAMN04314199	USA: Rifle, CO	39.5369 N 107.7828 W	39.5369	-107.7828
IMG_2721755233	90.81	6.72	3857978	42484.06563	3855	56.6518263	80.8656244	Bacteria	Nitrospirota	UBA9217	UBA9217	UBA9217	GWC2-56-14		Rifle well CD01 at time point 4 / D; 5m depth; 0.2 filter	Terrestrial Subsurface Groundwater	SAMN04314131	USA: Rifle, CO	39.5369 N 107.7828 W	39.5369	-107.7828
IMG_3300027905_39	96.82	2.73	3947310	40769.5724	3732	51.6083358	83.5200681	Bacteria	Nitrospirota	UBA9217	UBA9217	UBA9217			soil	Terrestrial	SAMN06268753	Germany:Weissenstadt, Germany	50.13 N 11.88 E	50.13	11.88
AH_679_I05	68.91	0	1291124	18736.38079	1294	43.3803415	89.0386981	Bacteria	Nitrospirota	Thermodesulfovibrionia	Thermodesulfovibrionales	UBA9935			Lost City Hydrothermal Field Vent Fluids	Marine Subsurface / Hydrothermal	SAMN27740587	Atlantic Ocean : Mid Atlantic Ridge Lost City Hydrothermal Field		30.13	-42.13
AH_679_J10	50.23	0.91	834865	16620.84412	866	43.0834925	85.6201901	Bacteria	Nitrospirota	Thermodesulfovibrionia	Thermodesulfovibrionales	UBA9935			Lost City Hydrothermal Field Vent Fluids	Marine Subsurface / Hydrothermal	SAMN27740595	Atlantic Ocean : Mid Atlantic Ridge Lost City Hydrothermal Field		30.13	-42.13
AH_679_P17	60.15	0	997689	16586.68329	1042	43.3267281	87.4486939	Bacteria	Nitrospirota	Thermodesulfovibrionia	Thermodesulfovibrionales	UBA9935			Lost City Hydrothermal Field Vent Fluids	Marine Subsurface / Hydrothermal	SAMN27740611	Atlantic Ocean : Mid Atlantic Ridge Lost City Hydrothermal Field		30.13	-42.13
AH_958_A08	66.32	0.91	1058062	15953.89023	1106	43.3953776	86.8213772	Bacteria	Nitrospirota	Thermodesulfovibrionia	Thermodesulfovibrionales	UBA9935	GWB2-47-37		Lost City Hydrothermal Field Vent Fluids	Marine Subsurface / Hydrothermal	SAMN27740613	Atlantic Ocean : Mid Atlantic Ridge Lost City Hydrothermal Field		30.13	-42.13
AH_958_D16	70.62	0	1238126	17532.22883	1303	43.2875168	87.1653612	Bacteria	Nitrospirota	Thermodesulfovibrionia	Thermodesulfovibrionales	UBA9935			Lost City Hydrothermal Field Vent Fluids	Marine Subsurface / Hydrothermal	SAMN27740620	Atlantic Ocean : Mid Atlantic Ridge Lost City Hydrothermal Field		30.13	-42.13
AH_958_K20	51.44	0	1014164	19715.47434	1088	43.3736555	87.3329166	Bacteria	Nitrospirota	Thermodesulfovibrionia	Thermodesulfovibrionales	UBA9935			Lost City Hydrothermal Field Vent Fluids	Marine Subsurface / Hydrothermal	SAMN27740643	Atlantic Ocean : Mid Atlantic Ridge Lost City Hydrothermal Field		30.13	-42.13
AH_958_L11	61.14	0.91	1160927	18988.01112	1194	43.4338249	87.2153029	Bacteria	Nitrospirota	Thermodesulfovibrionia	Thermodesulfovibrionales	UBA9935			Lost City Hydrothermal Field Vent Fluids	Marine Subsurface / Hydrothermal	SAMN27740644	Atlantic Ocean : Mid Atlantic Ridge Lost City Hydrothermal Field		30.13	-42.13
AH_958_L16	51.85	0.91	804923	15524.06943	871	43.3166899	85.6863327	Bacteria	Nitrospirota	Thermodesulfovibrionia	Thermodesulfovibrionales	UBA9935			Lost City Hydrothermal Field Vent Fluids	Marine Subsurface / Hydrothermal	SAMN27740645	Atlantic Ocean : Mid Atlantic Ridge Lost City Hydrothermal Field		30.13	-42.13
GCA_002299835	94.49	0.71	2024423	21424.73278	2164	40.351095	88.6597811	Bacteria	Nitrospirota	Thermodesulfovibrionia	Thermodesulfovibrionales	UBA9935	UBA665	UBA665 sp002299835	Voltri Massif travertine	Terrestrial Hot Springs	SAMN06457815	Italy:Voltri Massif, Liguria		44.3168	8.3965
GCA_002634385	100	4.98	4313849	43138.49	4007	55.9252306	88.7206298	Bacteria	Nitrospirota	Thermodesulfovibrionia	Thermodesulfovibrionales	UBA9935	GCA-2634385	GCA-2634385 sp002634385	Bioreactor mimicking brackish/coastal conditions	Marine	SAMN07483510	Netherlands: Nijmegen		51.8449	5.8428
GCA_003156875	81.24	1.82	2357155	29014.7095	2860	49.5624256	88.3867629	Bacteria	Nitrospirota	Thermodesulfovibrionia	Thermodesulfovibrionales	UBA9935	Fen-1308	Fen-1308 sp003170655	permafrost active layer soil	Terrestrial	SAMN08179618	Sweden: Stordalen Mire	68.3534 N 19.0467 E	68.3534	19.0467
GCA_003156895	77.41	1.36	2870383	37080.26095	3536	48.9397657	85.9099988	Bacteria	Nitrospirota	Thermodesulfovibrionia	Thermodesulfovibrionales	UBA9935	Fen-1308	Fen-1308 sp003170655	permafrost active layer soil	Terrestrial	SAMN08179617	Sweden: Stordalen Mire	68.3534 N 19.0467 E	68.3534	19.0467
GCA_003162155	93.18	0.91	2947344	31630.65035	3140	49.2601734	86.8449017	Bacteria	Nitrospirota	Thermodesulfovibrionia	Thermodesulfovibrionales	UBA9935	Fen-1308	Fen-1308 sp003170655	permafrost active layer soil	Terrestrial	SAMN08178735	Sweden: Stordalen Mire	68.3534 N 19.0467 E	68.3534	19.0467
GCA_003170055	88.84	0.91	2699044	30380.95452	3176	48.7575466	85.4323605	Bacteria	Nitrospirota	Thermodesulfovibrionia	Thermodesulfovibrionales	UBA9935	Fen-1308	Fen-1308 sp003170655	permafrost active layer soil	Terrestrial	SAMN08179089	Sweden: Stordalen Mire	68.3534 N 19.0467 E	68.3534	19.0467
GCA_004321915	98.12	2.73	3626718	36962.06686	3604	48.50992	92.7013349	Bacteria	Nitrospirota	Thermodesulfovibrionia	Thermodesulfovibrionales	UBA9935	MYbin3	MYbin3 sp004321915	groundwater	Terrestrial Subsurface Groundwater	SAMN10720106	USA: Tennessee	35.9755 N 84.274678 W	35.9755	-84.274678
GCA_009773415	98.18	2.73	2463938	25096.12956	2424	53.3482555	91.8038928	Bacteria	Nitrospirota	Thermodesulfovibrionia	Thermodesulfovibrionales	UBA9935	JAAYUK01	JAAYUK01 sp009773415	groundwater	Terrestrial Subsurface Groundwater	SAMN11533010	USA: Ohio	39.6974 N 83.8897 W	39.6974	-83.8897
GCA_012517735	95.45	1.82	2714784	28441.94866	2786	55.4173002	92.4224911	Bacteria	Nitrospirota	Thermodesulfovibrionia	Thermodesulfovibrionales	UBA9935	JAAYUK01	JAAYUK01 sp012517735	anaerobic digestion of organic wastes under variable temperature conditions and feedstocks	activated sludge / bioreactor	SAMN13894281
GCA_013824325	75.4	0.91	1245023	16512.24138	1296	41.3597982	93.4117683	Bacteria	Nitrospirota	Thermodesulfovibrionia	Thermodesulfovibrionales	UBA9935	PNNP01	PNNP01 sp013824325	drinking water system-raw water	Drinking Water Systems	SAMN08286321	USA: Illinois, Champaign	40.13 N 88.36 W	40.13	-88.36
GCA_014701235	98.18	0.91	2370875	24148.24812	2413	38.7403385	91.7093056	Bacteria	Nitrospirota	Thermodesulfovibrionia	Thermodesulfovibrionales	UBA9935	UBA665		hot spring	Terrestrial Hot Springs	SAMD00209863	Japan:Hokkaido, Jozankei hot spring	42.964722 N 141.163056 E	42.964722	141.163056
GCA_015232195	95.24	0.91	2908520	30538.84922	2806	44.35751	94.2688721	Bacteria	Nitrospirota	Thermodesulfovibrionia	Thermodesulfovibrionales	UBA9935	MYbin3	MYbin3 sp002753335	sediment	Aquatic	SAMN15005509	China: Lake Miyun, Beijing	40.48874 N 117.00714 E	40.48874	117.00714
GCA_015233655	85.94	2.25	3287085	38248.60368	3360	47.9840847	92.011098	Bacteria	Nitrospirota	Thermodesulfovibrionia	Thermodesulfovibrionales	UBA9935	GCA-2634385		sediment	Aquatic	SAMN15005507	China: Dajiu Lake	31.483672 N 110.000694 E	31.483672	110.000694
GCA_016212685	86.52	0	2169520	25075.3583	2472	45.9856558	92.3467403	Bacteria	Nitrospirota	Thermodesulfovibrionia	Thermodesulfovibrionales	UBA9935	GWB2-47-37		groundwater	Terrestrial Subsurface Groundwater	SAMN15436356	USA: California, Middletown	38.70266 N 122.51889 W	38.70266	-122.51889
GCA_903822005	98.18	1.82	3231892	32918.02811	3095	49.5047792	89.9830502	Bacteria	Nitrospirota	Thermodesulfovibrionia	Thermodesulfovibrionales	UBA9935	Fen-1308	Fen-1308 sp903822005	lake water	Aquatic	SAMEA6955336	Finland
IMG_2721755160	96.36	0	2472158	25655.43794	2593	46.3917476	93.7457072	Bacteria	Nitrospirota	Thermodesulfovibrionia	Thermodesulfovibrionales	UBA9935	GWB2-47-37	GWB2-47-37 sp001803635	Rifle well CD01 at time point 2 / B; 5m depth; 0.2 filter	Terrestrial Subsurface Groundwater	SAMN04313876	USA: Rifle, CO	39.5369 N 107.7828 W	39.5369	-107.7828
IMG_3300025308_42	84.92	0.91	2058629	24241.98069	2317	46.7724879	93.3241007	Bacteria	Nitrospirota	Thermodesulfovibrionia	Thermodesulfovibrionales	UBA9935	GWB2-47-37	GWB2-47-37 sp001803635	groundwater	Terrestrial Subsurface Groundwater	SAMN03202995	USA: Rifle, CO	39.5369 N 107.7828 W	39.5369	-107.7828
GCA_003489165	86.77	3.42	2026168	2335101.994	2140	38.885612	91.2411508	Bacteria	Nitrospinota	UBA9942	UBA9942	UBA9942	UBA9942	UBA9942 sp003489165	Terrestrial Subsurface	groundwater	SAMN08018484	Ground water Aquifer Rifle, Colorado USA	39.5369 N 107.7828 W	39.53	-107.78
GCA_016194325	87.18	2.56	3117337	3575747.878	3265	38.9954952	89.4175702	Bacteria	Nitrospinota	UBA9942	UBA9942	UBA9942	UBA9942		Terrestrial Subsurface	groundwater	SAMN15435587	USA: California Calistoga	38.66837 N 122.58818 W	38.66	-122.58
GCA_016200365	80.58	3.42	2897062	3595261.852	3250	41.3251591	87.946996	Bacteria	Nitrospinota	UBA9942	UBA9942	UBA9942			Terrestrial Subsurface	groundwater	SAMN15435670	USA: California Calistoga	38.66837 N 122.58818 W	38.66	-122.58
GCA_016207035	78.19	4.32	2123124	2715339.557	2164	39.2278548	89.1370452	Bacteria	Nitrospinota	UBA9942	UBA9942	UBA9942			Terrestrial Subsurface	groundwater	SAMN15435971	USA: California Modesto	37.661915 N 121.114554 W	37.66	-121.11
GCA_016234205	76	3.09	2791006	3672376.316	3117	39.362187	89.3543403	Bacteria	Nitrospinota	UBA9942	UBA9942	UBA9942	UBA9942		Terrestrial Subsurface	groundwater	SAMN15436399	USA: California Middletown	38.70266 N 122.51889 W	38.7	-122.51889
IMG_2710264659	80.29	0.85	1586753	1976277.245	1626	39.1612614	91.2607066	Bacteria	Nitrospinota	UBA9942	UBA9942	UBA9942	PLOWO2-12-39-15	PLOWO2-12-39-15 sp001804915	Terrestrial Subsurface	groundwater	SAMN06659639	USA: Crystal Geyser near Green River utah	38.56 N 110.8 W	38.56	-110.8
GCA_003231615	76.95	5.67	1892211	2459013.645	2178	53.1287919	88.7390465	Bacteria	Nitrospinota	UBA7883	UBA7883				Marine Subsurface	marine hydrothermal chimney wall TVG10	SAMN09240077	Atlantic Ocean: Mid-Atlantic Ridge	Guaymas Basin Black smoker hydrothermal vent	27.55240149	-111.5110294
GCA_011331265	79.84	4.6	1712131	21444.52655	2094	51.0248924	92.0517764	Bacteria	Nitrospirota	Nitrospiria	SBBL01				hot spring sediment	Terrestrial Hot Springs	SAMN09639521	Canada: British Columbia	60.1987 N 125.5127 W	60.1987	-125.5127
GCA_013335375	87.95	3.03	2304460	26201.93292	2559	53.7635743	89.018295	Bacteria	Nitrospirota	Thermodesulfovibrionia	Thermodesulfovibrionales				biofilm growing on a polymer composite week 18	Aquatic	SAMN14482950	USA:Wisconsin, near Picnic Point on the coast of Lake Mendota		43.1097	-89.4206
GCA_015231815	78.95	1.71	2645008	3350231.792	2638	37.04827	90.1501243	Bacteria	Nitrospinota	UBA7883					Terrestrial	sediments	SAMN15005483	Australia: Punkally Creek	36.23413 S 150.06798 E	-36.23	150.06
GCA_015231995	87.96	1.2	3233461	3676058.436	3121	54.8441758	87.0607996	Bacteria	Nitrospinota	UBA7883	UBA7883				Terrestrial	sediments	SAMN15005485	China: Inner Mongolia	47.9275 N 119.54638 E	47.92	119.54
GCA_015233465	94.14	0.91	3130381	33252.40068	3037	35.2053083	89.3849023	Bacteria	Nitrospirota	Thermodesulfovibrionia	Thermodesulfovibrionales				sediments	Aquatic	SAMN15005490	China: Dajiu Lake	31.483503 N 110.000844 E	31.483503	110.000844
GCA_016178585	96.69	2.05	2448663	25324.88365	2490	45.6306972	89.2080699	Bacteria	Nitrospirota	Nitrospiria	SBBL01				groundwater	Terrestrial Subsurface Groundwater	SAMN15434351	USA: California, Lower Lake	38.88912 N 122.60507 W	38.88912	-122.60507
GCA_016194285	89.94	0	2309739	25680.88726	2386	55.971692	91.3583743	Bacteria	Nitrospirota	Nitrospiria					groundwater	Terrestrial Subsurface Groundwater	SAMN15435594	USA: California, Calistoga	38.66837 N 122.58818 W	38.66837	-122.58818
GCA_016194305	93.12	2.73	2265330	24326.99742	2239	46.1518189	91.3002079	Bacteria	Nitrospirota	Nitrospiria	SBBL01				groundwater	Terrestrial Subsurface Groundwater	SAMN15435591	USA: California, Calistoga	38.66837 N 122.58818 W	38.66837	-122.58818
GCA_016194375	89.46	2.62	1912650	2137994.634	1922	58.909262	89.0190573	Bacteria	Nitrospinota	UBA7883	UBA7883				Terrestrial Subsurface	groundwater	SAMN15435589	USA: California Calistoga	38.66837 N 122.58818 W	38.66	-122.58
GCA_016200255	93.08	3.79	2257679	24255.25355	2314	56.8049366	93.1625798	Bacteria	Nitrospirota	Nitrospiria					groundwater	Terrestrial Subsurface Groundwater	SAMN15435674	USA: California, Calistoga	38.66837 N 122.58818 W	38.66837	-122.58818
GCA_016200345	90.31	2.56	2242531	2483148.046	2303	54.3621025	90.2941364	Bacteria	Nitrospinota	UBA7883	UBA7883				Terrestrial Subsurface	groundwater	SAMN15435671	USA: California Calistoga	38.66837 N 122.58818 W	38.66	-122.58
GCA_016201765	82.73	1.87	1959959	23691.03106	1936	62.7529453	89.8782066	Bacteria	Nitrospirota	Nitrospiria	SBBL01				groundwater	Terrestrial Subsurface Groundwater	SAMN15435599	USA: California, Calistoga	38.66837 N 122.58818 W	38.66837	-122.58818
GCA_016201865	92.22	0.91	2470300	26787.03101	2555	56.8000243	91.5296927	Bacteria	Nitrospirota	Nitrospiria					groundwater	Terrestrial Subsurface Groundwater	SAMN15435595	USA: California, Calistoga	38.66837 N 122.58818 W	38.66837	-122.58818
GCA_016201875	80.4	1.21	1882213	23410.60945	2003	48.0498753	90.2378211	Bacteria	Nitrospirota	Nitrospiria	SBBL01				groundwater	Terrestrial Subsurface Groundwater	SAMN15435593	USA: California, Calistoga	38.66837 N 122.58818 W	38.66837	-122.58818
GCA_016207925	87.93	2.56	2668105	3034351.188	2864	63.041883	90.2801426	Bacteria	Nitrospinota	UBA7883	UBA7883				Terrestrial Subsurface	groundwater	SAMN15436203	USA: California Middletown	38.69129 N 122.54441 W	38.69	-122.54
GCA_016208975	99.15	3.59	2974203	2999700.454	2815	56.2882897	90.5895798	Bacteria	Nitrospinota	UBA7883	UBA7883				Terrestrial Subsurface	groundwater	SAMN15436150	USA: California Middletown	38.69129 N 122.54441 W	38.69	-122.54
GCA_016212085	99.49	0	2704227	27180.89255	2505	69.8406236	90.4936605	Bacteria	Nitrospirota	Nitrospiria					groundwater	Terrestrial Subsurface Groundwater	SAMN15436423	USA: California, Middletown	38.70266 N 122.51889 W	38.70266	-122.51889
GCA_016212105	97.27	0.91	3049294	31348.76118	2811	60.6868672	87.518947	Bacteria	Nitrospirota	UBA9217					groundwater	Terrestrial Subsurface Groundwater	SAMN15436421	USA: California, Middletown	38.70266 N 122.51889 W	38.70266	-122.51889
GCA_016212195	79.56	3.64	1391116	17485.11815	1587	41.9535107	91.6661874	Bacteria	Nitrospirota						groundwater	Terrestrial Subsurface Groundwater	SAMN15436408	USA: California, Middletown	38.70266 N 122.51889 W	38.70266	-122.51889
GCA_016212275	82.62	1.76	2186447	2646389.494	2163	58.5107711	91.4286054	Bacteria	Nitrospinota	UBA7883	UBA7883				Terrestrial Subsurface	groundwater	SAMN15436403	USA: California Middletown	38.70266 N 122.51889 W	38.7	-122.51
GCA_016212295	88.89	0.17	3744986	4213056.587	3494	49.7462474	83.5966543	Bacteria	Nitrospinota	UBA9942					Terrestrial Subsurface	groundwater	SAMN15436400	USA: California Middletown	38.70266 N 122.51889 W	38.7	-122.51889
GCA_016214385	93.81	3.64	2001308	21333.63181	2223	42.9984339	90.5425851	Bacteria	Nitrospirota	Thermodesulfovibrionia	UBA6902				groundwater	Terrestrial Subsurface Groundwater	SAMN15436764	USA: California, Middletown	38.70266 N 122.51889 W	38.70266	-122.51889
GCA_016217735	94.59	0.85	2533268	2678156.253	2489	58.8720183	90.5565459	Bacteria	Nitrospinota	UBA7883	UBA7883				Terrestrial Subsurface	groundwater	SAMN15436402	USA: California Middletown	38.70266 N 122.51889 W	38.7	-122.51
GCA_016222885	98.18	0.96	3056239	31128.93665	2874	60.5455602	87.2822773	Bacteria	Nitrospirota						groundwater	Terrestrial Subsurface Groundwater	SAMN15436803	USA: California, Middletown	38.70266 N 122.51889 W	38.70266	-122.51889
GCA_016234185	79.49	3.64	1980514	24915.25978	2178	46.296113	89.4425387	Bacteria	Nitrospirota	Nitrospiria					groundwater	Terrestrial Subsurface Groundwater	SAMN15436412	USA: California, Middletown	38.70266 N 122.51889 W	38.70266	-122.51889
GCA_016235255	92.25	0.85	2915548	3160485.637	2981	57.3502134	90.280455	Bacteria	Nitrospinota	UBA7883	UBA7883				Terrestrial Subsurface	groundwater	SAMN15436681	USA: California Middletown	38.70266 N 122.51889 W	38.7	-122.51
GCA_016936655	97.22	0.91	1990635	20475.57087	1962	43.5439445	93.2789788	Bacteria	Nitrospirota	Thermodesulfovibrionia	Thermodesulfovibrionales				freshwater	Aquatic	SAMN17244511	USA: Anadarko, OK, Zodletone Spring	34.99562 N 98.68895 W	34.99562	-98.68895
GCA_018830405	84	0.85	1422735	1693732.143	1469	46.0928423	88.5506437	Bacteria	Nitrospinota	UBA9942	UBA9942				Terrestrial Subsurface	groundwater	SAMN19298558	Aspo HRL	57.264 N 16.3936 E	57.264	16.39
IMG_2651870060	92.09	4.27	4158979	4516211.315	3885	37.6893944	88.4568063	Bacteria	Nitrospinota	Nitrospinia	Nitrospinales				Marine	Marine microbial communities from the northern Gulf of Mexico hypoxic zone
IMG_3300005541_7	95.85	1.36	3742830	39048.82629	3535	57.1747314	83.9310361	Bacteria	Nitrospirota	Nitrospiria	SBBL01				Centralia Soil	Terrestrial	SAMN06343830	USA: Pennsylvania, Centralia	40.7999 N 76.3402 W	40.7999	-76.3402
IMG_3300020139_27	98.18	0.91	2181869	22223.15135	2341	41.2630181	92.4554591	Bacteria	Nitrospirota	Thermodesulfovibrionia	Thermodesulfovibrionales				top 1 cm of hot spring sediment	Terrestrial Hot Springs	SAMN08778269	USA: Great Boiling Springs, Gerlach, Nevada	40.6614 N 119.3661 W	40.6614	-119.3661
IMG_3300020153_39	96.99	0.91	2314294	23861.16094	2471	41.1415317	93.0288892	Bacteria	Nitrospirota	Thermodesulfovibrionia	Thermodesulfovibrionales				top 1 cm of hot spring sediment	Terrestrial Hot Springs	SAMN08778463	USA: Great Boiling Springs, Gerlach, Nevada	40.6614 N 119.3661 W	40.6614	-119.3661
