# Supplementary material for: Replicated life-history patterns and subsurface origins of the bacterial sister phyla Nitrospirota and Nitrospinota
Source: ISME J. 2023 Apr 3;17(6):891–902. doi: 10.1038/s41396-023-01397-x (PMC10203281; doi:10.1038/s41396-023-01397-x)
Supplement: Supplementary file 3 — Supplemental Data 2 [file 41396_2023_1397_MOESM3_ESM.csv]

gene_cluster	KO	KEGG Definition	eggNOG Prefered Name	eggNOG KEGG_ko	COG Category	eggNOG Description
GC_00000975	NA	NA	yugU		S	Uncharacterised protein family UPF0047
GC_00001279	K00374	nitrate reductase gamma subunit [EC:1.7.5.1 1.7.99.-]	dsrM	ko:K00374	C	PFAM Nitrate reductase gamma subunit
GC_00001371	K06015	N-acyl-D-amino-acid deacylase [EC:3.5.1.81]		ko:K06015	Q	N-Acyl-D-aspartate D-glutamate deacylase
GC_00001948	K15023	5-methyltetrahydrofolate corrinoid/iron sulfur protein methyltransferase [EC:2.1.1.258]	metH	ko:K00197,ko:K00548,ko:K15023	H	Pterin binding enzyme
GC_00000711	NA	NA	yaaT		S	PSP1 C-terminal conserved region
GC_00002470	K03753	molybdopterin-guanine dinucleotide biosynthesis adapter protein		ko:K03753,ko:K07588	H	Mo-molybdopterin cofactor metabolic process
GC_00001949	K00887	undecaprenol kinase [EC:2.7.1.66]	dgkA	ko:K00887,ko:K00901,ko:K01096,ko:K19302	IM	Prokaryotic diacylglycerol kinase
GC_00001809	K02968	small subunit ribosomal protein S20	rpsT	ko:K02968	J	Binds directly to 16S ribosomal RNA
GC_00003150	NA	NA			N	NA|NA|NA
GC_00001765	K06902	MFS transporter, UMF1 family	yxiO	ko:K06902	S	Vacuole effluxer Atg22 like
GC_00002064	K08358	tetrathionate reductase subunit B	ttrB	ko:K08358	C	4Fe-4S dicluster domain
GC_00001590	K00177	2-oxoglutarate ferredoxin oxidoreductase subunit gamma [EC:1.2.7.3]	porG	ko:K00177,ko:K00187	C	Oxidoreductase required for the transfer of electrons from pyruvate to flavodoxin
GC_00002439	NA	NA	acuC		BQ	Histone deacetylase domain
GC_00003979	NA	NA	sscB		NU	photosynthesis
GC_00001020	K02038	phosphate transport system permease protein	pstA	ko:K02037,ko:K02038	P	Binding-protein-dependent transport system inner membrane component
GC_00001713	K06213	magnesium transporter			P	MgtE intracellular N domain
GC_00002013	K03832	periplasmic protein TonB
GC_00001780	K03750	molybdopterin molybdotransferase [EC:2.10.1.1]	moeA	ko:K03750,ko:K07219	H	Probable molybdopterin binding domain
GC_00004213	K00655	1-acyl-sn-glycerol-3-phosphate acyltransferase [EC:2.3.1.51]	plsC	ko:K00655	I	Belongs to the 1-acyl-sn-glycerol-3-phosphate acyltransferase family
GC_00003532	K02393	flagellar L-ring protein FlgH	flgH	ko:K01991,ko:K02393	N	Assembles around the rod to form the L-ring and probably protects the motor basal body from shearing forces during rotation
GC_00003533	NA	NA
GC_00003067	K11720	lipopolysaccharide export system permease protein	CP_0860	ko:K07091,ko:K11720	S	Predicted permease YjgP/YjgQ family
GC_00000990	K02455	general secretion pathway protein F
GC_00000753	K01512	acylphosphatase [EC:3.6.1.7]	acyP	ko:K01512	C	Acylphosphatase
GC_00003668	K08978	bacterial/archaeal transporter family protein		ko:K08978	S	EamA-like transporter family
GC_00000936	K00615	transketolase [EC:2.2.1.1]	tktB	ko:K00615	G	Transketolase, pyrimidine binding domain
GC_00003181	NA	NA			I	radical SAM domain protein
GC_00001272	NA	NA			C	radical SAM domain protein
GC_00000475	K00791	tRNA dimethylallyltransferase [EC:2.5.1.75]	miaA	ko:K00791	J	Catalyzes the transfer of a dimethylallyl group onto the adenine at position 37 in tRNAs that read codons beginning with uridine, leading to the formation of N6-(dimethylallyl)adenosine (i(6)A)
GC_00001726	K04759	ferrous iron transport protein B	feoB	ko:K04759	P	transporter of a GTP-driven Fe(2 ) uptake system
GC_00002878	NA	NA		ko:K07235,ko:K07236	P	DsrE/DsrF-like family
GC_00000789	K04652	hydrogenase nickel incorporation protein HypB	hypB	ko:K04652	KO	CobW/HypB/UreG, nucleotide-binding domain
GC_00001727	K16149	1,4-alpha-glucan branching enzyme [EC:2.4.1.18]		ko:K03406,ko:K16149	G	Belongs to the glycosyl hydrolase 57 family
GC_00000801	NA	NA			C	Protein conserved in bacteria
GC_00000893	K00172	pyruvate ferredoxin oxidoreductase gamma subunit [EC:1.2.7.1]	porC	ko:K00172	C	Pyruvate ferredoxin/flavodoxin oxidoreductase
GC_00002504	K01581	ornithine decarboxylase [EC:4.1.1.17]	speC	ko:K01581	E	diaminopimelate decarboxylase activity
GC_00002505	K07462	single-stranded-DNA-specific exonuclease [EC:3.1.-.-]	recJ	ko:K07462	L	DHH family
GC_00002763	NA	NA		ko:K13640	K	transcriptional regulator, MerR family
GC_00002237	NA	NA			K	acetyltransferase
GC_00001536	K00091	dihydroflavonol-4-reductase [EC:1.1.1.219]	JD73_00815	ko:K01784	M	NmrA-like family
GC_00000908	K08591	acyl phosphate:glycerol-3-phosphate acyltransferase [EC:2.3.1.275]	plsY	ko:K08591	I	Catalyzes the transfer of an acyl group from acyl- phosphate (acyl-PO(4)) to glycerol-3-phosphate (G3P) to form lysophosphatidic acid (LPA). This enzyme utilizes acyl-phosphate as fatty acyl donor, but not acyl-CoA or acyl-ACP
GC_00000849	K01704	3-isopropylmalate/(R)-2-methylmalate dehydratase small subunit [EC:4.2.1.33 4.2.1.35]	leuD	ko:K00052,ko:K01704,ko:K20453	E	Catalyzes the isomerization between 2-isopropylmalate and 3-isopropylmalate, via the formation of 2-isopropylmaleate
GC_00002111	K01810	glucose-6-phosphate isomerase [EC:5.3.1.9]	pgi	ko:K01810	G	Phosphoglucose isomerase
GC_00002110	K04085	tRNA 2-thiouridine synthesizing protein A [EC:2.8.1.-]		ko:K04085	O	Belongs to the sulfur carrier protein TusA family
GC_00001123	K02224	cobyrinic acid a,c-diamide synthase [EC:6.3.5.9 6.3.5.11]	cbiA	ko:K02224	H	Catalyzes the ATP-dependent amidation of the two carboxylate groups at positions a and c of cobyrinate, using either L-glutamine or ammonia as the nitrogen source
GC_00004177	NA	NA	pheT	ko:K01890	J	Phenylalanyl-tRNA synthetase beta
GC_00001148	K06381	stage II sporulation protein D	lytB	ko:K06381	D	Stage II sporulation protein
GC_00002287	K09774	lipopolysaccharide export system protein LptA	lptA	ko:K09774	S	OstA-like protein
GC_00002286	K02116	ATP synthase protein I	atpI	ko:K02116	S	Putative F0F1-ATPase subunit Ca2+/Mg2+ transporter
GC_00001916	K07090	uncharacterized protein		ko:K07090	S	response to heat
GC_00003481	K00575	chemotaxis protein methyltransferase CheR [EC:2.1.1.80]	cheR40H-1	ko:K00575	H	Methylation of the membrane-bound methyl-accepting chemotaxis proteins (MCP) to form gamma-glutamyl methyl ester residues in MCP
GC_00001040	NA	NA
GC_00001041	K22227	AdoMet-dependent heme synthase [EC:1.3.98.6]	pqqE	ko:K22227	C	PFAM Radical SAM domain protein
GC_00003918	K03769	peptidyl-prolyl cis-trans isomerase C [EC:5.2.1.8]	surA	ko:K02597,ko:K03769,ko:K03771	O	PPIC-type PPIASE domain
GC_00000421	K03446	MFS transporter, DHA2 family, multidrug resistance protein		ko:K03446	EGP	Major facilitator Superfamily
GC_00001772	NA	NA			S	Domain of unknown function (DUF4416)
GC_00001773	NA	NA
GC_00003882	NA	NA			U	NA|NA|NA
GC_00000561	K03179	4-hydroxybenzoate polyprenyltransferase [EC:2.5.1.39]	ubiA	ko:K03179	H	UbiA prenyltransferase family
GC_00000706	K04070	putative pyruvate formate lyase activating enzyme [EC:1.97.1.4]	PflX	ko:K04070	C	radical SAM domain protein
GC_00000795	K06153	undecaprenyl-diphosphatase [EC:3.6.1.27]
GC_00002708	K07102	N-acetylmuramate 1-kinase [EC:2.7.1.221]	hddC	ko:K00966,ko:K00973,ko:K07102	JM	Ecdysteroid kinase
GC_00001008	K01624	fructose-bisphosphate aldolase, class II [EC:4.1.2.13]		ko:K01624	G	Fructose-bisphosphate aldolase class-II
GC_00001422	K03615	Na+-translocating ferredoxin:NAD+ oxidoreductase subunit C [EC:7.2.1.2]	rnfC	ko:K03615	C	Part of a membrane complex involved in electron transport
GC_00000516	K18285	aminodeoxyfutalosine synthase [EC:2.5.1.120]	mqnE	ko:K11779,ko:K11780,ko:K11781,ko:K11784,ko:K18285	H	Radical SAM enzyme that catalyzes the addition of the adenosyl radical to the double bond of 3- (1- carboxyvinyl)oxy benzoate, leading to aminodeoxyfutalosine (AFL), a key intermediate in the formation of menaquinone (MK, vitamin K2) from chorismate
GC_00002677	K05807	outer membrane protein assembly factor BamD	bamD	ko:K05807,ko:K08309	S	Tetratricopeptide repeat
GC_00002881	K07090	uncharacterized protein		ko:K07090	S	Sulfite exporter TauE/SafE
GC_00000771	K01494	dCTP deaminase [EC:3.5.4.13]	dcd	ko:K01494	F	Belongs to the dCTP deaminase family
GC_00002880	K04085	tRNA 2-thiouridine synthesizing protein A [EC:2.8.1.-]	tusA	ko:K04085	O	Sulfurtransferase TusA
GC_00001218	NA	NA	XK27_07760		S	YtxH-like protein
GC_00001219	K00170	pyruvate ferredoxin oxidoreductase beta subunit [EC:1.2.7.1]	porB	ko:K00170	C	Thiamine pyrophosphate enzyme, C-terminal TPP binding domain
GC_00001797	K09748	ribosome maturation factor RimP	rimP	ko:K09748	J	Required for maturation of 30S ribosomal subunits
GC_00001796	K03273	D-glycero-D-manno-heptose 1,7-bisphosphate phosphatase [EC:3.1.3.82 3.1.3.83]	gmhB	ko:K02841,ko:K02843,ko:K02849,ko:K03271,ko:K03273	EM	Glycosyltransferase family 9 (heptosyltransferase)
GC_00003356	K00334	NADH-quinone oxidoreductase subunit E [EC:7.1.1.2]	nuoE	ko:K00334,ko:K00335	C	2 iron, 2 sulfur cluster binding
GC_00003130	K11261	formylmethanofuran dehydrogenase subunit E [EC:1.2.7.12]	fwdE	ko:K11261	C	Formylmethanofuran dehydrogenase, subunit e
GC_00003799	K01207	beta-N-acetylhexosaminidase [EC:3.2.1.52]		ko:K01207	G	Glycosyl hydrolase family 3 N terminal domain
GC_00000103	K00335	NADH-quinone oxidoreductase subunit F [EC:7.1.1.2]		ko:K00335,ko:K18331	C	PFAM Respiratory-chain NADH dehydrogenase domain 51 kDa subunit
GC_00002004	K00845	glucokinase [EC:2.7.1.2]		ko:K00845,ko:K13967,ko:K19979,ko:K20433	GK	ROK family
GC_00002005	K02040	phosphate transport system substrate-binding protein
GC_00003464	NA	NA	cpeZ	ko:K05384,ko:K05386	C	deoxyhypusine monooxygenase activity
GC_00001563	K03218	23S rRNA (guanosine2251-2'-O)-methyltransferase [EC:2.1.1.185]	spoU	ko:K03218	J	Belongs to the class IV-like SAM-binding methyltransferase superfamily. RNA methyltransferase TrmH family
GC_00003603	K02034	peptide/nickel transport system permease protein	dppC	ko:K02034	EP	ABC-type dipeptide oligopeptide nickel transport systems, permease components
GC_00001265	K01934	5-formyltetrahydrofolate cyclo-ligase [EC:6.3.3.2]	ygfA	ko:K01934	H	5-formyltetrahydrofolate cyclo-ligase family
GC_00000969	K02488	two-component system, cell cycle response regulator [EC:2.7.7.65]			T	cheY-homologous receiver domain
GC_00002257	K02109	F-type H+-transporting ATPase subunit b
GC_00001198	K07037	cyclic-di-AMP phosphodiesterase PgpH [EC:3.1.4.-]	yqfF	ko:K07037	S	7TM receptor with intracellular HD hydrolase
GC_00000861	NA	NA
GC_00003558	K01091	phosphoglycolate phosphatase [EC:3.1.3.18]	gph1	ko:K01091	S	glycolate biosynthetic process
GC_00001639	K04074	cell division initiation protein	divIVA	ko:K04074	D	DivIVA protein
GC_00002138	K15460	tRNA1Val (adenine37-N6)-methyltransferase [EC:2.1.1.223]	smtA	ko:K00564,ko:K15460	AJ	Specifically methylates the adenine in position 37 of tRNA(1)(Val) (anticodon cmo5UAC)
GC_00003196	K18707	threonylcarbamoyladenosine tRNA methylthiotransferase MtaB [EC:2.8.4.5]	yqeV	ko:K18707	J	Uncharacterized protein family UPF0004
GC_00002139	K02990	small subunit ribosomal protein S6	rpsF	ko:K02990	J	Binds together with S18 to 16S ribosomal RNA
GC_00000921	K05808	putative sigma-54 modulation protein	raiA	ko:K03733,ko:K05808,ko:K05809	J	Required for dimerization of active 70S ribosomes into 100S ribosomes in stationary phase
GC_00000745	K00104	glycolate oxidase [EC:1.1.3.15]	larD	ko:K00104	C	FAD linked oxidases, C-terminal domain
GC_00001694	K02528	16S rRNA (adenine1518-N6/adenine1519-N6)-dimethyltransferase [EC:2.1.1.182]	ksgA	ko:K02528	J	Specifically dimethylates two adjacent adenosines (A1518 and A1519) in the loop of a conserved hairpin near the 3'-end of 16S rRNA in the 30S particle. May play a critical role in biogenesis of 30S subunits
GC_00003032	K02587	nitrogenase molybdenum-cofactor synthesis protein NifE
GC_00000733	K01784	UDP-glucose 4-epimerase [EC:5.1.3.2]	galE	ko:K01784	M	Belongs to the NAD(P)-dependent epimerase dehydratase family
GC_00002634	NA	NA			T	cheY-homologous receiver domain
GC_00002635	K08744	cardiolipin synthase (CMP-forming) [EC:2.7.8.41]	pgsA-2	ko:K00995,ko:K08744	I	CDP-alcohol phosphatidyltransferase
GC_00000884	K00266	glutamate synthase (NADPH) small chain [EC:1.4.1.13]	gltA	ko:K00266	C	TIGRFAM glutamate synthase (NADPH), homotetrameric
GC_00001212	K07321	CO dehydrogenase maturation factor	acsF	ko:K07321	D	PFAM Cobyrinic acid a,c-diamide synthase
GC_00001213	K00620	glutamate N-acetyltransferase / amino-acid N-acetyltransferase [EC:2.3.1.35 2.3.1.1]	argJ	ko:K00620,ko:K00930	E	Catalyzes two activities which are involved in the cyclic version of arginine biosynthesis the synthesis of N- acetylglutamate from glutamate and acetyl-CoA as the acetyl donor, and of ornithine by transacetylation between N(2)-acetylornithine and glutamate
GC_00001746	K20881	5'-nucleotidase [EC:3.1.3.5]	yrfG	ko:K20881	S	phosphatase activity
GC_00001747	K09131	uncharacterized protein		ko:K09131	S	Belongs to the UPF0235 family
GC_00002818	K00334	NADH-quinone oxidoreductase subunit E [EC:7.1.1.2]	bamG	ko:K00334	C	PFAM NADH dehydrogenase (ubiquinone) 24 kDa subunit
GC_00001429	K03521	electron transfer flavoprotein beta subunit	etfB	ko:K03521	C	electron transfer activity
GC_00001280	K00395	adenylylsulfate reductase, subunit B [EC:1.8.99.2]	aprB	ko:K00395	C	Adenosine-5'-phosphosulfate reductase beta subunit
GC_00002329	K03814	monofunctional glycosyltransferase [EC:2.4.1.129]	mtgA	ko:K03814,ko:K05365	M	Peptidoglycan polymerase that catalyzes glycan chain elongation from lipid-linked precursors
GC_00002328	K03584	DNA repair protein RecO (recombination protein O)	recO	ko:K03584	L	Involved in DNA repair and RecF pathway recombination
GC_00003326	NA	NA	WS1240		M	Integral membrane protein CcmA involved in cell shape determination
GC_00001221	K09825	Fur family transcriptional regulator, peroxide stress response regulator	fur	ko:K03711,ko:K09825	K	Belongs to the Fur family
GC_00003327	K03570	rod shape-determining protein MreC	mreC	ko:K03570	M	shape-determining protein MreC
GC_00001489	K09800	translocation and assembly module TamB		ko:K09800	S	protein secretion
GC_00003672	NA	NA		ko:K03186	Q	thiolester hydrolase activity
GC_00001329	NA	NA	dsrP	ko:K00185	C	PFAM Polysulphide reductase, NrfD
GC_00002922	NA	NA	mobA	ko:K00943,ko:K02013,ko:K02017,ko:K03574,ko:K03752,ko:K06928	F	Has nucleotide phosphatase activity towards ATP, GTP, CTP, TTP and UTP. May hydrolyze nucleoside diphosphates with lower efficiency
GC_00001268	K00175	2-oxoglutarate/2-oxoacid ferredoxin oxidoreductase subunit beta [EC:1.2.7.3 1.2.7.11]	porB	ko:K00175	C	Pyruvate ferredoxin oxidoreductase beta subunit C terminal
GC_00002353	NA	NA		ko:K03646	M	Protein of unknown function (DUF3300)
GC_00000700	K01042	L-seryl-tRNA(Ser) seleniumtransferase [EC:2.9.1.1]	selA	ko:K01042	J	Converts seryl-tRNA(Sec) to selenocysteinyl-tRNA(Sec) required for selenoprotein biosynthesis
GC_00002606	NA	NA	phaI		J	NA|NA|NA
GC_00000567	K04069	pyruvate formate lyase activating enzyme [EC:1.97.1.4]		ko:K04069	C	PFAM Radical SAM
GC_00003267	K03469	ribonuclease HI [EC:3.1.26.4]	rnhA	ko:K03469,ko:K06864,ko:K22316	L	RNase H
GC_00003266	K01493	dCMP deaminase [EC:3.5.4.12]	comEB	ko:K01493	F	Cytidine and deoxycytidylate deaminase zinc-binding region
GC_00001361	K03614	Na+-translocating ferredoxin:NAD+ oxidoreductase subunit D [EC:7.2.1.2]	rnfD	ko:K00347,ko:K03614	C	Part of a membrane complex involved in electron transport
GC_00000912	K05337	ferredoxin		ko:K05337,ko:K17247	C	electron transfer activity
GC_00001385	K07219	putative molybdopterin biosynthesis protein	MA20_10225	ko:K03750,ko:K07219	HP	TIGRFAM molybdenum cofactor synthesis
GC_00001384	K03413	two-component system, chemotaxis family, chemotaxis protein CheY			T	cheY-homologous receiver domain
GC_00001827	K17103	CDP-diacylglycerol---serine O-phosphatidyltransferase [EC:2.7.8.8]
GC_00001826	K00991	2-C-methyl-D-erythritol 4-phosphate cytidylyltransferase [EC:2.7.7.60]	ispD	ko:K00991,ko:K12506	I	Catalyzes the formation of 4-diphosphocytidyl-2-C- methyl-D-erythritol from CTP and 2-C-methyl-D-erythritol 4- phosphate (MEP)
GC_00003318	K09928	uncharacterized protein		ko:K09928	S	Uncharacterized protein conserved in bacteria (DUF2062)
GC_00003744	NA	NA		ko:K01883	M	PFAM Glycosyl transferase family 2
GC_00003745	NA	NA			NT	NA|NA|NA
GC_00002142	K01448	N-acetylmuramoyl-L-alanine amidase [EC:3.5.1.28]	amiA	ko:K01448	M	Ami_3
GC_00002416	K02590	nitrogen regulatory protein PII 2		ko:K02589,ko:K02590,ko:K04751,ko:K04752	K	Nitrogen regulatory protein P-II
GC_00002887	K00059	3-oxoacyl-[acyl-carrier protein] reductase [EC:1.1.1.100]			IQ	PFAM Short-chain dehydrogenase reductase SDR
GC_00001256	K12264	anaerobic nitric oxide reductase flavorubredoxin	dfa1	ko:K12264	C	Metallo-beta-lactamase superfamily
GC_00003351	K13052	cell division protein DivIC	divIC	ko:K05589,ko:K12065,ko:K13052	D	cell cycle
GC_00002003	NA	NA			S	PFAM NADPH-dependent FMN reductase
GC_00002002	K01091	phosphoglycolate phosphatase [EC:3.1.3.18]	gph	ko:K01091,ko:K06019	S	HAD-hyrolase-like
GC_00003605	K02035	peptide/nickel transport system substrate-binding protein		ko:K02035,ko:K15580	E	Family 5
GC_00003604	NA	NA
GC_00002091	K09888	cell division protein ZapA	zapA	ko:K09888	D	Activator of cell division through the inhibition of FtsZ GTPase activity, therefore promoting FtsZ assembly into bundles of protofilaments necessary for the formation of the division Z ring. It is recruited early at mid-cell but it is not essential for cell division
GC_00002090	NA	NA	sfrA	ko:K00123,ko:K00336,ko:K05299	C	NADH ubiquinone oxidoreductase, subunit G, iron-sulphur binding
GC_00000853	K02834	ribosome-binding factor A	rbfA	ko:K02834	J	One of several proteins that assist in the late maturation steps of the functional core of the 30S ribosomal subunit. Associates with free 30S ribosomal subunits (but not with 30S subunits that are part of 70S ribosomes or polysomes). Required for efficient processing of 16S rRNA. May interact with the 5'-terminal helix region of 16S rRNA
GC_00003855	NA	NA	ppiD	ko:K01802,ko:K03769,ko:K03770	O	SurA N-terminal domain
GC_00001458	K03215	23S rRNA (uracil1939-C5)-methyltransferase [EC:2.1.1.190]	trmA	ko:K00557,ko:K03215	J	Belongs to the class I-like SAM-binding methyltransferase superfamily. RNA M5U methyltransferase family
GC_00001096	K16886	quinone-modifying oxidoreductase, subunit QmoB	qmoB	ko:K03388,ko:K16885,ko:K16886	C	Methyl-viologen-reducing hydrogenase, delta subunit
GC_00002358	NA	NA	femD	ko:K01835,ko:K01840	G	phosphoglucosamine mutase activity
GC_00003102	K07502	uncharacterized protein		ko:K07502	L	RNase_H superfamily
GC_00001263	K00338	NADH-quinone oxidoreductase subunit I [EC:7.1.1.2]	nuoI	ko:K00338,ko:K02573,ko:K03941	C	NDH-1 shuttles electrons from NADH, via FMN and iron- sulfur (Fe-S) centers, to quinones in the respiratory chain. The immediate electron acceptor for the enzyme in this species is believed to be ubiquinone. Couples the redox reaction to proton translocation (for every two electrons transferred, four hydrogen ions are translocated across the cytoplasmic membrane), and thus conserves the redox ene…
GC_00000798	K06281	hydrogenase large subunit [EC:1.12.99.6]	hyaL	ko:K06281	C	Belongs to the NiFe NiFeSe hydrogenase large subunit family
GC_00003457	NA	NA			S	Protein of unknown function (DUF502)
GC_00000799	K15635	2,3-bisphosphoglycerate-independent phosphoglycerate mutase [EC:5.4.2.12]	apgM	ko:K15635	G	2,3-bisphosphoglycerate-independent phosphoglycerate mutase activity
GC_00003456	NA	NA	pedC	ko:K01992	V	Transport permease protein
GC_00001551	K00176	2-oxoglutarate ferredoxin oxidoreductase subunit delta [EC:1.2.7.3]	vorD	ko:K00176	C	4 iron, 4 sulfur cluster binding
GC_00001880	K02483	two-component system, OmpR family, response regulator			K	Two component transcriptional regulator, winged helix family
GC_00001322	K00175	2-oxoglutarate/2-oxoacid ferredoxin oxidoreductase subunit beta [EC:1.2.7.3 1.2.7.11]		ko:K00175	C	oxidoreductase activity, acting on the aldehyde or oxo group of donors, iron-sulfur protein as acceptor
GC_00002645	K02493	release factor glutamine methyltransferase [EC:2.1.1.297]	prmC	ko:K02493	J	Methylates the class 1 translation termination release factors RF1 PrfA and RF2 PrfB on the glutamine residue of the universally conserved GGQ motif
GC_00000742	K01776	glutamate racemase [EC:5.1.1.3]	murI	ko:K01776	M	Provides the (R)-glutamate required for cell wall biosynthesis
GC_00000926	NA	NA			I	CoA enzyme activase uncharacterised domain (DUF2229)
GC_00002382	K01823	isopentenyl-diphosphate Delta-isomerase [EC:5.3.3.2]	yfcD	ko:K00949,ko:K01823	I	isopentenyl-diphosphate delta-isomerase activity
GC_00002383	K03803	sigma-E factor negative regulatory protein RseC	rseC	ko:K03803	T	PFAM Positive regulator of sigma(E) RseC MucC
GC_00001812	K00174	2-oxoglutarate/2-oxoacid ferredoxin oxidoreductase subunit alpha [EC:1.2.7.3 1.2.7.11]	porA	ko:K00174	C	oxidoreductase activity, acting on the aldehyde or oxo group of donors, iron-sulfur protein as acceptor
GC_00003707	K02341	DNA polymerase III subunit delta' [EC:2.7.7.7]	holB	ko:K02341,ko:K02343	L	DNA polymerase III, delta subunit
GC_00001132	K02535	UDP-3-O-[3-hydroxymyristoyl] N-acetylglucosamine deacetylase [EC:3.5.1.108]	fabZ	ko:K02535,ko:K13599,ko:K16363	M	Catalyzes the hydrolysis of UDP-3-O-myristoyl-N- acetylglucosamine to form UDP-3-O-myristoylglucosamine and acetate, the committed step in lipid A biosynthesis
GC_00001864	K03438	16S rRNA (cytosine1402-N4)-methyltransferase [EC:2.1.1.199]	rsmH	ko:K03438	J	Specifically methylates the N4 position of cytidine in position 1402 (C1402) of 16S rRNA
GC_00001287	K00174	2-oxoglutarate/2-oxoacid ferredoxin oxidoreductase subunit alpha [EC:1.2.7.3 1.2.7.11]	vorB	ko:K00174,ko:K00186	C	oxidoreductase activity, acting on the aldehyde or oxo group of donors, iron-sulfur protein as acceptor
GC_00001286	NA	NA	dsrK		C	4Fe-4S dicluster domain
GC_00004026	K03771	peptidyl-prolyl cis-trans isomerase SurA [EC:5.2.1.8]		ko:K01802,ko:K03771	O	SurA N-terminal domain
GC_00002773	K08303	putative protease [EC:3.4.-.-]	yegQ	ko:K08303	O	PFAM peptidase
GC_00003646	K06962	uncharacterized protein	yacP	ko:K06962	D	RNA-binding protein containing a PIN domain
GC_00003647	NA	NA			C	Menaquinol oxidoreductase complex Cbc4, cytochrome c subunit
GC_00000588	K01703	3-isopropylmalate/(R)-2-methylmalate dehydratase large subunit [EC:4.2.1.33 4.2.1.35]	leuC	ko:K01703	H	Catalyzes the isomerization between 2-isopropylmalate and 3-isopropylmalate, via the formation of 2-isopropylmaleate
GC_00001444	K07576	metallo-beta-lactamase family protein		ko:K07576	J	Beta-Casp domain
GC_00001377	NA	NA
GC_00003270	K01601	ribulose-bisphosphate carboxylase large chain [EC:4.1.1.39]			L	Cupin 2, conserved barrel domain protein
GC_00003271	K23734	lipoyl(octanoyl) transferase [EC:2.3.1.181]	lipM	ko:K03800	H	Lipoate-protein ligase
GC_00002476	K03613	Na+-translocating ferredoxin:NAD+ oxidoreductase subunit E	rnfE	ko:K02560,ko:K03613,ko:K10773	U	Part of a membrane complex involved in electron transport
GC_00000717	K01129	dGTPase [EC:3.1.5.1]	dgt	ko:K01129	F	Belongs to the dGTPase family. Type 2 subfamily
GC_00002477	K03616	Na+-translocating ferredoxin:NAD+ oxidoreductase subunit B [EC:7.2.1.2]	rnfB	ko:K03616	C	electron transport complex, RnfABCDGE type, B subunit
GC_00004144	K09116	uncharacterized protein		ko:K09116,ko:K09680	S	Protein of unknown function DUF89
GC_00003940	K03641	TolB protein	tolB	ko:K03641	U	Involved in the TonB-independent uptake of proteins
GC_00002296	K07213	copper chaperone		ko:K07213	P	mercury ion transmembrane transporter activity
GC_00000657	K03517	quinolinate synthase [EC:2.5.1.72]	nadA	ko:K03517	H	Catalyzes the condensation of iminoaspartate with dihydroxyacetone phosphate to form quinolinate
GC_00002536	K03685	ribonuclease III [EC:3.1.26.3]	rnc	ko:K03685,ko:K07053	J	Digests double-stranded RNA. Involved in the processing of primary rRNA transcript to yield the immediate precursors to the large and small rRNAs (23S and 16S). Processes some mRNAs, and tRNAs when they are encoded in the rRNA operon. Processes pre- crRNA and tracrRNA of type II CRISPR loci if present in the organism
GC_00001050	K03981	thiol:disulfide interchange protein DsbC [EC:5.3.4.1]		ko:K03981	M	Required for disulfide bond formation in some periplasmic proteins. Acts by transferring its disulfide bond to other proteins and is reduced in the process
GC_00001504	K02226	alpha-ribazole phosphatase [EC:3.1.3.73]	cobC	ko:K02226,ko:K15634,ko:K15640,ko:K22305	G	PFAM Phosphoglycerate mutase
GC_00003665	NA	NA	topA	ko:K03168	L	DNA topoisomerase type I activity
GC_00003402	K07095	uncharacterized protein		ko:K07095	S	retrograde transport, endosome to Golgi
GC_00002063	K09729	uncharacterized protein		ko:K09729	S	Protein of unknown function DUF116
GC_00001787	K01778	diaminopimelate epimerase [EC:5.1.1.7]	dapF	ko:K01778	E	Catalyzes the stereoinversion of LL-2,6- diaminoheptanedioate (L,L-DAP) to meso-diaminoheptanedioate (meso- DAP), a precursor of L-lysine and an essential component of the bacterial peptidoglycan
GC_00001970	NA	NA		ko:K07465	S	Uncharacterized protein conserved in bacteria (DUF2155)
GC_00002086	K00602	phosphoribosylaminoimidazolecarboxamide formyltransferase / IMP cyclohydrolase [EC:2.1.2.3 3.5.4.10]	purH	ko:K00602	F	PFAM AICARFT IMPCHase bienzyme
GC_00001349	K09765	epoxyqueuosine reductase [EC:1.17.99.6]	queH	ko:K03470,ko:K09765	C	queuosine biosynthetic process
GC_00002087	K19224	peptidoglycan DL-endopeptidase LytE [EC:3.4.-.-]	ratA	ko:K01449,ko:K19223	M	LysM domain
GC_00004073	K00856	adenosine kinase [EC:2.7.1.20]	adoK	ko:K00852,ko:K00856	H	PFAM PfkB
GC_00004072	NA	NA	larC	ko:K09121	S	Protein of unknown function DUF111
GC_00003788	K10960	geranylgeranyl diphosphate/geranylgeranyl-bacteriochlorophyllide a reductase [EC:1.3.1.83 1.3.1.111]		ko:K10960,ko:K17830	C	oxidoreductase
GC_00001240	K07456	DNA mismatch repair protein MutS2	mutS2	ko:K07456	L	Endonuclease that is involved in the suppression of homologous recombination and may therefore have a key role in the control of bacterial genetic diversity
GC_00003534	K02495	oxygen-independent coproporphyrinogen III oxidase [EC:1.3.98.3]	hemN		H	Involved in the biosynthesis of porphyrin-containing compound
GC_00000904	K06001	tryptophan synthase beta chain [EC:4.2.1.20]	trpB	ko:K01696,ko:K06001	E	The beta subunit is responsible for the synthesis of L- tryptophan from indole and L-serine
GC_00000595	K11261	formylmethanofuran dehydrogenase subunit E [EC:1.2.7.12]		ko:K11261	C	FmdE, Molybdenum formylmethanofuran dehydrogenase operon
GC_00002802	K07258	serine-type D-Ala-D-Ala carboxypeptidase (penicillin-binding protein 5/6) [EC:3.4.16.4]		ko:K07258	M	Belongs to the peptidase S11 family
GC_00002999	NA	NA	trmJ	ko:K01883,ko:K02533,ko:K08281,ko:K15396	J	Catalyzes the formation of 2'O-methylated cytidine (Cm32) or 2'O-methylated uridine (Um32) at position 32 in tRNA
GC_00000668	K12339	S-sulfo-L-cysteine synthase (O-acetyl-L-serine-dependent) [EC:2.5.1.144]	cysM	ko:K12339,ko:K21148	E	Pyridoxal-phosphate dependent enzyme
GC_00001831	K08679	UDP-glucuronate 4-epimerase [EC:5.1.3.6]	lspL	ko:K08679	M	Male sterility protein
GC_00001768	K07321	CO dehydrogenase maturation factor
GC_00001769	NA	NA
GC_00002836	K10914	CRP/FNR family transcriptional regulator, cyclic AMP receptor protein		ko:K10914,ko:K21564	K	helix_turn_helix, cAMP Regulatory protein
GC_00001495	K07137	uncharacterized protein	IV02_08645	ko:K07137	H	5-formyltetrahydrofolate cyclo-ligase activity
GC_00003767	K01151	deoxyribonuclease IV [EC:3.1.21.2]	nfo	ko:K01151	L	Endonuclease IV plays a role in DNA repair. It cleaves phosphodiester bonds at apurinic or apyrimidinic sites (AP sites) to produce new 5'-ends that are base-free deoxyribose 5-phosphate residues. It preferentially attacks modified AP sites created by bleomycin and neocarzinostatin
GC_00002307	K08309	soluble lytic murein transglycosylase [EC:4.2.2.-]
GC_00002161	K09006	uncharacterized protein		ko:K09006	S	PINc domain ribonuclease
GC_00002160	NA	NA	prmC	ko:K09153	M	metal-dependent enzyme
GC_00001152	K07164	uncharacterized protein	CP_0228	ko:K07164,ko:K22391	S	C4-type zinc ribbon domain
GC_00002574	K07397	putative redox protein		ko:K07397	O	redox protein regulator of disulfide bond formation
GC_00002021	K03711	Fur family transcriptional regulator, ferric uptake regulator	fur	ko:K03711	P	Belongs to the Fur family
GC_00003626	NA	NA	amaA		S	AI-2E family transporter
GC_00000978	K00197	acetyl-CoA decarbonylase/synthase, CODH/ACS complex subunit gamma [EC:2.1.1.245]	acsC	ko:K00197	C	acetyl-CoA catabolic process
GC_00003187	K03789	[ribosomal protein S18]-alanine N-acetyltransferase [EC:2.3.1.266]	rimI	ko:K03789,ko:K14742	K	Acetyltransferase (GNAT) domain
GC_00003548	K03413	two-component system, chemotaxis family, chemotaxis protein CheY			T	cheY-homologous receiver domain
GC_00001629	K03545	trigger factor	tig	ko:K03545	O	Involved in protein export. Acts as a chaperone by maintaining the newly synthesized protein in an open conformation. Functions as a peptidyl-prolyl cis-trans isomerase
GC_00001628	K14645	serine protease [EC:3.4.21.-]			S	N-acetylphosphatidylethanolamine-hydrolysing phospholipas activity
GC_00001065	K14138	acetyl-CoA synthase [EC:2.3.1.169]	cdhC	ko:K00193,ko:K14138	C	PFAM CO dehydrogenase acetyl-CoA synthase complex beta subunit
GC_00002503	K14055	universal stress protein E			T	Belongs to the universal stress protein A family
GC_00002765	NA	NA
GC_00002764	NA	NA	arsR	ko:K03655,ko:K03892,ko:K21903	K	DNA-binding transcription factor activity
GC_00002502	NA	NA			T	Metal dependent phosphohydrolases with conserved 'HD' motif.
GC_00002499	NA	NA			T	diguanylate cyclase
GC_00001438	NA	NA			H	Thiamine biosynthesis protein (ThiI)
GC_00002901	K00859	dephospho-CoA kinase [EC:2.7.1.24]	coaE	ko:K00859	H	Catalyzes the phosphorylation of the 3'-hydroxyl group of dephosphocoenzyme A to form coenzyme A
GC_00000806	K02970	small subunit ribosomal protein S21	rpsU	ko:K02970	J	Ribosomal protein S21
GC_00002371	K02588	nitrogenase iron protein NifH	nifH	ko:K02588	P	The key enzymatic reactions in nitrogen fixation are catalyzed by the nitrogenase complex, which has 2 components the iron protein and the molybdenum-iron protein
GC_00003244	K03407	two-component system, chemotaxis family, sensor kinase CheA [EC:2.7.13.3]
GC_00001124	K00198	anaerobic carbon-monoxide dehydrogenase catalytic subunit [EC:1.2.7.4]		ko:K00198	C	TIGRFAM Carbon-monoxide dehydrogenase, catalytic subunit
GC_00000352	K00332	NADH-quinone oxidoreductase subunit C [EC:7.1.1.2]	nuoC	ko:K00332	C	NDH-1 shuttles electrons from NADH, via FMN and iron- sulfur (Fe-S) centers, to quinones in the respiratory chain. The immediate electron acceptor for the enzyme in this species is believed to be ubiquinone. Couples the redox reaction to proton translocation (for every two electrons transferred, four hydrogen ions are translocated across the cytoplasmic membrane), and thus conserves the redox ene…
GC_00002566	K07501	3'-5' exonuclease	wlaX	ko:K07501	L	Predicted 3'-5' exonuclease related to the exonuclease domain of PolB
GC_00003361	K03524	BirA family transcriptional regulator, biotin operon repressor / biotin---[acetyl-CoA-carboxylase] ligase [EC:6.3.4.15]	birA	ko:K03524	H	Biotin/lipoate A/B protein ligase family
GC_00001000	K00891	shikimate kinase [EC:2.7.1.71]	aroK	ko:K00891,ko:K03786,ko:K13829	F	Catalyzes the specific phosphorylation of the 3-hydroxyl group of shikimic acid using ATP as a cosubstrate
GC_00003107	K01443	N-acetylglucosamine-6-phosphate deacetylase [EC:3.5.1.25]	nagA	ko:K01443,ko:K16786,ko:K16787	G	Belongs to the metallo-dependent hydrolases superfamily. NagA family
GC_00001267	K07139	uncharacterized protein	yhcC	ko:K07139	K	4 iron, 4 sulfur cluster binding
GC_00003106	NA	NA			S	Domain of unknown function (DUF3842)
GC_00000862	K00615	transketolase [EC:2.2.1.1]	tktA	ko:K00615	G	Dehydrogenase E1 component
GC_00001108	K11180	dissimilatory sulfite reductase alpha subunit [EC:1.8.99.5]	dsrA	ko:K11180	C	Nitrite and sulphite reductase 4Fe-4S
GC_00001109	K11181	dissimilatory sulfite reductase beta subunit [EC:1.8.99.5]	dsrB	ko:K11181	C	Nitrite and sulphite reductase 4Fe-4S
GC_00003268	NA	NA
GC_00002749	K14055	universal stress protein E		ko:K06149	T	Universal stress protein family
GC_00003488	K02238	competence protein ComEC	comEC	ko:K02238	S	Competence protein
GC_00003818	K02517	Kdo2-lipid IVA lauroyltransferase/acyltransferase [EC:2.3.1.241 2.3.1.-]
GC_00000746	K12574	ribonuclease J [EC:3.1.-.-]	rnj	ko:K12574	S	An RNase that has 5'-3' exonuclease and possibly endonuclease activity. Involved in maturation of rRNA and in some organisms also mRNA maturation and or decay
GC_00002641	K00334	NADH-quinone oxidoreductase subunit E [EC:7.1.1.2]	nuoE	ko:K00334,ko:K18330,ko:K22340	C	PFAM NADH dehydrogenase (ubiquinone) 24 kDa subunit
GC_00001414	K07460	putative endonuclease	yraN	ko:K07460	L	Belongs to the UPF0102 family
GC_00001258	K00941	hydroxymethylpyrimidine/phosphomethylpyrimidine kinase [EC:2.7.1.49 2.7.4.7]	thiD	ko:K00941,ko:K14153	H	Phosphomethylpyrimidine kinase
GC_00002558	NA	NA			S	NA|NA|NA
GC_00002637	K02227	adenosylcobinamide-phosphate synthase [EC:6.3.1.10]
GC_00001969	NA	NA			G	myo-inosose-2 dehydratase activity
GC_00002636	K03709	DtxR family transcriptional regulator, Mn-dependent transcriptional regulator	ideR	ko:K03709,ko:K04758	KP	PFAM iron dependent repressor
GC_00001829	K00919	4-diphosphocytidyl-2-C-methyl-D-erythritol kinase [EC:2.7.1.148]
GC_00001828	K11785	1,4-dihydroxy-6-naphthoate synthase [EC:1.14.-.-]
GC_00001211	K01938	formate--tetrahydrofolate ligase [EC:6.3.4.3]	fhs	ko:K00288,ko:K01938	F	Formate--tetrahydrofolate ligase
GC_00003385	NA	NA		ko:K07075	S	nucleotidyltransferase activity
GC_00004022	NA	NA			M	self proteolysis
GC_00000778	K06168	tRNA-2-methylthio-N6-dimethylallyladenosine synthase [EC:2.8.4.3]
GC_00003519	NA	NA			O	NA|NA|NA
GC_00002285	K06934	uncharacterized protein		ko:K06934	S	Domain of unknown function (DUF296)
GC_00001914	K02113	F-type H+-transporting ATPase subunit delta	atpH	ko:K02113	C	F(1)F(0) ATP synthase produces ATP from ADP in the presence of a proton or sodium gradient. F-type ATPases consist of two structural domains, F(1) containing the extramembraneous catalytic core and F(0) containing the membrane proton channel, linked together by a central stalk and a peripheral stalk. During catalysis, ATP synthesis in the catalytic domain of F(1) is coupled via a rotary mechanism…
GC_00003676	K04034	anaerobic magnesium-protoporphyrin IX monomethyl ester cyclase [EC:1.21.98.3]			C	SMART Elongator protein 3 MiaB NifB
GC_00001770	K13038	phosphopantothenoylcysteine decarboxylase / phosphopantothenate---cysteine ligase [EC:4.1.1.36 6.3.2.5]	coaBC	ko:K01598,ko:K13038	H	Catalyzes two steps in the biosynthesis of coenzyme A. In the first step cysteine is conjugated to 4'-phosphopantothenate to form 4-phosphopantothenoylcysteine, in the latter compound is decarboxylated to form 4'-phosphopantotheine
GC_00001043	K01772	protoporphyrin/coproporphyrin ferrochelatase [EC:4.99.1.1 4.99.1.9]	hemH	ko:K01772	H	Catalyzes the ferrous insertion into protoporphyrin IX
GC_00000644	K03833	selenocysteine-specific elongation factor	selB	ko:K03833	J	Elongation factor SelB, winged helix
GC_00000562	K03705	heat-inducible transcriptional repressor	hrcA	ko:K03705	K	Negative regulator of class I heat shock genes (grpE- dnaK-dnaJ and groELS operons). Prevents heat-shock induction of these operons
GC_00002603	K06928	nucleoside-triphosphatase [EC:3.6.1.15]			F	NA|NA|NA
GC_00001364	K02556	chemotaxis protein MotA	motA	ko:K02556	N	MotA/TolQ/ExbB proton channel family
GC_00003005	K07098	uncharacterized protein		ko:K07098	S	Calcineurin-like phosphoesterase
GC_00001103	K00052	3-isopropylmalate dehydrogenase [EC:1.1.1.85]	leuB	ko:K00052	C	Catalyzes the oxidation of 3-carboxy-2-hydroxy-4- methylpentanoate (3-isopropylmalate) to 3-carboxy-4-methyl-2- oxopentanoate. The product decarboxylates to 4-methyl-2 oxopentanoate
GC_00002799	NA	NA	cinA	ko:K03742,ko:K03743	S	Competence-damaged protein
GC_00001457	K03585	membrane fusion protein, multidrug efflux system	mdtA	ko:K07799,ko:K21135	M	Biotin-lipoyl like
GC_00002798	NA	NA	lys	ko:K03791	S	Chitinase class I
GC_00001854	K09122	uncharacterized protein		ko:K09122	H	Mut7-C RNAse domain
GC_00002412	K07566	L-threonylcarbamoyladenylate synthase [EC:2.7.7.87]	tsaC	ko:K01465,ko:K07479,ko:K07566	J	Telomere recombination
GC_00000984	K08217	MFS transporter, DHA3 family, macrolide efflux protein			EGP	Major facilitator Superfamily
GC_00001313	K23498	peptide chain release factor	prfA3		J	translation release factor activity
GC_00003214	NA	NA
GC_00001175	K02006	cobalt/nickel transport system ATP-binding protein	cbiO	ko:K02006	P	part of an ABC transporter complex. Responsible for energy coupling to the transport system
GC_00001420	K01095	phosphatidylglycerophosphatase A [EC:3.1.3.27]	pgpA	ko:K01095	I	Phosphatidylglycerophosphatase A
GC_00001823	K01056	peptidyl-tRNA hydrolase, PTH1 family [EC:3.1.1.29]	pth	ko:K01056	J	The natural substrate for this enzyme may be peptidyl- tRNAs which drop off the ribosome during protein synthesis
GC_00001822	K03687	molecular chaperone GrpE	grpE	ko:K03687	O	Participates actively in the response to hyperosmotic and heat shock by preventing the aggregation of stress-denatured proteins, in association with DnaK and GrpE. It is the nucleotide exchange factor for DnaK and may function as a thermosensor. Unfolded proteins bind initially to DnaJ
GC_00004120	NA	NA
GC_00003709	NA	NA		ko:K03639	C	Iron-sulfur cluster-binding domain
GC_00000857	K02035	peptide/nickel transport system substrate-binding protein	appA	ko:K02035	E	Extracellular solute-binding protein, family 5
GC_00002006	K00772	5'-methylthioadenosine phosphorylase [EC:2.4.2.28]	mtnP	ko:K00772	F	Catalyzes the reversible phosphorylation of S-methyl-5'- thioadenosine (MTA) to adenine and 5-methylthioribose-1-phosphate. Involved in the breakdown of MTA, a major by-product of polyamine biosynthesis. Responsible for the first step in the methionine salvage pathway after MTA has been generated from S- adenosylmethionine. Has broad substrate specificity with 6- aminopurine nucleosides as prefer…
GC_00003467	NA	NA
GC_00003355	NA	NA			H	NA|NA|NA
GC_00002734	K00784	ribonuclease Z [EC:3.1.26.11]		ko:K00784,ko:K01120	S	cAMP phosphodiesterases class-II
GC_00001157	K03831	molybdopterin adenylyltransferase [EC:2.7.7.75]	moaB	ko:K03637	S	PFAM MOSC domain
GC_00001331	K12960	5-methylthioadenosine/S-adenosylhomocysteine deaminase [EC:3.5.4.31 3.5.4.28]	mtaD	ko:K12960	F	S-adenosylhomocysteine deaminase activity
GC_00003050	K03605	hydrogenase maturation protease [EC:3.4.23.-]	hybD	ko:K03605	C	Hydrogenase maturation protease
GC_00001490	K06013	STE24 endopeptidase [EC:3.4.24.84]	htpX_2	ko:K06013	O	CAAX prenyl protease N-terminal, five membrane helices
GC_00002833	NA	NA	thiE	ko:K00788,ko:K14153	H	Condenses 4-methyl-5-(beta-hydroxyethyl)thiazole monophosphate (THZ-P) and 2-methyl-4-amino-5-hydroxymethyl pyrimidine pyrophosphate (HMP-PP) to form thiamine monophosphate (TMP)
GC_00002832	NA	NA			S	NA|NA|NA
GC_00003182	K02109	F-type H+-transporting ATPase subunit b	atpF	ko:K02109,ko:K18682	C	ATP synthesis coupled proton transport
GC_00003183	NA	NA	shp	ko:K00428	C	electron transfer activity
GC_00002784	NA	NA			M	NA|NA|NA
GC_00000345	K03522	electron transfer flavoprotein alpha subunit	fixB	ko:K03522	C	electron transfer flavoprotein, alpha subunit
GC_00002024	K02864	large subunit ribosomal protein L10	rplJ	ko:K02864,ko:K02935	J	Forms part of the ribosomal stalk, playing a central role in the interaction of the ribosome with GTP-bound translation factors
GC_00001725	K03775	FKBP-type peptidyl-prolyl cis-trans isomerase SlyD [EC:5.2.1.8]	slyD	ko:K01802,ko:K03774,ko:K03775	O	peptidyl-prolyl cis-trans isomerase
GC_00001724	K07168	CBS domain-containing membrane protein			S	PFAM CBS domain
GC_00000611	K13256	protein PsiE	rub		C	Rubredoxin
GC_00000998	NA	NA			P	PFAM natural resistance-associated macrophage protein
GC_00002235	K05595	multiple antibiotic resistance protein		ko:K05595	U	MarC family integral membrane protein
GC_00003655	K06131	cardiolipin synthase A/B [EC:2.7.8.-]	cls	ko:K06131	I	Phospholipase D. Active site motifs.
GC_00001206	K16885	quinone-modifying oxidoreductase, subunit QmoA	qmoA	ko:K03388,ko:K16885,ko:K16886	C	FAD dependent oxidoreductase
GC_00002507	NA	NA	nifV	ko:K02594	E	Belongs to the alpha-IPM synthase homocitrate synthase family
GC_00003939	NA	NA			S	YtkA-like
GC_00001789	K07090	uncharacterized protein		ko:K07090	S	response to heat
GC_00001788	K03549	KUP system potassium uptake protein	kup	ko:K03549	P	Transport of potassium into the cell
GC_00002088	K00797	spermidine synthase [EC:2.5.1.16]	speE	ko:K00797	E	spermidine synthase activity
GC_00001120	NA	NA	nqrF		C	2Fe-2S iron-sulfur cluster binding domain
GC_00002113	K07112	uncharacterized protein	yeeE	ko:K07112	S	NA|NA|NA
GC_00003786	K06940	uncharacterized protein			S	Putative zinc- or iron-chelating domain
GC_00003787	K05785	transcriptional antiterminator RfaH	nusG	ko:K02601,ko:K05785	K	Transcription termination factor nusG
GC_00001680	K03527	4-hydroxy-3-methylbut-2-en-1-yl diphosphate reductase [EC:1.17.7.4]
GC_00002181	K18554	chloramphenicol 3-O phosphotransferase [EC:2.7.1.-]	cysC	ko:K00860,ko:K07028	P	Adenylylsulphate kinase
GC_00002844	K02585	nitrogen fixation protein NifB	nifB	ko:K02585	C	Elongator protein 3, MiaB family, Radical SAM
GC_00000976	K02304	precorrin-2 dehydrogenase / sirohydrochlorin ferrochelatase [EC:1.3.1.76 4.99.1.4]	cysG	ko:K02304	H	TIGRFAM siroheme synthase
GC_00001114	K06282	hydrogenase small subunit [EC:1.12.99.6]	hyaS	ko:K06282	C	NiFe/NiFeSe hydrogenase small subunit C-terminal
GC_00003275	K03465	thymidylate synthase (FAD) [EC:2.1.1.148]	thyX	ko:K03465	F	thymidylate synthase (FAD) activity
GC_00000712	K03186	flavin prenyltransferase [EC:2.5.1.129]	ubiX	ko:K03186	H	Flavin prenyltransferase that catalyzes the synthesis of the prenylated FMN cofactor (prenyl-FMN) for 4-hydroxy-3- polyprenylbenzoic acid decarboxylase UbiD. The prenyltransferase is metal-independent and links a dimethylallyl moiety from dimethylallyl monophosphate (DMAP) to the flavin N5 and C6 atoms of FMN
GC_00002473	K03612	Na+-translocating ferredoxin:NAD+ oxidoreductase subunit G	rnfG	ko:K03612,ko:K03613,ko:K21559	C	Part of a membrane complex involved in electron transport
GC_00003547	NA	NA	fiu	ko:K16090	P	TonB-dependent receptor
GC_00002066	K02527	3-deoxy-D-manno-octulosonic-acid transferase [EC:2.4.99.12 2.4.99.13 2.4.99.14 2.4.99.15]	kdtA	ko:K02527	M	3-Deoxy-D-manno-octulosonic-acid transferase (kdotransferase)
GC_00002533	K04085	tRNA 2-thiouridine synthesizing protein A [EC:2.8.1.-]			O	sulfur carrier activity
GC_00000653	K01591	orotidine-5'-phosphate decarboxylase [EC:4.1.1.23]	pyrF	ko:K01591	F	Catalyzes the decarboxylation of orotidine 5'- monophosphate (OMP) to uridine 5'-monophosphate (UMP)
GC_00003153	K01879	glycyl-tRNA synthetase beta chain [EC:6.1.1.14]	glyS	ko:K01879,ko:K14164	J	Glycyl-tRNA synthetase beta subunit
GC_00001898	K00194	acetyl-CoA decarbonylase/synthase, CODH/ACS complex subunit delta [EC:2.1.1.245]	acsD	ko:K00194,ko:K00198	C	one-carbon metabolic process
GC_00000837	K07040	uncharacterized protein	yceD	ko:K07040	S	Uncharacterized ACR, COG1399
GC_00002309	K02823	dihydroorotate dehydrogenase electron transfer subunit	pyrK	ko:K01465,ko:K02823,ko:K05784,ko:K17828	C	2 iron, 2 sulfur cluster binding
GC_00004266	NA	NA			S	NA|NA|NA
GC_00000949	K00266	glutamate synthase (NADPH) small chain [EC:1.4.1.13]	gltD	ko:K00266,ko:K00528,ko:K02823	C	Iron-sulfur cluster binding domain of dihydroorotate dehydrogenase B
GC_00003124	K11782	chorismate dehydratase [EC:4.2.1.151]	mqnA	ko:K07081,ko:K11782,ko:K11784	H	Catalyzes the dehydration of chorismate into 3- (1- carboxyvinyl)oxy benzoate, a step in the biosynthesis of menaquinone (MK, vitamin K2)
GC_00001244	K01012	biotin synthase [EC:2.8.1.6]	bioB	ko:K00833,ko:K01012	H	Catalyzes the conversion of dethiobiotin (DTB) to biotin by the insertion of a sulfur atom into dethiobiotin via a radical- based mechanism
GC_00001975	K06923	uncharacterized protein	suhB	ko:K01082,ko:K01092	G	inositol monophosphate 1-phosphatase activity
GC_00001974	K04487	cysteine desulfurase [EC:2.8.1.7]		ko:K04487	E	Beta-eliminating lyase
GC_00001396	K01069	hydroxyacylglutathione hydrolase [EC:3.1.2.6]	gloB	ko:K01069	S	Metallo-beta-lactamase superfamily
GC_00001397	K03592	PmbA protein	pmbA	ko:K03592	S	Putative modulator of DNA gyrase
GC_00000901	K11179	tRNA 2-thiouridine synthesizing protein E [EC:2.8.1.-]	tusE	ko:K11179	P	part of a sulfur-relay system
GC_00001163	K00619	amino-acid N-acetyltransferase [EC:2.3.1.1]	argH	ko:K00619,ko:K14681	E	Belongs to the acetyltransferase family. ArgA subfamily
GC_00000764	NA	NA	acnA	ko:K01681	C	Aconitase C-terminal domain
GC_00000808	K00765	ATP phosphoribosyltransferase [EC:2.4.2.17]	hisG	ko:K00765	F	ATP phosphoribosyltransferase
GC_00001436	K06180	23S rRNA pseudouridine1911/1915/1917 synthase [EC:5.4.99.23]	rluD	ko:K06180	J	Responsible for synthesis of pseudouridine from uracil
GC_00001651	K06149	universal stress protein A	usp-3		T	Universal stress protein family
GC_00003591	K07642	two-component system, OmpR family, sensor histidine kinase BaeS [EC:2.7.13.3]		ko:K10819,ko:K18143	T	PhoQ Sensor
GC_00001059	K00169	pyruvate ferredoxin oxidoreductase alpha subunit [EC:1.2.7.1]	porA	ko:K00169	C	Pyruvate:ferredoxin oxidoreductase core domain II
GC_00002834	K03752	molybdenum cofactor guanylyltransferase [EC:2.7.7.77]	mobA	ko:K03752	H	Transfers a GMP moiety from GTP to Mo-molybdopterin (Mo- MPT) cofactor (Moco or molybdenum cofactor) to form Mo- molybdopterin guanine dinucleotide (Mo-MGD) cofactor
GC_00000932	K04653	hydrogenase expression/formation protein HypC	hypC	ko:K04653	O	carbon dioxide binding
GC_00002835	K01159	crossover junction endodeoxyribonuclease RuvC [EC:3.1.22.4]	ruvC	ko:K01159	L	Nuclease that resolves Holliday junction intermediates in genetic recombination. Cleaves the cruciform structure in supercoiled DNA by nicking to strands with the same polarity at sites symmetrically opposed at the junction in the homologous arms and leaves a 5'-terminal phosphate and a 3'-terminal hydroxyl group
GC_00003498	K02591	nitrogenase molybdenum-iron protein beta chain [EC:1.18.6.1]	nifK	ko:K02591	F	This molybdenum-iron protein is part of the nitrogenase complex that catalyzes the key enzymatic reactions in nitrogen fixation
GC_00001151	K02379	FdhD protein	fdhD	ko:K02379	C	Mo-molybdopterin cofactor metabolic process
GC_00001663	K06964	uncharacterized protein
GC_00001662	K07397	putative redox protein		ko:K07397	O	OsmC-like protein
GC_00002162	NA	NA			S	Catalyzes the formation of the isocyclic ring in chlorophyll biosynthesis. Mediates the cyclase reaction, which results in the formation of divinylprotochlorophyllide (Pchlide) characteristic of all chlorophylls from magnesium-protoporphyrin IX 13-monomethyl ester (MgPMME)
GC_00002163	K00946	thiamine-monophosphate kinase [EC:2.7.4.16]	thiL	ko:K00946,ko:K07123	H	Catalyzes the ATP-dependent phosphorylation of thiamine- monophosphate (TMP) to form thiamine-pyrophosphate (TPP), the active form of vitamin B1
GC_00002022	K06925	tRNA threonylcarbamoyladenosine biosynthesis protein TsaE
GC_00001276	K10716	voltage-gated potassium channel	kch	ko:K05844,ko:K10716	P	TrkA-N domain
GC_00002711	K17884	archaetidylinositol phosphate synthase [EC:2.7.8.39]	pgsA1	ko:K00995	I	Belongs to the CDP-alcohol phosphatidyltransferase class-I family
GC_00002577	K02415	flagellar protein FliL	fliL	ko:K02415	N	Controls the rotational direction of flagella during chemotaxis
GC_00000616	K13640	MerR family transcriptional regulator, heat shock protein HspR
GC_00002710	NA	NA			S	Cytochrome c7 and related cytochrome c
GC_00003185	NA	NA		ko:K21377	S	Dimerisation domain
GC_00003184	K02663	type IV pilus assembly protein PilN	pilN	ko:K02663	NU	Fimbrial assembly protein (PilN)
GC_00000872	K01858	myo-inositol-1-phosphate synthase [EC:5.5.1.4]	ino1	ko:K01858	I	Myo-inositol-1-phosphate synthase
GC_00002783	K19689	aminopeptidase [EC:3.4.11.-]			E	aminopeptidase activity
GC_00002619	K07182	CBS domain-containing protein		ko:K07182	T	Domain in cystathionine beta-synthase and other proteins.
GC_00001755	NA	NA			S	Domain of unknown function (DUF362)
GC_00001067	K00817	histidinol-phosphate aminotransferase [EC:2.6.1.9]	hisC	ko:K00817	E	Aminotransferase class I and II
GC_00003160	NA	NA			C	NDH-1 shuttles electrons from NADH, via FMN and iron- sulfur (Fe-S) centers, to quinones in the respiratory chain
GC_00001066	K00394	adenylylsulfate reductase, subunit A [EC:1.8.99.2]	aprA	ko:K00394	C	FAD binding domain
GC_00002990	K09131	uncharacterized protein			I	phosphatidate phosphatase activity
GC_00000406	K01889	phenylalanyl-tRNA synthetase alpha chain [EC:6.1.1.20]	pheS	ko:K01889	J	Belongs to the class-II aminoacyl-tRNA synthetase family. Phe-tRNA synthetase alpha subunit type 1 subfamily
GC_00002767	K18164	NADH dehydrogenase [ubiquinone] 1 alpha subcomplex assembly factor 7			S	Putative S-adenosyl-L-methionine-dependent methyltransferase
GC_00002501	K06881	bifunctional oligoribonuclease and PAP phosphatase NrnA [EC:3.1.3.7 3.1.13.3]	nrnA	ko:K06881	S	phosphoesterase RecJ domain protein
GC_00001838	K02523	octaprenyl-diphosphate synthase [EC:2.5.1.90]	ispB	ko:K00805,ko:K02523	H	Polyprenyl synthetase
GC_00003068	K07237	tRNA 2-thiouridine synthesizing protein B	tusB	ko:K07237	J	Part of a sulfur-relay system required for 2-thiolation of 5-methylaminomethyl-2-thiouridine (mnm(5)s(2)U) at tRNA wobble positions
GC_00001931	K04517	prephenate dehydrogenase [EC:1.3.1.12]
GC_00000768	K01737	6-pyruvoyltetrahydropterin/6-carboxytetrahydropterin synthase [EC:4.2.3.12 4.1.2.50]	queD	ko:K01737	H	6-pyruvoyl tetrahydropterin synthase
GC_00003977	K07138	uncharacterized protein		ko:K07138	C	4Fe-4S ferredoxin iron-sulfur binding domain protein
GC_00002441	K07399	cytochrome c biogenesis protein	ccs1	ko:K07399	O	PFAM ResB family protein
GC_00000721	K18672	diadenylate cyclase [EC:2.7.7.85]	dacA	ko:K18672	S	Catalyzes the condensation of 2 ATP molecules into cyclic di-AMP (c-di-AMP), a second messenger used to regulate differing processes in different bacteria
GC_00002440	K01951	GMP synthase (glutamine-hydrolysing) [EC:6.3.5.2]	guaA_1	ko:K01951	F	Glutamine amidotransferase class-I
GC_00002115	K08992	lipopolysaccharide assembly protein A	yrvD	ko:K06919,ko:K08992	O	Tetratricopeptide repeat
GC_00002114	K04720	threonine-phosphate decarboxylase [EC:4.1.1.81]	cobD	ko:K00817,ko:K04720	E	PFAM Aminotransferase class I and II
GC_00003273	NA	NA			L	NA|NA|NA
GC_00001113	K03666	host factor-I protein	hfq	ko:K03666	J	RNA chaperone that binds small regulatory RNA (sRNAs) and mRNAs to facilitate mRNA translational regulation in response to envelope stress, environmental stress and changes in metabolite concentrations. Also binds with high specificity to tRNAs
GC_00000714	K03147	phosphomethylpyrimidine synthase [EC:4.1.99.17]	thiC	ko:K03147	H	Catalyzes the synthesis of the hydroxymethylpyrimidine phosphate (HMP-P) moiety of thiamine from aminoimidazole ribotide (AIR) in a radical S-adenosyl-L-methionine (SAM)-dependent reaction
GC_00002474	NA	NA			J	PFAM Archease protein family (DUF101 UPF0211)
GC_00001089	K09777	uncharacterized protein	ylzA	ko:K09777	S	Domain of unknown function (DUF370)
GC_00001845	K03688	ubiquinone biosynthesis protein		ko:K03688,ko:K13792	S	ABC1 family
GC_00001728	K08321	3-hydroxy-5-phosphonooxypentane-2,4-dione thiolase [EC:2.3.1.245]	lsrF	ko:K08321,ko:K11645	G	DeoC/LacD family aldolase
GC_00002877	K07091	lipopolysaccharide export system permease protein	lptF	ko:K07091,ko:K11720	S	Predicted permease YjgP/YjgQ family
GC_00003667	K02664	type IV pilus assembly protein PilO	pilO	ko:K02664	NU	Pilus assembly protein, PilO
GC_00001760	NA	NA	pncA		Q	PFAM Isochorismatase
GC_00002534	NA	NA			S	Protein of unknown function, DUF488
GC_00002535	K00384	thioredoxin reductase (NADPH) [EC:1.8.1.9]	trxB	ko:K00384	C	Pyridine nucleotide-disulphide oxidoreductase
GC_00001053	K02456	general secretion pathway protein G	gspG	ko:K02246,ko:K02456	NU	Prokaryotic N-terminal methylation motif
GC_00000846	K07457	endonuclease III related protein	magIII	ko:K07457	L	endonuclease III
GC_00004071	NA	NA			S	NusG domain II
GC_00001972	NA	NA			C	Protein of unknown function (DUF512)
GC_00000623	K22074	NFU1 iron-sulfur cluster scaffold homolog, mitochondrial	nifU		O	iron-sulfur cluster assembly
GC_00001025	K03073	preprotein translocase subunit SecE	secE	ko:K03073	U	P-P-bond-hydrolysis-driven protein transmembrane transporter activity
GC_00000995	K00950	2-amino-4-hydroxy-6-hydroxymethyldihydropteridine diphosphokinase [EC:2.7.6.3]
GC_00002800	K03832	periplasmic protein TonB	tolA	ko:K03646,ko:K03832	M	energy transducer activity
GC_00001539	K01890	phenylalanyl-tRNA synthetase beta chain [EC:6.1.1.20]	pheT	ko:K01890	J	B3/4 domain
GC_00002801	NA	NA			NU	Protein of unknown function (DUF3108)
GC_00001951	K02108	F-type H+-transporting ATPase subunit a	atpB	ko:K02108	C	it plays a direct role in the translocation of protons across the membrane
GC_00003856	K23675	riboflavin transporter	hepS	ko:K00805	S	Heptaprenyl diphosphate synthase component I
GC_00003857	NA	NA	fumA	ko:K01676	C	Fumarate hydratase (Fumerase)
GC_00001950	K00995	CDP-diacylglycerol---glycerol-3-phosphate 3-phosphatidyltransferase [EC:2.7.8.5]	pgsA	ko:K00995,ko:K08744	I	CDP-alcohol phosphatidyltransferase
GC_00001369	NA	NA			L	Belongs to the GTP cyclohydrolase I type 2 NIF3 family
GC_00003455	NA	NA			NU	Tetratricopeptide repeats
GC_00000600	K03182	4-hydroxy-3-polyprenylbenzoate decarboxylase [EC:4.1.1.98]
GC_00002707	NA	NA	nfuA	ko:K07400,ko:K13628	S	Belongs to the HesB IscA family
GC_00001007	K05773	tungstate transport system permease protein	tupB	ko:K05773	P	Binding-protein-dependent transport system inner membrane component
GC_00003101	K01515	ADP-ribose pyrophosphatase [EC:3.6.1.13]	nudF	ko:K01515	L	NUDIX domain
GC_00002288	K07798	membrane fusion protein, copper/silver efflux system	cebB	ko:K07798	M	Belongs to the membrane fusion protein (MFP) (TC 8.A.1) family
GC_00001321	NA	NA	yicC	ko:K03316	S	Domain of unknown function (DUF1732)
GC_00001589	K09133	uncharacterized protein		ko:K09133	C	membrane
GC_00002313	K02557	chemotaxis protein MotB	motB	ko:K02557	N	Flagellar Motor Protein
GC_00002381	K02199	cytochrome c biogenesis protein CcmG, thiol:disulfide interchange protein DsbE			CO	Thioredoxin-like
GC_00003149	K02242	competence protein ComFC			S	Phosphoribosyl transferase domain
GC_00002380	K01607	4-carboxymuconolactone decarboxylase [EC:4.1.1.44]		ko:K01607	S	Carboxymuconolactone decarboxylase family
GC_00004089	K20742	gamma-D-glutamyl-L-lysine dipeptidyl-peptidase [EC:3.4.14.13]			I	Protein of unknown function (DUF1460)
GC_00001229	K02589	nitrogen regulatory protein PII 1		ko:K02589,ko:K02590,ko:K04751,ko:K04752	K	Nitrogen regulatory protein P-II
GC_00001810	K06940	uncharacterized protein		ko:K06940	S	metal cluster binding
GC_00000649	K00721	dolichol-phosphate mannosyltransferase [EC:2.4.1.83]	arnC	ko:K00721	M	Glycosyltransferase like family 2
GC_00001481	K09129	uncharacterized protein		ko:K09129	S	Adenosine specific kinase
GC_00003036	NA	NA			S	Rubrerythrin
GC_00001130	K23518	O-acetyl-ADP-ribose deacetylase [EC:3.1.1.106]		ko:K07478	S	Appr-1'-p processing enzyme
GC_00003037	K06857	tungstate transport system ATP-binding protein [EC:7.3.2.6]	gtsA	ko:K02010,ko:K02049,ko:K02068,ko:K02071,ko:K06857,ko:K10112	P	ATPase activity
GC_00001799	K06204	DnaK suppressor protein		ko:K06204	T	Prokaryotic dksA/traR C4-type zinc finger
GC_00001798	NA	NA		ko:K11179	P	part of a sulfur-relay system
GC_00000736	K00979	3-deoxy-manno-octulosonate cytidylyltransferase (CMP-KDO synthetase) [EC:2.7.7.38]	kdsB	ko:K00979	M	Activates KDO (a required 8-carbon sugar) for incorporation into bacterial lipopolysaccharide in Gram-negative bacteria
GC_00001603	K01952	phosphoribosylformylglycinamidine synthase [EC:6.3.5.3]	purL	ko:K01952	F	Part of the phosphoribosylformylglycinamidine synthase complex involved in the purines biosynthetic pathway. Catalyzes the ATP-dependent conversion of formylglycinamide ribonucleotide (FGAR) and glutamine to yield formylglycinamidine ribonucleotide (FGAM) and glutamate. The FGAM synthase complex is composed of three subunits. PurQ produces an ammonia molecule by converting glutamine to glutamate.…
GC_00001039	K03657	DNA helicase II / ATP-dependent DNA helicase PcrA [EC:3.6.4.12]	yqxK	ko:K03657	L	NA|NA|NA
GC_00001691	NA	NA			C	Rubrerythrin
GC_00000953	K00652	8-amino-7-oxononanoate synthase [EC:2.3.1.47]	bioF	ko:K00639,ko:K00652	H	Catalyzes the decarboxylative condensation of pimeloyl- acyl-carrier protein and L-alanine to produce 8-amino-7- oxononanoate (AON), acyl-carrier protein , and carbon dioxide
GC_00002854	NA	NA			S	very-long-chain-acyl-CoA dehydrogenase activity
GC_00002584	K02636	cytochrome b6-f complex iron-sulfur subunit [EC:7.1.1.6]	petA	ko:K00411,ko:K02636,ko:K03886	C	Rieske [2Fe-2S] domain
GC_00000518	K11784	cyclic dehypoxanthinyl futalosine synthase [EC:1.21.98.1]
GC_00001525	K05772	tungstate transport system substrate-binding protein		ko:K05772	H	PBP superfamily domain
GC_00001070	NA	NA			G	Protein conserved in bacteria
GC_00004118	K01975	RNA 2',3'-cyclic 3'-phosphodiesterase [EC:3.1.4.58]	ligT	ko:K01975	J	Hydrolyzes RNA 2',3'-cyclic phosphodiester to an RNA 2'- phosphomonoester
GC_00002210	K03925	MraZ protein	mraZ	ko:K03925	K	MraZ protein, putative antitoxin-like
GC_00003671	K02067	phospholipid/cholesterol/gamma-HCH transport system substrate-binding protein		ko:K02067	Q	PFAM Mammalian cell entry related domain protein
GC_00001980	K00566	tRNA-uridine 2-sulfurtransferase [EC:2.8.1.13]
GC_00001510	NA	NA	dsrJ		S	NA|NA|NA
GC_00003142	K12340	outer membrane protein		ko:K12340	MU	Outer membrane efflux protein
GC_00001045	NA	NA			S	GYD domain
GC_00003778	NA	NA			S	Protein of unknown function DUF72
GC_00001912	K04075	tRNA(Ile)-lysidine synthase [EC:6.3.4.19]
GC_00003484	NA	NA		ko:K00008	E	Glucose dehydrogenase C-terminus
GC_00002697	K00912	tetraacyldisaccharide 4'-kinase [EC:2.7.1.130]	lpxK	ko:K00912	M	Transfers the gamma-phosphate of ATP to the 4'-position of a tetraacyldisaccharide 1-phosphate intermediate (termed DS-1- P) to form tetraacyldisaccharide 1,4'-bis-phosphate (lipid IVA)
GC_00001197	K16887	quinone-modifying oxidoreductase, subunit QmoC	dld	ko:K03390,ko:K16887,ko:K18930	C	4Fe-4S dicluster domain
GC_00002604	K05337	ferredoxin	MA20_14855	ko:K00338	C	4Fe-4S single cluster domain
GC_00002605	NA	NA			S	RsbT co-antagonist protein rsbRD N-terminal domain
GC_00000699	K02110	F-type H+-transporting ATPase subunit c	atpE	ko:K02110	P	F(1)F(0) ATP synthase produces ATP from ADP in the presence of a proton or sodium gradient. F-type ATPases consist of two structural domains, F(1) containing the extramembraneous catalytic core and F(0) containing the membrane proton channel, linked together by a central stalk and a peripheral stalk. During catalysis, ATP synthesis in the catalytic domain of F(1) is coupled via a rotary mechanism…
GC_00001824	K00231	protoporphyrinogen/coproporphyrinogen III oxidase [EC:1.3.3.4 1.3.3.15]	hemG	ko:K00231,ko:K14266	H	Catalyzes the 6-electron oxidation of protoporphyrinogen-IX to form protoporphyrin-IX
GC_00001825	K00171	pyruvate ferredoxin oxidoreductase delta subunit [EC:1.2.7.1]
GC_00002415	K19302	undecaprenyl-diphosphatase [EC:3.6.1.27]
GC_00000512	K00123	formate dehydrogenase major subunit [EC:1.17.1.9]	fdnG	ko:K00123,ko:K08348	C	Belongs to the prokaryotic molybdopterin-containing oxidoreductase family
GC_00002414	K05810	polyphenol oxidase [EC:1.10.3.-]	yfiH	ko:K05810	S	Belongs to the multicopper oxidase YfiH RL5 family
GC_00001173	K07053	3',5'-nucleoside bisphosphate phosphatase [EC:3.1.3.97]			E	DNA polymerase alpha chain like domain
GC_00001640	K21900	LysR family transcriptional regulator, transcriptional activator of the cysJI operon	rbcR		K	Transcriptional regulator
GC_00003746	NA	NA	yjbF		S	PFAM SNARE associated Golgi protein
GC_00003520	NA	NA	cbcU		S	Polysulphide reductase, NrfD
GC_00002140	K13643	Rrf2 family transcriptional regulator, iron-sulfur cluster assembly transcription factor		ko:K13643	K	Transcriptional regulator
GC_00002326	K00334	NADH-quinone oxidoreductase subunit E [EC:7.1.1.2]
GC_00003388	NA	NA		ko:K13771	K	TIGRFAM transcriptional regulator, Rrf2 family
GC_00002000	K01929	UDP-N-acetylmuramoyl-tripeptide--D-alanyl-D-alanine ligase [EC:6.3.2.10]	murF	ko:K01929,ko:K15792	M	Involved in cell wall formation. Catalyzes the final step in the synthesis of UDP-N-acetylmuramoyl-pentapeptide, the precursor of murein
GC_00002001	K02897	large subunit ribosomal protein L25	ctc	ko:K02897	J	This is one of the proteins that binds to the 5S RNA in the ribosome where it forms part of the central protuberance
GC_00003606	NA	NA	rnfC	ko:K03615	C	electron transfer activity
GC_00003352	K09811	cell division transport system permease protein	ftsX	ko:K09811,ko:K09812	D	Belongs to the ABC-4 integral membrane protein family. FtsX subfamily
GC_00000634	K17828	dihydroorotate dehydrogenase (NAD+) catalytic subunit [EC:1.3.1.14]
GC_00002733	K02037	phosphate transport system permease protein	pstC	ko:K02037,ko:K02038	P	probably responsible for the translocation of the substrate across the membrane
GC_00001609	K05337	ferredoxin	napF	ko:K02572	C	4Fe-4S binding domain
GC_00003862	K07029	diacylglycerol kinase (ATP) [EC:2.7.1.107]			I	Diacylglycerol kinase catalytic domain
