# Supplementary material for: Replicated life-history patterns and subsurface origins of the bacterial sister phyla Nitrospirota and Nitrospinota
Source: ISME J. 2023 Apr 3;17(6):891–902. doi: 10.1038/s41396-023-01397-x (PMC10203281; doi:10.1038/s41396-023-01397-x)
Supplement: Supplementary file 4 — Supplemental Data 3 [file 41396_2023_1397_MOESM4_ESM.csv]

gene_cluster	KO	KEGG Definition	eggNOG Prefered Name	eggNOG KEGG_ko	COG Category	eggNOG Description
GC_00001184	K02038	phosphate transport system permease protein	pstA	ko:K02038	P	phosphate transport system permease protein
GC_00000974	K02016	iron complex transport system substrate-binding protein		ko:K02016	P	abc-type fe3 -hydroxamate transport system, periplasmic component
GC_00002685	NA	NA		ko:K07182	S	IMP dehydrogenase activity
GC_00002684	NA	NA			S	Integral membrane protein DUF92
GC_00000783	K00231	protoporphyrinogen/coproporphyrinogen III oxidase [EC:1.3.3.4 1.3.3.15]	hemY	ko:K00231	H	Catalyzes the 6-electron oxidation of protoporphyrinogen-IX to form protoporphyrin-IX
GC_00002872	K14744	prophage endopeptidase [EC:3.4.-.-]		ko:K18682	S	Anti-sigma-K factor rskA
GC_00003118	K15034	ribosome-associated protein	yaeJ	ko:K15034	J	RF-1 domain
GC_00002579	K07164	uncharacterized protein	CP_0228	ko:K07164,ko:K22391	S	C4-type zinc ribbon domain
GC_00002578	NA	NA		ko:K10716	T	Domain in cystathionine beta-synthase and other proteins.
GC_00001841	NA	NA			S	Protein of unknown function (DUF502)
GC_00002124	NA	NA	ipdC	ko:K04103	GH	pyruvate decarboxylase activity
GC_00002342	K13051	L-asparaginase / beta-aspartyl-peptidase [EC:3.5.1.1 3.4.19.5]	aspG	ko:K01424,ko:K01444,ko:K13051	E	Asparaginase
GC_00001443	K00059	3-oxoacyl-[acyl-carrier protein] reductase [EC:1.1.1.100]			IQ	COG1028 Dehydrogenases with different specificities (related to short-chain alcohol dehydrogenases)
GC_00003722	K06872	uncharacterized protein		ko:K06872	S	TPM domain
GC_00001625	K01069	hydroxyacylglutathione hydrolase [EC:3.1.2.6]	gloB	ko:K01069	K	Metallo-beta-lactamase superfamily
GC_00001116	K03685	ribonuclease III [EC:3.1.26.3]
GC_00003277	NA	NA	cheB	ko:K00575,ko:K03412,ko:K03413	NT	CheB methylesterase
GC_00003010	NA	NA	pqqD	ko:K06138	S	Iron-sulfur cluster-binding domain
GC_00001117	K07390	monothiol glutaredoxin	grxD	ko:K07390	O	protein disulfide oxidoreductase activity
GC_00003276	NA	NA			K	NA|NA|NA
GC_00000710	K11961	urea transport system permease protein	urtC	ko:K11962	S	Belongs to the binding-protein-dependent transport system permease family
GC_00000576	K13038	phosphopantothenoylcysteine decarboxylase / phosphopantothenate---cysteine ligase [EC:4.1.1.36 6.3.2.5]	coaBC	ko:K01598,ko:K13038	H	Catalyzes two steps in the biosynthesis of coenzyme A. In the first step cysteine is conjugated to 4'-phosphopantothenate to form 4-phosphopantothenoylcysteine, in the latter compound is decarboxylated to form 4'-phosphopantotheine
GC_00000651	K05710	3-phenylpropionate/trans-cinnamate dioxygenase ferredoxin component		ko:K00363,ko:K05710	P	Evidence 3 Function proposed based on presence of conserved amino acid motif, structural feature or limited homology
GC_00001498	NA	NA
GC_00003336	NA	NA		ko:K03088	K	DNA-templated transcription, initiation
GC_00002398	K01113	alkaline phosphatase D [EC:3.1.3.1]	phoD	ko:K01113,ko:K01126	C	Glycerophosphoryl diester phosphodiesterase family
GC_00001993	NA	NA		ko:K00819	E	dimethylargininase activity
GC_00001503	K16898	ATP-dependent helicase/nuclease subunit A [EC:3.1.-.- 3.6.4.12]		ko:K01144,ko:K07464,ko:K16898	L	PD-(D/E)XK nuclease superfamily
GC_00003404	K07566	L-threonylcarbamoyladenylate synthase [EC:2.7.7.87]	prmC	ko:K07566	J	Telomere recombination
GC_00001502	NA	NA			S	SnoaL-like domain
GC_00002202	NA	NA	asgA	ko:K02666,ko:K03497,ko:K19622	D	nuclear chromosome segregation
GC_00001591	K03183	demethylmenaquinone methyltransferase / 2-methoxy-6-polyprenyl-1,4-benzoquinol methylase [EC:2.1.1.163 2.1.1.201]
GC_00001901	K09778	Kdo2-lipid IVA 3' secondary acyltransferase [EC:2.3.1.-]		ko:K09778	S	Domain of unknown function (DUF374)
GC_00001900	K03799	heat shock protein HtpX [EC:3.4.24.-]	htpX	ko:K03799	O	Peptidase family M48
GC_00003058	K03437	RNA methyltransferase, TrmH family	spoU	ko:K03218,ko:K03437,ko:K03501	J	Belongs to the class IV-like SAM-binding methyltransferase superfamily. RNA methyltransferase TrmH family
GC_00002291	NA	NA		ko:K11689	G	Tripartite ATP-independent periplasmic transporters, DctQ component
GC_00002932	K05808	putative sigma-54 modulation protein	hpf	ko:K05808	J	Required for dimerization of active 70S ribosomes into 100S ribosomes in stationary phase
GC_00002933	K04034	anaerobic magnesium-protoporphyrin IX monomethyl ester cyclase [EC:1.21.98.3]			C	B12 binding domain
GC_00002721	NA	NA
GC_00002720	K02676	type IV pilus assembly protein PilZ		ko:K02676	NU	PilZ domain
GC_00002546	NA	NA			P	Regulatory protein, FmdB family
GC_00000627	K01703	3-isopropylmalate/(R)-2-methylmalate dehydratase large subunit [EC:4.2.1.33 4.2.1.35]	leuC	ko:K01703	E	Catalyzes the isomerization between 2-isopropylmalate and 3-isopropylmalate, via the formation of 2-isopropylmaleate
GC_00002189	K07221	phosphate-selective porin OprO and OprP		ko:K12065	O	NA|NA|NA
GC_00002188	NA	NA
GC_00001712	K02834	ribosome-binding factor A	rbfA	ko:K02834	J	One of several proteins that assist in the late maturation steps of the functional core of the 30S ribosomal subunit. Associates with free 30S ribosomal subunits (but not with 30S subunits that are part of 70S ribosomes or polysomes). Required for efficient processing of 16S rRNA. May interact with the 5'-terminal helix region of 16S rRNA
GC_00003615	NA	NA	wxcD		M	Glycosyl transferase 4-like domain
GC_00001574	NA	NA			S	Pfam:DUF989
GC_00001575	K07092	uncharacterized protein	cdr	ko:K04085	P	Belongs to the sulfur carrier protein TusA family
GC_00002012	K11720	lipopolysaccharide export system permease protein	lptG	ko:K11720	S	Predicted permease YjgP/YjgQ family
GC_00002628	NA	NA			S	Phosphodiester glycosidase
GC_00001977	NA	NA			S	Domain of unknown function (DUF4321)
GC_00002081	K01524	exopolyphosphatase / guanosine-5'-triphosphate,3'-diphosphate pyrophosphatase [EC:3.6.1.11 3.6.1.40]	ppx	ko:K01524,ko:K07012	FP	Evidence 3 Function proposed based on presence of conserved amino acid motif, structural feature or limited homology
GC_00000842	K13953	alcohol dehydrogenase, propanol-preferring [EC:1.1.1.1]	adhA	ko:K13953	S	alcohol dehydrogenase
GC_00000843	NA	NA	ccoP	ko:K00405	C	Cytochrome c
GC_00001395	K02110	F-type H+-transporting ATPase subunit c
GC_00001394	NA	NA		ko:K10907	E	Evidence 3 Function proposed based on presence of conserved amino acid motif, structural feature or limited homology
GC_00000903	K00432	glutathione peroxidase [EC:1.11.1.9]	btuE	ko:K00432,ko:K20207	O	Belongs to the glutathione peroxidase family
GC_00002805	NA	NA
GC_00000902	K23010	metalloendopeptidase OMA1, mitochondrial [EC:3.4.24.-]			L	chaperone-mediated protein folding
GC_00002768	K04085	tRNA 2-thiouridine synthesizing protein A [EC:2.8.1.-]	tusA	ko:K00392	O	Sulfurtransferase TusA
GC_00002769	K08992	lipopolysaccharide assembly protein A		ko:K01991	M	polysaccharide export
GC_00000898	NA	NA	acnA	ko:K01681	C	Aconitase C-terminal domain
GC_00002152	NA	NA			S	CHAT domain
GC_00002334	NA	NA	fosB2	ko:K01759	E	lactoylglutathione lyase activity
GC_00002335	K02012	iron(III) transport system substrate-binding protein	fbpA	ko:K02012	P	iron ion homeostasis
GC_00002153	K22579	rifampicin phosphotransferase [EC:2.7.9.6]	ppsA2	ko:K00873,ko:K01007	G	PEP-utilising enzyme, mobile domain
GC_00001652	NA	NA	opuCA	ko:K02342,ko:K05847,ko:K07182	T	signal-transduction protein containing cAMP-binding and CBS domains
GC_00001434	K01890	phenylalanyl-tRNA synthetase beta chain [EC:6.1.1.20]	pheT	ko:K01889,ko:K01890	J	B3/4 domain
GC_00003066	NA	NA			S	Evidence 5 No homology to any previously reported sequences
GC_00003200	K02557	chemotaxis protein MotB		ko:K02557	N	Flagellar Motor Protein
GC_00001160	K05785	transcriptional antiterminator RfaH	nusG	ko:K02601,ko:K05785	K	Transcription termination factor nusG
GC_00002896	NA	NA	sat	ko:K00958	P	PUA-like domain
GC_00000767	K12410	NAD-dependent deacetylase [EC:2.3.1.286]	cobB	ko:K12410	K	Belongs to the sirtuin family. Class
GC_00002406	NA	NA			E	peptide catabolic process
GC_00000766	K00428	cytochrome c peroxidase [EC:1.11.1.5]	mauG	ko:K00428	C	Di-haem cytochrome c peroxidase
GC_00002897	K02017	molybdate transport system ATP-binding protein [EC:7.3.2.5]	modC	ko:K02017,ko:K02018,ko:K03750,ko:K15497	P	ATPase activity
GC_00002661	NA	NA	ydeD		EG	spore germination
GC_00000500	K22349	manganese oxidase [EC:1.16.3.3]		ko:K00368,ko:K07233,ko:K22349	Q	Multicopper oxidase
GC_00001891	K08679	UDP-glucuronate 4-epimerase [EC:5.1.3.6]			S	N-acetylphosphatidylethanolamine-hydrolysing phospholipas activity
GC_00001400	K01207	beta-N-acetylhexosaminidase [EC:3.2.1.52]	nagZ	ko:K01207	G	Glycosyl hydrolase family 3 N terminal domain
GC_00002166	K03699	putative hemolysin	gldE		S	Transporter associated domain
GC_00002301	NA	NA			C	Evidence 4 Homologs of previously reported genes of
GC_00002167	NA	NA			S	Protein of unknown function (DUF3047)
GC_00002432	NA	NA			S	NA|NA|NA
GC_00002433	K01055	3-oxoadipate enol-lactonase [EC:3.1.1.24]	pcaD		S	hydrolase activity, acting on ester bonds
GC_00001333	K02108	F-type H+-transporting ATPase subunit a	atpB	ko:K02108	C	it plays a direct role in the translocation of protons across the membrane
GC_00003234	NA	NA			L	NA|NA|NA
GC_00001999	NA	NA			S	NA|NA|NA
GC_00001508	NA	NA	ytbE		S	aldo-keto reductase (NADP) activity
GC_00002209	NA	NA			S	CRISPR-associated protein (Cas_Cas02710)
GC_00003595	K02386	flagellar basal body P-ring formation protein FlgA	flgA	ko:K02279,ko:K02386	N	bacterial-type flagellum organization
GC_00002392	NA	NA			KL	NA|NA|NA
GC_00001943	NA	NA		ko:K08884	S	NHL repeat
GC_00002349	NA	NA			S	Protein of unknown function (DUF2914)
GC_00000680	K00425	cytochrome bd ubiquinol oxidase subunit I [EC:7.1.1.7]
GC_00002971	NA	NA			I	PAP2 superfamily
GC_00001448	NA	NA
GC_00003375	NA	NA		ko:K09705	S	Protein of unknown function (DUF1653)
GC_00003112	NA	NA	tmoA	ko:K00688,ko:K15760,ko:K16157,ko:K16242,ko:K18223,ko:K22353,ko:K22357	T	monooxygenase activity
GC_00002715	NA	NA	nuc	ko:K06131,ko:K17717	I	PLD-like domain
GC_00002714	NA	NA	yfiH	ko:K05810	S	Belongs to the multicopper oxidase YfiH RL5 family
GC_00002241	NA	NA		ko:K07079	C	Aldo/keto reductase family
GC_00002027	NA	NA	ubact		S	May function as a protein modifier covalently attached to lysine residues of substrate proteins. This may serve to target the modified proteins for degradation by proteasomes
GC_00002026	K03814	monofunctional glycosyltransferase [EC:2.4.1.129]	mtgA	ko:K03814,ko:K05365	M	Peptidoglycan polymerase that catalyzes glycan chain elongation from lipid-linked precursors
GC_00002240	K07393	glutathionyl-hydroquinone reductase [EC:1.8.5.7]	yqjG	ko:K00799,ko:K07393	O	Glutathione S-transferase
GC_00003088	NA	NA			S	Peptidase family M28
GC_00003447	NA	NA	asrA	ko:K16950	C	4Fe-4S dicluster domain
GC_00003621	NA	NA			K	(Barnase) inhibitor
GC_00001541	K00425	cytochrome bd ubiquinol oxidase subunit I [EC:7.1.1.7]		ko:K00425,ko:K08738	C	aerobic electron transport chain
GC_00003620	K08988	putative membrane protein		ko:K08988	S	Membrane
GC_00001934	NA	NA			S	Ethylbenzene dehydrogenase
GC_00002159	K02495	oxygen-independent coproporphyrinogen III oxidase [EC:1.3.98.3]			H	Elongator protein 3, MiaB family, Radical SAM
GC_00002906	NA	NA
GC_00003164	NA	NA
GC_00001062	K01923	phosphoribosylaminoimidazole-succinocarboxamide synthase [EC:6.3.2.6]	purC	ko:K01587,ko:K01756,ko:K01923	F	SAICAR synthetase
GC_00003303	NA	NA	fadD	ko:K00655,ko:K01897	I	PFAM AMP-dependent synthetase and ligase
GC_00003165	NA	NA		ko:K00059	IQ	oxidoreductase activity
GC_00002762	K01480	agmatinase [EC:3.5.3.11]
GC_00002995	NA	NA			NU	photosynthesis
GC_00002236	NA	NA			S	Pfam:DUF2029
GC_00003299	K11527	two-component system, sensor histidine kinase and response regulator [EC:2.7.13.3]			T	GAF domain
GC_00002051	NA	NA			S	Uncharacterised protein family UPF0047
GC_00001537	K01433	formyltetrahydrofolate deformylase [EC:3.5.1.10]	purU	ko:K00974,ko:K01433	F	Catalyzes the hydrolysis of 10-formyltetrahydrofolate (formyl-FH4) to formate and tetrahydrofolate (FH4)
GC_00001750	NA	NA	helY	ko:K03727	L	dead DEAH box helicase
GC_00000848	K01945	phosphoribosylamine---glycine ligase [EC:6.3.4.13]			S	peroxidase activity
GC_00001610	K13571	proteasome accessory factor A [EC:6.3.1.19]	dop	ko:K13571,ko:K20814	S	Pup-ligase protein
GC_00001476	K03430	2-aminoethylphosphonate-pyruvate transaminase [EC:2.6.1.37]	phnW	ko:K01740,ko:K03430,ko:K05306,ko:K09469	E	Evidence 2b Function of strongly homologous gene
GC_00000724	K00266	glutamate synthase (NADPH) small chain [EC:1.4.1.13]	gltD	ko:K00266	C	Dihydroprymidine dehydrogenase domain II, 4Fe-4S cluster
GC_00002444	NA	NA	ppiD	ko:K01802,ko:K03769,ko:K03770	O	SurA N-terminal domain
GC_00001122	K02037	phosphate transport system permease protein	pstC	ko:K02037,ko:K02038	P	Binding-protein-dependent transport system inner membrane component
GC_00003024	NA	NA			J	PFAM Archease protein family (DUF101 UPF0211)
GC_00003478	K08260	adenosylcobinamide hydrolase [EC:3.5.1.90]	cbiZ	ko:K02013,ko:K02231	HP	Adenosylcobinamide amidohydrolase
GC_00001719	NA	NA			DZ	guanyl-nucleotide exchange factor activity
GC_00002019	NA	NA			E	succinyl-diaminopimelate desuccinylase activity
GC_00002018	NA	NA			S	NA|NA|NA
GC_00001874	K00979	3-deoxy-manno-octulosonate cytidylyltransferase (CMP-KDO synthetase) [EC:2.7.7.38]	kdsB	ko:K00979	M	Activates KDO (a required 8-carbon sugar) for incorporation into bacterial lipopolysaccharide in Gram-negative bacteria
GC_00001683	NA	NA			S	NA|NA|NA
GC_00002183	NA	NA			EGP	NA|NA|NA
GC_00002182	NA	NA		ko:K04088,ko:K06897	P	Cation efflux family
GC_00003228	K03972	phage shock protein E			P	Catalyzes the ATP-dependent transfer of a sulfur to tRNA to produce 4-thiouridine in position 8 of tRNAs, which functions as a near-UV photosensor. Also catalyzes the transfer of sulfur to the sulfur carrier protein ThiS, forming ThiS-thiocarboxylate. This is a step in the synthesis of thiazole, in the thiamine biosynthesis pathway. The sulfur is donated as persulfide by IscS
GC_00001149	NA	NA	merA		M	Pfam SNARE associated Golgi protein
GC_00002649	NA	NA			G	Cupin 2, conserved barrel domain protein
GC_00001917	NA	NA			M	NA|NA|NA
GC_00001587	K02014	iron complex outermembrane recepter protein
GC_00000822	K00798	cob(I)alamin adenosyltransferase [EC:2.5.1.17]	yvqK	ko:K00798,ko:K13821	S	cob(I)yrinic acid a,c-diamide adenosyltransferase activity
GC_00002925	NA	NA	moaD	ko:K03636	H	Mo-molybdopterin cofactor metabolic process
GC_00000823	K22622	S-disulfanyl-L-cysteine oxidoreductase SoxD [EC:1.8.2.6]	ddhA	ko:K00370,ko:K10700,ko:K16964,ko:K17050	C	molybdopterin cofactor binding
GC_00002741	K01507	inorganic pyrophosphatase [EC:3.6.1.1]	ppa	ko:K01507	C	Inorganic pyrophosphatase
GC_00002526	NA	NA			S	Protein of unknown function (DUF1579)
GC_00002740	NA	NA			S	COG1404 Subtilisin-like serine proteases
GC_00002073	NA	NA		ko:K19302	I	COG0671 Membrane-associated phospholipid phosphatase
GC_00002215	K09928	uncharacterized protein		ko:K09928	S	Uncharacterized protein conserved in bacteria (DUF2062)
GC_00002072	NA	NA			S	NA|NA|NA
GC_00001514	NA	NA		ko:K06039,ko:K07235	P	Part of a sulfur-relay system required for 2-thiolation of 5-methylaminomethyl-2-thiouridine (mnm(5)s(2)U) at tRNA wobble positions. Accepts sulfur from TusA and transfers it in turn to TusE
GC_00001984	K04082	molecular chaperone HscB	hscB	ko:K04082,ko:K05801	O	DnaJ molecular chaperone homology domain
GC_00001633	K06168	tRNA-2-methylthio-N6-dimethylallyladenosine synthase [EC:2.8.4.3]	miaB	ko:K06168	J	Catalyzes the methylthiolation of N6- (dimethylallyl)adenosine (i(6)A), leading to the formation of 2- methylthio-N6-(dimethylallyl)adenosine (ms(2)i(6)A) at position 37 in tRNAs that read codons beginning with uridine
GC_00003552	K00240	succinate dehydrogenase / fumarate reductase, iron-sulfur subunit [EC:1.3.5.1 1.3.5.4]	sdhB	ko:K00240	C	Belongs to the succinate dehydrogenase fumarate reductase iron-sulfur protein family
GC_00001455	NA	NA			IQ	short chain dehydrogenase
GC_00002133	K09931	uncharacterized protein
GC_00002355	NA	NA	pglB	ko:K07151,ko:K17251	S	oligosaccharyl transferase activity
GC_00000707	NA	NA	lpxC	ko:K02535	T	phosphorelay signal transduction system
GC_00002467	K06889	uncharacterized protein	mhpC	ko:K06889	S	thiolester hydrolase activity
GC_00003006	K03088	RNA polymerase sigma-70 factor, ECF subfamily		ko:K03088	K	DNA-templated transcription, initiation
GC_00003007	NA	NA			HP	NA|NA|NA
GC_00002864	NA	NA			L	Zn-ribbon-containing possibly RNA-binding protein and truncated derivatives
GC_00002865	NA	NA
GC_00001193	NA	NA			M	Polymer-forming cytoskeletal
GC_00001192	K15738	ABC transport system ATP-binding/permease protein		ko:K15738	L	(ABC) transporter
GC_00001857	K00077	2-dehydropantoate 2-reductase [EC:1.1.1.169]	panE	ko:K00077	H	Catalyzes the NADPH-dependent reduction of ketopantoate into pantoic acid
GC_00002709	K07064	uncharacterized protein	vapC	ko:K07064	G	Toxic component of a toxin-antitoxin (TA) module. An RNase
GC_00003369	NA	NA	VP1245		T	Response regulator, receiver
GC_00001644	K06911	quercetin 2,3-dioxygenase [EC:1.13.11.24]	yhhW_1	ko:K06911	S	Pirin
GC_00002145	NA	NA	hemY	ko:K02498	H	HemY protein
GC_00002323	NA	NA			M	Surface antigen
GC_00002322	NA	NA	XK27_03185	ko:K16785	J	Protein conserved in bacteria
GC_00002144	K00368	nitrite reductase (NO-forming) [EC:1.7.2.1]	aniA	ko:K00368,ko:K22349	Q	Multicopper oxidase
GC_00002411	NA	NA		ko:K09808	M	ABC-type transport system involved in lipoprotein release permease component
GC_00001929	NA	NA		ko:K02014	P	siderophore transport
GC_00000517	K00286	pyrroline-5-carboxylate reductase [EC:1.5.1.2]	proC	ko:K00286	E	Catalyzes the reduction of 1-pyrroline-5-carboxylate (PCA) to L-proline
GC_00002676	NA	NA		ko:K06915,ko:K19172	S	helicase activity
GC_00000987	K06886	hemoglobin	glbN	ko:K06886	O	COG2346, Truncated hemoglobins
GC_00001310	K18139	outer membrane protein, multidrug efflux system	oprM	ko:K18139	M	Evidence 2b Function of strongly homologous gene
GC_00003217	NA	NA	amcY	ko:K00368	C	PFAM blue (type 1) copper domain protein
GC_00001176	K02040	phosphate transport system substrate-binding protein	pstS	ko:K02040	P	phosphate ion binding
GC_00003216	NA	NA	cmpX		M	transmembrane transport
GC_00001177	NA	NA			C	Cytochrome c
GC_00003070	NA	NA			HP	NA|NA|NA
GC_00000914	K02237	competence protein ComEA	comEA	ko:K02237	L	photosystem II stabilization
GC_00002813	NA	NA	yehQ		S	zinc ion binding
GC_00002482	NA	NA	WQ51_05710		S	Mitochondrial biogenesis AIM24
GC_00000915	NA	NA
GC_00001383	NA	NA	pcd	ko:K00128	C	belongs to the aldehyde dehydrogenase family
GC_00001820	NA	NA			K	actin binding
GC_00002519	K15778	phosphomannomutase / phosphoglucomutase [EC:5.4.2.8 5.4.2.2]			NU	Protein of unknown function (DUF3108)
GC_00000679	K00548	5-methyltetrahydrofolate--homocysteine methyltransferase [EC:2.1.1.13]	metH	ko:K00548	E	Pterin binding enzyme
GC_00002988	K00990	[protein-PII] uridylyltransferase [EC:2.7.7.59]	glnD	ko:K00982,ko:K00990	O	Modifies, by uridylylation and deuridylylation, the PII regulatory proteins (GlnB and homologs), in response to the nitrogen status of the cell that GlnD senses through the glutamine level. Under low glutamine levels, catalyzes the conversion of the PII proteins and UTP to PII-UMP and PPi, while under higher glutamine levels, GlnD hydrolyzes PII-UMP to PII and UMP (deuridylylation). Thus, control…
GC_00002096	NA	NA	yrhF		S	Uncharacterized conserved protein (DUF2294)
GC_00002097	K07460	putative endonuclease	yraN	ko:K07460	L	Uncharacterised protein family UPF0102
GC_00001358	K03584	DNA repair protein RecO (recombination protein O)	recO	ko:K03474,ko:K03584	L	Involved in DNA repair and RecF pathway recombination
GC_00003039	NA	NA			CO	NA|NA|NA
GC_00001961	K03407	two-component system, chemotaxis family, sensor kinase CheA [EC:2.7.13.3]	cheA	ko:K02487,ko:K03407,ko:K06596	T	Two component signalling adaptor domain
GC_00000738	K01938	formate--tetrahydrofolate ligase [EC:6.3.4.3]	fhs	ko:K00288,ko:K01938	F	Formate--tetrahydrofolate ligase
GC_00001960	NA	NA
GC_00002952	NA	NA	bioD	ko:K01935	H	Catalyzes a mechanistically unusual reaction, the ATP- dependent insertion of CO2 between the N7 and N8 nitrogen atoms of 7,8-diaminopelargonic acid (DAPA) to form an ureido ring
GC_00002953	NA	NA		ko:K00297	E	Methylene-tetrahydrofolate reductase C terminal
GC_00001251	K01626	3-deoxy-7-phosphoheptulonate synthase [EC:2.5.1.54]
GC_00003131	NA	NA
GC_00002550	NA	NA		ko:K02453,ko:K02660	NU	photosynthesis
GC_00001869	K00809	deoxyhypusine synthase [EC:2.5.1.46]		ko:K00809	O	peptidyl-lysine modification to peptidyl-hypusine
GC_00001868	K07032	uncharacterized protein			E	lactoylglutathione lyase activity
GC_00002262	K22452	protein-glutamine gamma-glutamyltransferase [EC:2.3.2.13]		ko:K22452	E	Transglutaminase/protease-like homologues
GC_00001705	K11065	thioredoxin-dependent peroxiredoxin [EC:1.11.1.24]	tpx	ko:K11065	O	thioredoxin peroxidase activity
GC_00001562	K01091	phosphoglycolate phosphatase [EC:3.1.3.18]
GC_00001704	NA	NA		ko:K20742	M	transferase activity, transferring glycosyl groups
GC_00002564	NA	NA	cvaA		M	Belongs to the membrane fusion protein (MFP) (TC 8.A.1) family
GC_00002702	NA	NA			S	Tetratricopeptide repeat
GC_00002703	K03643	LPS-assembly lipoprotein	lptE	ko:K03643	M	Lipopolysaccharide-assembly
GC_00002565	NA	NA			E	NA|NA|NA
GC_00003362	NA	NA			S	Curli production assembly/transport component CsgG
GC_00001003	K03151	tRNA uracil 4-sulfurtransferase [EC:2.8.1.4]	thiI	ko:K03151	H	tRNA thio-modification
GC_00003104	NA	NA		ko:K22278	G	polysaccharide deacetylase
GC_00003105	NA	NA	uspA3		T	Universal stress protein family
GC_00003363	NA	NA	MA20_24420	ko:K06889,ko:K07000	S	thiolester hydrolase activity
GC_00001002	NA	NA		ko:K03413	K	response regulator
GC_00002698	K07090	uncharacterized protein		ko:K07090	S	response to heat
GC_00001731	NA	NA			S	sirohydrochlorin cobaltochelatase activity
GC_00001557	K17472	Rrf2 family transcriptional regulator, cysteine metabolism repressor	iscR	ko:K04487,ko:K13643	K	2 iron, 2 sulfur cluster binding
GC_00002699	NA	NA	tal	ko:K01810,ko:K13810	G	Belongs to the GPI family
GC_00002030	NA	NA
GC_00001199	K03574	8-oxo-dGTP diphosphatase [EC:3.6.1.55]	mutY	ko:K03574,ko:K03575	L	nUDIX hydrolase
GC_00001955	K01737	6-pyruvoyltetrahydropterin/6-carboxytetrahydropterin synthase [EC:4.2.3.12 4.1.2.50]
GC_00002966	NA	NA		ko:K15977,ko:K16937	S	DoxX
GC_00000860	NA	NA	usp1	ko:K22405	C	Rubrerythrin
GC_00001638	K00566	tRNA-uridine 2-sulfurtransferase [EC:2.8.1.13]	mnmA	ko:K00566	J	Catalyzes the 2-thiolation of uridine at the wobble position (U34) of tRNA, leading to the formation of s(2)U34
GC_00001091	K00620	glutamate N-acetyltransferase / amino-acid N-acetyltransferase [EC:2.3.1.35 2.3.1.1]	argJ	ko:K00620,ko:K00930	E	Catalyzes two activities which are involved in the cyclic version of arginine biosynthesis the synthesis of N- acetylglutamate from glutamate and acetyl-CoA as the acetyl donor, and of ornithine by transacetylation between N(2)-acetylornithine and glutamate
GC_00002078	NA	NA			C	deoxyhypusine monooxygenase activity
GC_00001778	K07130	arylformamidase [EC:3.5.1.9]	kynB	ko:K02492	S	Putative cyclase
GC_00002826	NA	NA	ant1	ko:K00984,ko:K19279	S	nucleotidyltransferase activity
GC_00002385	NA	NA		ko:K10716	T	Domain in cystathionine beta-synthase and other proteins.
GC_00001484	K09005	uncharacterized protein		ko:K09005	S	Uncharacterized ACR, COG1430
GC_00002171	NA	NA
GC_00002316	NA	NA			S	anaphase-promoting complex binding
GC_00001886	NA	NA			EG	EamA-like transporter family
GC_00001670	NA	NA	Cj0420		O	YceI-like domain
GC_00000828	NA	NA	glk	ko:K00845	F	Glucokinase
GC_00001417	NA	NA			C	Protein of unknown function (DUF3501)
GC_00003045	K13444	formylglycine-generating enzyme [EC:1.8.3.7]
GC_00001142	NA	NA	porB	ko:K00170	C	Thiamine pyrophosphate enzyme, C-terminal TPP binding domain
GC_00003223	NA	NA	ppdK	ko:K01006,ko:K22424	G	Belongs to the PEP-utilizing enzyme family
GC_00001325	K15727	membrane fusion protein, heavy metal efflux system	cusB	ko:K15727	M	Evidence 3 Function proposed based on presence of conserved amino acid motif, structural feature or limited homology
GC_00002643	K02199	cytochrome c biogenesis protein CcmG, thiol:disulfide interchange protein DsbE
GC_00002424	K03636	sulfur-carrier protein		ko:K02051	P	NMT1/THI5 like
GC_00002642	NA	NA		ko:K17882	S	nucleotidyltransferase activity
GC_00002268	NA	NA			S	NA|NA|NA
GC_00002269	NA	NA
GC_00002850	NA	NA
GC_00001569	K13444	formylglycine-generating enzyme [EC:1.8.3.7]			S	Evidence 4 Homologs of previously reported genes of
GC_00002851	K07343	DNA transformation protein and related proteins		ko:K07343	K	positive regulation of type IV pilus biogenesis
GC_00002194	K03687	molecular chaperone GrpE	grpE	ko:K03687	O	Participates actively in the response to hyperosmotic and heat shock by preventing the aggregation of stress-denatured proteins, in association with DnaK and GrpE. It is the nucleotide exchange factor for DnaK and may function as a thermosensor. Unfolded proteins bind initially to DnaJ
GC_00002195	K00950	2-amino-4-hydroxy-6-hydroxymethyldihydropteridine diphosphokinase [EC:2.7.6.3]	folK	ko:K00950,ko:K13940	H	7,8-dihydro-6-hydroxymethylpterin-pyrophosphokinase (HPPK)
GC_00001695	K00338	NADH-quinone oxidoreductase subunit I [EC:7.1.1.2]	nuoI	ko:K00338,ko:K02573,ko:K03941	C	NDH-1 shuttles electrons from NADH, via FMN and iron- sulfur (Fe-S) centers, to quinones in the respiratory chain. The immediate electron acceptor for the enzyme in this species is believed to be ubiquinone. Couples the redox reaction to proton translocation (for every two electrons transferred, four hydrogen ions are translocated across the cytoplasmic membrane), and thus conserves the redox ene…
GC_00002107	NA	NA			CO	Thioredoxin domain
GC_00002361	NA	NA		ko:K03392	CH	amidohydrolase
GC_00001460	NA	NA			C	NA|NA|NA
GC_00001135	K03641	TolB protein	tolB	ko:K03641	U	Involved in the tonB-independent uptake of proteins
GC_00002452	K03832	periplasmic protein TonB		ko:K03832	M	Gram-negative bacterial TonB protein C-terminal
GC_00000554	NA	NA		ko:K03406	T	Histidine kinase
GC_00000732	K13628	iron-sulfur cluster assembly protein	ycf57	ko:K13628	S	Iron-sulphur cluster biosynthesis
GC_00002453	K06181	23S rRNA pseudouridine2457 synthase [EC:5.4.99.20]	rluE	ko:K06178,ko:K06181	J	Belongs to the pseudouridine synthase RsuA family
GC_00002775	NA	NA	yceD	ko:K07040	K	metal-binding, possibly nucleic acid-binding protein
GC_00002513	NA	NA			T	NA|NA|NA
GC_00000672	K03592	PmbA protein	pmbA	ko:K03592	S	Putative modulator of DNA gyrase
GC_00002983	K07755	arsenite methyltransferase [EC:2.1.1.137]			Q	methyltransferase
GC_00002512	NA	NA			D	NA|NA|NA
GC_00003315	K02493	release factor glutamine methyltransferase [EC:2.1.1.297]	prmC	ko:K02493	J	Methylates the class 1 translation termination release factors RF1 PrfA and RF2 PrfB on the glutamine residue of the universally conserved GGQ motif
GC_00001074	K06045	squalene-hopene/tetraprenyl-beta-curcumene cyclase [EC:5.4.99.17 4.2.1.129]	shc	ko:K06045	I	Squalene-hopene cyclase C-terminal domain
GC_00003172	K07045	uncharacterized protein			E	amidohydrolase
GC_00001520	NA	NA			T	AMP binding
GC_00003427	K06911	quercetin 2,3-dioxygenase [EC:1.13.11.24]			Q	protein disulfide oxidoreductase activity
GC_00002819	NA	NA			S	LytR cell envelope-related transcriptional attenuator
GC_00002488	NA	NA		ko:K07114	M	von Willebrand factor, type A
GC_00002047	K03060	DNA-directed RNA polymerase subunit omega [EC:2.7.7.6]	rpoZ	ko:K03060	K	Promotes RNA polymerase assembly. Latches the N- and C- terminal regions of the beta' subunit thereby facilitating its interaction with the beta and alpha subunits
GC_00001389	K03975	membrane-associated protein	dedA		S	FtsZ-dependent cytokinesis
GC_00001923	NA	NA	gldG	ko:K01992	J	NA|NA|NA
GC_00001428	K02004	putative ABC transport system permease protein	salY	ko:K02004	V	MacB-like periplasmic core domain
GC_00000816	NA	NA	hpnH		S	Domain of unknown function (DUF3463)
GC_00002911	NA	NA	pmtA		H	Methyltransferase domain
GC_00002580	K05807	outer membrane protein assembly factor BamD	cpoB		S	Outer membrane lipoprotein
GC_00000817	K13527	proteasome-associated ATPase	arc	ko:K13527	O	protein catabolic process
GC_00001281	NA	NA	rbr		C	Rubrerythrin
GC_00001047	K20814	Pup amidohydrolase [EC:3.5.1.119]	dop	ko:K13571,ko:K20814	E	O-methyltransferase activity
GC_00003141	K02199	cytochrome c biogenesis protein CcmG, thiol:disulfide interchange protein DsbE			O	peroxiredoxin activity
GC_00002389	K18453	ADP-ribose/FAD diphosphatase [EC:3.6.1.13 3.6.1.18]		ko:K01515	F	GDP-mannose mannosyl hydrolase activity
GC_00000641	K03575	A/G-specific adenine glycosylase [EC:3.2.2.31]	mutY	ko:K00558,ko:K01962,ko:K01963,ko:K03575	L	FES
GC_00001488	K01759	lactoylglutathione lyase [EC:4.4.1.5]	gloA	ko:K01759,ko:K15772	E	Glyoxalase-like domain
GC_00002747	K22278	peptidoglycan-N-acetylglucosamine deacetylase [EC:3.5.1.104]
GC_00002521	K03593	ATP-binding protein involved in chromosome partitioning		ko:K03593	D	protein tyrosine kinase activity
GC_00002074	NA	NA			E	Phosphoserine phosphatase
GC_00002075	NA	NA	dpbF	ko:K02347,ko:K03581,ko:K04477	L	DNA-directed DNA polymerase activity
GC_00002213	K17892	ferredoxin-thioredoxin reductase catalytic chain [EC:1.8.7.2]	ftrC	ko:K17892	C	ferredoxin-thioredoxin reductase activity
GC_00001775	K09817	zinc transport system ATP-binding protein [EC:7.2.2.20]	znuC	ko:K02013,ko:K09817,ko:K09820	P	AAA domain, putative AbiEii toxin, Type IV TA system
GC_00001983	NA	NA			T	Protein conserved in bacteria
GC_00001774	NA	NA			S	NYN domain
GC_00002280	NA	NA	truB	ko:K00412,ko:K00971,ko:K02275,ko:K02389,ko:K03177,ko:K17624	P	acr, cog1565
GC_00003486	NA	NA			T	PhoQ Sensor
GC_00000749	K04034	anaerobic magnesium-protoporphyrin IX monomethyl ester cyclase [EC:1.21.98.3]			C	radical SAM domain protein
GC_00003487	NA	NA		ko:K06039,ko:K07235	P	Part of a sulfur-relay system required for 2-thiolation of 5-methylaminomethyl-2-thiouridine (mnm(5)s(2)U) at tRNA wobble positions. Accepts sulfur from TusA and transfers it in turn to TusE
GC_00000748	NA	NA			S	YCII-related domain
GC_00002429	NA	NA	nosR	ko:K19339,ko:K19343	CK	FMN binding
GC_00000964	K00570	phosphatidylethanolamine/phosphatidyl-N-methylethanolamine N-methyltransferase [EC:2.1.1.17 2.1.1.71]	pmtA	ko:K00570	Q	methyltransferase
GC_00002695	NA	NA			K	NA|NA|NA
GC_00000793	K17103	CDP-diacylglycerol---serine O-phosphatidyltransferase [EC:2.7.8.8]
GC_00002862	K00507	stearoyl-CoA desaturase (Delta-9 desaturase) [EC:1.14.19.1]	desC	ko:K00507	I	oxidoreductase activity, acting on paired donors, with oxidation of a pair of donors resulting in the reduction of molecular oxygen to two molecules of water
GC_00002694	K11719	lipopolysaccharide export system protein LptC		ko:K11719	S	Protein conserved in bacteria
GC_00001195	K07285	outer membrane lipoprotein	slp	ko:K07285	M	Evidence 3 Function proposed based on presence of conserved amino acid motif, structural feature or limited homology
GC_00003092	NA	NA	gpgS	ko:K13693,ko:K21349	M	Glycosyltransferase like family 2
GC_00002568	NA	NA	tldE2		S	metallopeptidase activity
GC_00001851	NA	NA			P	Rhodanese-like domain
GC_00003109	K07098	uncharacterized protein		ko:K07098	S	Calcineurin-like phosphoesterase
GC_00001269	K22699	sulfide-dependent adenosine diphosphate thiazole synthase [EC:2.4.2.59]	thi4	ko:K03146	H	Involved in the biosynthesis of the thiazole moiety of thiamine. Catalyzes the conversion of NAD and glycine to adenosine diphosphate 5-(2-hydroxyethyl)-4-methylthiazole-2-carboxylate (ADT), an adenylated thiazole intermediate, using free sulfide as a source of sulfur
GC_00001634	K05939	acyl-[acyl-carrier-protein]-phospholipid O-acyltransferase / long-chain-fatty-acid--[acyl-carrier-protein] ligase [EC:2.3.1.40 6.2.1.20]	aas	ko:K05939	I	Phosphate acyltransferases
GC_00001453	NA	NA	bolA	ko:K05527,ko:K22066	T	Belongs to the BolA IbaG family
GC_00002352	NA	NA	gyaR	ko:K00015,ko:K11529,ko:K15893	CH	Belongs to the D-isomer specific 2-hydroxyacid dehydrogenase family
GC_00002134	NA	NA			S	Photosynthesis system II assembly factor YCF48
GC_00002607	NA	NA		ko:K00059	I	COG1028 Dehydrogenases with different specificities (related to short-chain alcohol dehydrogenases)
GC_00002461	NA	NA			S	Putative beta-barrel porin-2, OmpL-like. bbp2
GC_00001958	NA	NA			S	NA|NA|NA
GC_00002460	K14742	tRNA threonylcarbamoyladenosine biosynthesis protein TsaB	yeaZ	ko:K01409,ko:K14742	O	Glycoprotease family
GC_00001959	K06287	septum formation protein	maf	ko:K03215,ko:K06287	D	maF-like protein
GC_00003001	NA	NA
GC_00001360	NA	NA		ko:K00405	C	Cytochrome c
GC_00001106	K03517	quinolinate synthase [EC:2.5.1.72]	nadA	ko:K03517	H	Catalyzes the condensation of iminoaspartate with dihydroxyacetone phosphate to form quinolinate
GC_00003000	K02040	phosphate transport system substrate-binding protein
GC_00002814	NA	NA	nth	ko:K10773	L	DNA repair enzyme that has both DNA N-glycosylase activity and AP-lyase activity. The DNA N-glycosylase activity releases various damaged pyrimidines from DNA by cleaving the N- glycosidic bond, leaving an AP (apurinic apyrimidinic) site. The AP-lyase activity cleaves the phosphodiester bond 3' to the AP site by a beta-elimination, leaving a 3'-terminal unsaturated sugar and a product with a term…
GC_00000583	K03294	basic amino acid/polyamine antiporter, APA family	yeeF	ko:K03294	E	amino acid
GC_00002485	K22468	polyphosphate kinase [EC:2.7.4.1]		ko:K22468	S	polyphosphate kinase activity
GC_00002815	NA	NA			S	NA|NA|NA
GC_00003282	K03188	urease accessory protein	ureF	ko:K03188	O	Required for maturation of urease via the functional incorporation of the urease nickel metallocenter
GC_00003283	NA	NA	asnS	ko:K01893	J	class II (D K
GC_00002779	NA	NA			T	phosphatase
GC_00001643	K01990	ABC-2 type transport system ATP-binding protein	ccmA	ko:K01990	V	AAA domain, putative AbiEii toxin, Type IV TA system
GC_00001425	NA	NA			L	oxidoreductase activity, acting on paired donors, with incorporation or reduction of molecular oxygen, 2-oxoglutarate as one donor, and incorporation of one atom each of oxygen into both donors
GC_00001642	K00995	CDP-diacylglycerol---glycerol-3-phosphate 3-phosphatidyltransferase [EC:2.7.8.5]	pgsA	ko:K00995	I	CDP-alcohol phosphatidyltransferase
GC_00002324	K03673	protein dithiol oxidoreductase (disulfide-forming) [EC:1.8.4.15]	dsbA	ko:K03673	O	Required for disulfide bond formation in some periplasmic proteins. Acts by transferring its disulfide bond to other proteins and is reduced in the process
GC_00002143	K06891	ATP-dependent Clp protease adaptor protein ClpS	clpS	ko:K06891	T	Involved in the modulation of the specificity of the ClpAP-mediated ATP-dependent protein degradation
GC_00002886	NA	NA		ko:K03088	K	Belongs to the sigma-70 factor family. ECF subfamily
GC_00000777	K07102	N-acetylmuramate 1-kinase [EC:2.7.1.221]		ko:K00966,ko:K00973,ko:K00992	JM	Nucleotidyl transferase
GC_00000511	NA	NA			C	Cytochrome c
GC_00000980	NA	NA			K	sequence-specific DNA binding
GC_00002417	NA	NA		ko:K00004	E	Catalyzes the NAD( )-dependent oxidation of L-threonine to 2-amino-3-ketobutyrate
GC_00003076	NA	NA
GC_00001317	K00830	alanine-glyoxylate transaminase / serine-glyoxylate transaminase / serine-pyruvate transaminase [EC:2.6.1.44 2.6.1.45 2.6.1.51]	spt	ko:K00830	E	Evidence 2b Function of strongly homologous gene
GC_00003077	K02676	type IV pilus assembly protein PilZ
GC_00001316	K09001	anhydro-N-acetylmuramic acid kinase [EC:2.7.1.170]	anmK	ko:K07106,ko:K09001	F	Catalyzes the specific phosphorylation of 1,6-anhydro-N- acetylmuramic acid (anhMurNAc) with the simultaneous cleavage of the 1,6-anhydro ring, generating MurNAc-6-P. Is required for the utilization of anhMurNAc either imported from the medium or derived from its own cell wall murein, and thus plays a role in cell wall recycling
GC_00001170	K02291	15-cis-phytoene synthase [EC:2.5.1.32]	crtB	ko:K02291	I	Squalene/phytoene synthase
GC_00003211	NA	NA	pfkA	ko:K00850,ko:K21071	G	6-phosphofructokinase activity
GC_00003137	NA	NA		ko:K01153	V	Subunit R is required for both nuclease and ATPase activities, but not for modification
GC_00001030	K06076	long-chain fatty acid transport protein
GC_00002198	NA	NA			M	LysM domain
GC_00001031	K07157	uncharacterized protein	lonD	ko:K01338,ko:K07157	S	ATP-dependent protease La (LON) substrate-binding domain
GC_00001257	K02003	putative ABC transport system ATP-binding protein		ko:K02003	V	lipoprotein transporter activity
GC_00003136	NA	NA			S	protein trimerization
GC_00002731	NA	NA			S	NA|NA|NA
GC_00001698	NA	NA	ygdD		S	Protein of unknown function (DUF423)
GC_00002730	K02238	competence protein ComEC
GC_00001564	NA	NA			C	Elongator protein 3, MiaB family, Radical SAM
GC_00001703	K07777	two-component system, NarL family, sensor histidine kinase DegS [EC:2.7.13.3]		ko:K00060,ko:K07777	E	alcohol dehydrogenase
GC_00003462	K01895	acetyl-CoA synthetase [EC:6.2.1.1]	acs	ko:K01895	I	Catalyzes the conversion of acetate into acetyl-CoA (AcCoA), an essential intermediate at the junction of anabolic and catabolic pathways. AcsA undergoes a two-step reaction. In the first half reaction, AcsA combines acetate with ATP to form acetyl-adenylate (AcAMP) intermediate. In the second half reaction, it can then transfer the acetyl group from AcAMP to the sulfhydryl group of CoA, forming …
GC_00001565	K00060	threonine 3-dehydrogenase [EC:1.1.1.103]	tdh	ko:K00060,ko:K07777	E	alcohol dehydrogenase
GC_00003259	NA	NA		ko:K07182	S	IMP dehydrogenase activity
GC_00002639	NA	NA	murE	ko:K01928,ko:K15792	M	Catalyzes the addition of meso-diaminopimelic acid to the nucleotide precursor UDP-N-acetylmuramoyl-L-alanyl-D-glutamate (UMAG) in the biosynthesis of bacterial cell-wall peptidoglycan
GC_00000559	K00052	3-isopropylmalate dehydrogenase [EC:1.1.1.85]	leuB	ko:K00052	CE	Catalyzes the oxidation of 3-carboxy-2-hydroxy-4- methylpentanoate (3-isopropylmalate) to 3-carboxy-4-methyl-2- oxopentanoate. The product decarboxylates to 4-methyl-2 oxopentanoate
GC_00001791	K09815	zinc transport system substrate-binding protein		ko:K09815,ko:K09818	P	Zinc-uptake complex component A periplasmic
GC_00002955	K22491	MerR family transcriptional regulator, light-induced transcriptional regulator	ycgE	ko:K21089,ko:K21972,ko:K22491	T	cobalamin binding
GC_00002954	K05589	cell division protein FtsB	ftsB	ko:K05589	D	cell cycle
GC_00001952	NA	NA			S	Domain of unknown function (DUF1844)
GC_00001953	NA	NA			KT	NA|NA|NA
GC_00002797	NA	NA		ko:K02843,ko:K02849	M	Glycosyltransferase family 9 (heptosyltransferase)
GC_00002960	NA	NA	raiA	ko:K03704,ko:K05809	J	regulation of translation
GC_00002796	NA	NA		ko:K00543,ko:K16130,ko:K18896,ko:K18897,ko:K21515	J	protein-(glutamine-N5) methyltransferase activity
GC_00001459	K13527	proteasome-associated ATPase
GC_00002359	NA	NA
GC_00001097	NA	NA			S	NA|NA|NA
GC_00003190	NA	NA
GC_00000464	K03601	exodeoxyribonuclease VII large subunit [EC:3.1.11.6]	xseA	ko:K03601,ko:K03797	L	Bidirectionally degrades single-stranded DNA into large acid-insoluble oligonucleotides, which are then degraded further into small acid-soluble oligonucleotides
GC_00002563	K03684	ribonuclease D [EC:3.1.13.5]
GC_00002562	NA	NA			C	Luciferase-like monooxygenase
GC_00003103	K21008	polysaccharide biosynthesis protein PelC			G	NA|NA|NA
GC_00001737	K07277	outer membrane protein insertion porin family	bamA	ko:K07277	M	Surface antigen
GC_00002037	NA	NA
GC_00002251	NA	NA	rsbU	ko:K01768,ko:K07315,ko:K16922	T	Inner membrane component of T3SS, cytoplasmic domain
GC_00002250	K07219	putative molybdopterin biosynthesis protein			K	PBP superfamily domain
GC_00002036	K00965	UDPglucose--hexose-1-phosphate uridylyltransferase [EC:2.7.7.12]		ko:K00368	C	PFAM blue (type 1) copper domain protein
GC_00002310	K09892	cell division protein ZapB	lpxK	ko:K00912	F	Transfers the gamma-phosphate of ATP to the 4'-position of a tetraacyldisaccharide 1-phosphate intermediate (termed DS-1- P) to form tetraacyldisaccharide 1,4'-bis-phosphate (lipid IVA)
GC_00002176	NA	NA
GC_00002177	K02527	3-deoxy-D-manno-octulosonic-acid transferase [EC:2.4.99.12 2.4.99.13 2.4.99.14 2.4.99.15]	kdtA	ko:K02527	M	3-Deoxy-D-manno-octulosonic-acid transferase (kdotransferase)
GC_00001677	K08744	cardiolipin synthase (CMP-forming) [EC:2.7.8.41]	pgsA-2	ko:K00995,ko:K08744	I	CDP-alcohol phosphatidyltransferase
GC_00001881	K03886	menaquinol-cytochrome c reductase iron-sulfur subunit [EC:1.10.2.-]
GC_00001411	NA	NA	MA20_25125		L	Ubiquinol--cytochrome c reductase
GC_00002928	NA	NA
GC_00002422	NA	NA
GC_00000743	K01726	gamma-carbonic anhydrase [EC:4.2.1.-]	yrdA		S	Bacterial transferase hexapeptide (six repeats)
GC_00002423	K06925	tRNA threonylcarbamoyladenosine biosynthesis protein TsaE	yjeE	ko:K06925,ko:K07102	S	Threonylcarbamoyl adenosine biosynthesis protein TsaE
GC_00002218	K09811	cell division transport system permease protein	ftsX	ko:K09811,ko:K09812	D	Belongs to the ABC-4 integral membrane protein family. FtsX subfamily
GC_00002219	K21140	[CysO sulfur-carrier protein]-S-L-cysteine hydrolase [EC:3.13.1.6]	mec	ko:K21140	S	JAB/MPN domain
GC_00001519	NA	NA			S	Proto-chlorophyllide reductase 57 kD subunit
GC_00001989	K11477	glc operon protein GlcG	hbpS	ko:K11477	S	NA|NA|NA
GC_00002820	NA	NA			S	NA|NA|NA
GC_00001518	K03471	ribonuclease HIII [EC:3.1.26.4]	rnhC	ko:K03471	L	RNA-DNA hybrid ribonuclease activity
GC_00001988	NA	NA
GC_00002821	NA	NA		ko:K00384,ko:K03671	O	belongs to the thioredoxin family
GC_00001483	NA	NA
GC_00002101	NA	NA	hcf136		S	cellulose binding
GC_00002367	K00784	ribonuclease Z [EC:3.1.26.11]			L	tRNA 3'-trailer cleavage
GC_00002366	NA	NA			S	LPP20 lipoprotein
GC_00002100	NA	NA
GC_00001466	K02109	F-type H+-transporting ATPase subunit b
GC_00001601	K00588	caffeoyl-CoA O-methyltransferase [EC:2.1.1.104]	yrrM	ko:K00588	S	Methyltransferase domain
GC_00003035	NA	NA		ko:K06969	J	S-adenosylmethionine-dependent methyltransferase
GC_00003252	K01092	myo-inositol-1(or 4)-monophosphatase [EC:3.1.3.25]	suhB2	ko:K01092	G	inositol monophosphate 1-phosphatase activity
GC_00001355	K01889	phenylalanyl-tRNA synthetase alpha chain [EC:6.1.1.20]	pheS	ko:K01889	J	Belongs to the class-II aminoacyl-tRNA synthetase family. Phe-tRNA synthetase alpha subunit type
GC_00000552	K00265	glutamate synthase (NADPH) large chain [EC:1.4.1.13]	gltB	ko:K00265,ko:K00284	E	Conserved region in glutamate synthase
GC_00002633	K02670	twitching motility protein PilU
GC_00002454	NA	NA			T	AMP binding
GC_00002632	NA	NA			E	NA|NA|NA
GC_00002008	K03545	trigger factor	tig	ko:K03545	O	Involved in protein export. Acts as a chaperone by maintaining the newly synthesized protein in an open conformation. Functions as a peptidyl-prolyl cis-trans isomerase
GC_00000950	K07735	putative transcriptional regulator
GC_00001708	K19701	aminopeptidase YwaD [EC:3.4.11.6 3.4.11.10]			DZ	aminopeptidase activity
GC_00002856	NA	NA			C	NA|NA|NA
GC_00002193	K08307	membrane-bound lytic murein transglycosylase D [EC:4.2.2.-]	mltD_2		M	Lysin motif
GC_00002192	K22450	aralkylamine N-acetyltransferase [EC:2.3.1.87]			K	acetyltransferase
GC_00001692	K09458	3-oxoacyl-[acyl-carrier-protein] synthase II [EC:2.3.1.179]		ko:K09458	I	Catalyzes the condensation reaction of fatty acid synthesis by the addition to an acyl acceptor of two carbons from malonyl-ACP
GC_00001865	K02535	UDP-3-O-[3-hydroxymyristoyl] N-acetylglucosamine deacetylase [EC:3.5.1.108]	lpxC	ko:K02535,ko:K16363	M	Catalyzes the hydrolysis of UDP-3-O-myristoyl-N- acetylglucosamine to form UDP-3-O-myristoylglucosamine and acetate, the committed step in lipid A biosynthesis
GC_00001924	NA	NA	narJ	ko:K00373,ko:K17052	C	chaperone-mediated protein complex assembly
GC_00002586	NA	NA			S	Evidence 5 No homology to any previously reported sequences
GC_00002916	K03307	solute:Na+ symporter, SSS family	putP	ko:K03307,ko:K14387	E	symporter activity
GC_00000811	K00344	NADPH:quinone reductase [EC:1.6.5.5]		ko:K00001	C	Zinc-binding dehydrogenase
GC_00000810	K00765	ATP phosphoribosyltransferase [EC:2.4.2.17]	hisG	ko:K00765,ko:K02502	F	Catalyzes the condensation of ATP and 5-phosphoribose 1- diphosphate to form N'-(5'-phosphoribosyl)-ATP (PR-ATP). Has a crucial role in the pathway because the rate of histidine biosynthesis seems to be controlled primarily by regulation of HisG enzymatic activity
GC_00002587	NA	NA			C	Evidence 4 Homologs of previously reported genes of
GC_00002148	K05810	polyphenol oxidase [EC:1.10.3.-]	yfiH	ko:K05810	S	Belongs to the multicopper oxidase YfiH RL5 family
GC_00003381	K04720	threonine-phosphate decarboxylase [EC:4.1.1.81]	cobD	ko:K00817,ko:K04720	E	Aminotransferase class I and II
GC_00002149	NA	NA			E	Membrane
GC_00002984	K16264	cobalt-zinc-cadmium efflux system protein	czcD	ko:K16264	P	Cation efflux family
GC_00002514	K02665	type IV pilus assembly protein PilP	pilP	ko:K02664,ko:K02665	NU	Pilus assembly protein, PilP
GC_00002772	K07447	putative holliday junction resolvase [EC:3.1.-.-]	yqgF	ko:K07447	L	Could be a nuclease involved in processing of the 5'-end of pre-16S rRNA
GC_00001073	K03638	molybdopterin adenylyltransferase [EC:2.7.7.75]	moaB	ko:K03638	H	Mo-molybdopterin cofactor metabolic process
GC_00001215	NA	NA	exbB	ko:K03561,ko:K03562	U	bacteriocin transport
GC_00001214	K07692	two-component system, NarL family, response regulator DegU	degU	ko:K02479,ko:K07692	K	helix_turn_helix, Lux Regulon
GC_00000919	K06980	tRNA-modifying protein YgfZ	gcvT	ko:K00605,ko:K06980,ko:K22086	E	The glycine cleavage system catalyzes the degradation of glycine
GC_00001526	K01879	glycyl-tRNA synthetase beta chain [EC:6.1.1.14]	glyS	ko:K01879,ko:K14164	J	Glycyl-tRNA synthetase beta subunit
GC_00003421	K19802	L-Ala-D/L-Glu epimerase [EC:5.1.1.20]		ko:K19802	M	carboxylic acid catabolic process
GC_00001740	K09162	chlorite dismutase [EC:1.13.11.49]		ko:K09162	S	peroxidase activity
GC_00003288	K03589	cell division protein FtsQ
GC_00002040	NA	NA			EGP	MFS_1 like family
GC_00002041	K01163	uncharacterized protein
GC_00002122	NA	NA	divIC	ko:K05589,ko:K12065,ko:K13052	D	Essential cell division protein. May link together the upstream cell division proteins, which are predominantly cytoplasmic, with the downstream cell division proteins, which are predominantly periplasmic
GC_00002345	NA	NA	splB		L	Elongator protein 3, MiaB family, Radical SAM
GC_00002123	K18578	xyloglucan-specific exo-beta-1,4-glucanase [EC:3.2.1.155]	hcf136		S	cellulose binding
GC_00001623	K02203	phosphoserine / homoserine phosphotransferase [EC:3.1.3.3 2.7.1.39]	thrH	ko:K02203	E	Phosphoserine phosphatase
GC_00001110	K03433	proteasome beta subunit [EC:3.4.25.1]	prcB	ko:K03433	O	Catalyzes the covalent attachment of the prokaryotic ubiquitin-like protein modifier Pup to the proteasomal substrate proteins, thereby targeting them for proteasomal degradation. This tagging system is termed pupylation. The ligation reaction involves the side-chain carboxylate of the C-terminal glutamate of Pup and the side-chain amino group of a substrate lysine
GC_00001183	K21947	tRNA-5-methyluridine54 2-sulfurtransferase [EC:2.8.1.15]	tilS	ko:K04075,ko:K14058,ko:K21947	H	PP-loop family
GC_00001182	K01724	4a-hydroxytetrahydrobiopterin dehydratase [EC:4.2.1.96]
GC_00000973	K13571	proteasome accessory factor A [EC:6.3.1.19]	pafA	ko:K13571	O	Catalyzes the covalent attachment of the prokaryotic ubiquitin-like protein modifier Pup to the proteasomal substrate proteins, thereby targeting them for proteasomal degradation. This tagging system is termed pupylation. The ligation reaction involves the side-chain carboxylate of the C-terminal glutamate of Pup and the side-chain amino group of a substrate lysine
GC_00002682	K06182	23S rRNA pseudouridine2604 synthase [EC:5.4.99.21]	rluB	ko:K06178,ko:K06182,ko:K06183	J	Belongs to the pseudouridine synthase RsuA family
GC_00000784	NA	NA			GM	Thiolesterase that catalyzes the hydrolysis of S-D- lactoyl-glutathione to form glutathione and D-lactic acid
GC_00002683	K23992	1L-myo-inositol 1-phosphate cytidylyltransferase / CDP-L-myo-inositol myo-inositolphosphotransferase [EC:2.7.7.74 2.7.8.34]		ko:K00992	JM	COG1208 Nucleoside-diphosphate-sugar pyrophosphorylase involved in lipopolysaccharide biosynthesis translation initiation factor 2B, gamma epsilon subunits eIF-2Bgamma eIF-2Bepsilon
GC_00002719	K09774	lipopolysaccharide export system protein LptA	lptA	ko:K09774	S	OstA-like protein
GC_00001846	K01807	ribose 5-phosphate isomerase A [EC:5.3.1.6]	rpiA	ko:K00851,ko:K00852,ko:K01807	G	Catalyzes the reversible conversion of ribose-5- phosphate to ribulose 5-phosphate
GC_00001906	K13444	formylglycine-generating enzyme [EC:1.8.3.7]			T	PFAM Formylglycine-generating sulfatase enzyme
GC_00000538	K01737	6-pyruvoyltetrahydropterin/6-carboxytetrahydropterin synthase [EC:4.2.3.12 4.1.2.50]		ko:K01737	H	6-pyruvoyl tetrahydropterin synthase
GC_00001597	K20814	Pup amidohydrolase [EC:3.5.1.119]	dop	ko:K13571,ko:K20814	S	Pup-ligase protein
GC_00002658	K02040	phosphate transport system substrate-binding protein	pstS	ko:K02040	P	phosphate ion binding
GC_00001158	K00957	sulfate adenylyltransferase subunit 2 [EC:2.7.7.4]	cysD	ko:K00390,ko:K00957	EH	sulfate reduction
GC_00002297	NA	NA		ko:K12349	G	pyrroloquinoline quinone binding
GC_00002750	K06078	murein lipoprotein		ko:K09950	S	Protein of unknown function (DUF3299)
GC_00003156	NA	NA		ko:K07394	O	2OG-Fe(II) oxygenase superfamily
GC_00001505	K04517	prephenate dehydrogenase [EC:1.3.1.12]	aroA	ko:K00210,ko:K00220,ko:K00800,ko:K04517	C	Prephenate dehydrogenase
GC_00002205	K06991	uncharacterized protein		ko:K06991	S	Glyoxalase/Bleomycin resistance protein/Dioxygenase superfamily
GC_00002448	NA	NA			Q	NA|NA|NA
GC_00001348	K02010	iron(III) transport system ATP-binding protein [EC:7.2.2.7]	potA	ko:K02010	P	ATPase activity
GC_00000845	K01736	chorismate synthase [EC:4.2.3.5]	aroC	ko:K01736	E	Catalyzes the anti-1,4-elimination of the C-3 phosphate and the C-6 proR hydrogen from 5-enolpyruvylshikimate-3-phosphate (EPSP) to yield chorismate, which is the branch point compound that serves as the starting substrate for the three terminal pathways of aromatic amino acid biosynthesis. This reaction introduces a second double bond into the aromatic ring system
GC_00002942	K02687	ribosomal protein L11 methyltransferase [EC:2.1.1.-]	prmA	ko:K02687	J	Ribosomal protein L11 methyltransferase (PrmA)
GC_00002541	NA	NA
GC_00001878	K18707	threonylcarbamoyladenosine tRNA methylthiotransferase MtaB [EC:2.8.4.5]
GC_00001027	NA	NA			G	Cupin 2, conserved barrel domain protein
GC_00001026	NA	NA			S	Putative regulatory protein
GC_00001573	K02990	small subunit ribosomal protein S6	rpsF	ko:K01754,ko:K02990	J	Binds together with S18 to 16S ribosomal RNA
GC_00001715	K07010	putative glutamine amidotransferase	puuD	ko:K01658,ko:K07010,ko:K09473	S	Peptidase C26
GC_00001572	K07052	uncharacterized protein		ko:K03594,ko:K07052	S	Catalyzes the formation of the isocyclic ring in chlorophyll biosynthesis. Mediates the cyclase reaction, which results in the formation of divinylprotochlorophyllide (Pchlide) characteristic of all chlorophylls from magnesium-protoporphyrin IX 13-monomethyl ester (MgPMME)
GC_00002273	K06006	periplasmic protein CpxP/Spy			S	ATP-independent chaperone mediated protein folding
GC_00002015	K10563	formamidopyrimidine-DNA glycosylase [EC:3.2.2.23 4.2.99.18]	fpg	ko:K10563	L	Formamidopyrimidine-DNA glycosylase H2TH domain
GC_00002333	K02664	type IV pilus assembly protein PilO	pilO	ko:K02664	NU	Pilus assembly protein, PilO
GC_00002155	NA	NA			J	Mitochondrial small ribosomal subunit Rsm22
GC_00002154	K06990	MEMO1 family protein		ko:K06990	S	Memo-like protein
GC_00002332	NA	NA			S	NA|NA|NA
GC_00001654	K03433	proteasome beta subunit [EC:3.4.25.1]	prcB	ko:K03433	O	Proteasome subunit
GC_00001433	K07104	catechol 2,3-dioxygenase [EC:1.13.11.2]		ko:K07104	S	catechol 2,3-dioxygenase activity
GC_00003060	K13315	NDP-hexose C3-ketoreductase / dTDP-4-oxo-2-deoxy-alpha-D-pentos-2-ene 2,3-reductase [EC:1.1.1.-]	yrpG	ko:K13315	C	Aldo/keto reductase family
GC_00001167	NA	NA	nuoL2	ko:K00341	CP	NADH-quinone oxidoreductase
GC_00001938	K08970	nickel/cobalt transporter (NicO) family protein	ureH		O	Belongs to the NiCoT transporter (TC 2.A.52) family
GC_00002401	NA	NA			S	B-1 B cell differentiation
GC_00000760	K21929	uracil-DNA glycosylase [EC:3.2.2.27]	udgB	ko:K21929	L	deaminated base DNA N-glycosylase activity
GC_00002667	NA	NA			S	Protein of unknown function (DUF3422)
GC_00001939	NA	NA			S	Low molecular weight phosphotyrosine protein phosphatase
GC_00002666	K01057	6-phosphogluconolactonase [EC:3.1.1.31]	pgl	ko:K01057	G	Glucosamine-6-phosphate isomerases/6-phosphogluconolactonase
GC_00002493	K07289	AsmA protein		ko:K07289	M	Protein involved in outer membrane biogenesis
GC_00001830	K01992	ABC-2 type transport system permease protein	ycf38	ko:K01992	V	Transport permease protein
GC_00002508	K08309	soluble lytic murein transglycosylase [EC:4.2.2.-]	slt	ko:K05807,ko:K08309	M	Transglycosylase SLT domain
GC_00000931	NA	NA
GC_00002068	K06213	magnesium transporter	mgtE	ko:K06213	P	Acts as a magnesium transporter
GC_00001804	K13444	formylglycine-generating enzyme [EC:1.8.3.7]		ko:K18912	S	Evidence 4 Homologs of previously reported genes of
GC_00001805	K05540	tRNA-dihydrouridine synthase B [EC:1.-.-.-]	dus	ko:K05541	J	Catalyzes the synthesis of 5,6-dihydrouridine (D), a modified base found in the D-loop of most tRNAs, via the reduction of the C5-C6 double bond in target uridines
GC_00002395	NA	NA	Z012_07375		T	peptidase
GC_00002394	K01061	carboxymethylenebutenolidase [EC:3.1.1.45]	yndB	ko:K01061,ko:K06889,ko:K07100,ko:K11750,ko:K21104,ko:K21105,ko:K22249	Q	Alpha/beta hydrolase family
GC_00001406	K15231	ATP-citrate lyase beta-subunit [EC:2.3.3.8]		ko:K15231,ko:K15232	H	ATP citrate lyase citrate-binding
GC_00001896	K03190	urease accessory protein	ureD	ko:K03190	O	Required for maturation of urease via the functional incorporation of the urease nickel metallocenter
GC_00000838	K01069	hydroxyacylglutathione hydrolase [EC:3.1.2.6]	ycbL	ko:K01069	S	Metallo-beta-lactamase superfamily
GC_00001897	K00912	tetraacyldisaccharide 4'-kinase [EC:2.7.1.130]	lpxK	ko:K00912	M	Transfers the gamma-phosphate of ATP to the 4'-position of a tetraacyldisaccharide 1-phosphate intermediate (termed DS-1- P) to form tetraacyldisaccharide 1,4'-bis-phosphate (lipid IVA)
GC_00003500	NA	NA			S	Low molecular weight phosphotyrosine protein phosphatase
GC_00001661	K08602	oligoendopeptidase F [EC:3.4.24.-]	pepF	ko:K08602	E	metalloendopeptidase activity
GC_00002306	K00982	[glutamine synthetase] adenylyltransferase / [glutamine synthetase]-adenylyl-L-tyrosine phosphorylase [EC:2.7.7.42 2.7.7.89]	glnE	ko:K00982	H	[glutamate-ammonia-ligase] adenylyltransferase activity
GC_00002435	NA	NA
GC_00002653	NA	NA			C	deoxyhypusine monooxygenase activity
GC_00002652	NA	NA	pyrE	ko:K00762	F	Catalyzes the transfer of a ribosyl phosphate group from 5-phosphoribose 1-diphosphate to orotate, leading to the formation of orotidine monophosphate (OMP)
GC_00002434	NA	NA	lacY	ko:K02532,ko:K05820,ko:K08167,ko:K08218,ko:K08369	P	transmembrane transport
GC_00003233	K00067	dTDP-4-dehydrorhamnose reductase [EC:1.1.1.133]	rmlD	ko:K00067	M	dTDP-4-dehydrorhamnose reductase activity
GC_00001334	NA	NA		ko:K03593	S	Protein of unknown function (DUF971)
GC_00003054	NA	NA		ko:K08218	G	Major facilitator Superfamily
GC_00001153	K23886	CDGSH iron-sulfur domain-containing protein 3			S	Iron-binding zinc finger CDGSH type
GC_00001275	K07451	5-methylcytosine-specific restriction enzyme A [EC:3.1.21.-]	MA20_20605		L	HNH nucleases
GC_00001012	K16868	tellurite methyltransferase [EC:2.1.1.265]
GC_00001274	K07391	magnesium chelatase family protein	comM	ko:K07391	O	Magnesium chelatase, subunit ChlI C-terminal
GC_00003115	K02452	general secretion pathway protein C	gspC	ko:K02452,ko:K02463	U	Domain present in PSD-95, Dlg, and ZO-1/2.
GC_00002575	NA	NA	lgt	ko:K03438,ko:K13292	M	Transfers the N-acyl diglyceride group on what will become the N-terminal cysteine of membrane lipoproteins
GC_00002246	NA	NA			S	MEKHLA domain
GC_00001189	K04773	protease IV [EC:3.4.21.-]	sppA	ko:K04773	OU	Peptidase family S49
GC_00002247	K09005	uncharacterized protein
GC_00000979	K03564	thioredoxin-dependent peroxiredoxin [EC:1.11.1.24]		ko:K03564	O	AhpC/TSA family
GC_00001721	K13444	formylglycine-generating enzyme [EC:1.8.3.7]		ko:K20333	T	PFAM Formylglycine-generating sulfatase enzyme
GC_00002689	NA	NA		ko:K03273,ko:K15669	GJM	phosphoglucomutase phosphomannomutase alpha beta alpha domain I
GC_00001720	K02502	ATP phosphoribosyltransferase regulatory subunit	hisZ	ko:K00765,ko:K01892,ko:K02502	E	Histidyl-tRNA synthetase
GC_00001546	NA	NA	thyX	ko:K03465	F	thymidylate synthase (FAD) activity
GC_00001945	NA	NA	phuW		S	Haem-binding uptake, Tiki superfamily, ChaN
GC_00002128	K06998	trans-2,3-dihydro-3-hydroxyanthranilate isomerase [EC:5.3.3.17]	yddE	ko:K06998	S	isomerase activity
GC_00002129	K07497	putative transposase	preT	ko:K00528,ko:K03388	C	'glutamate synthase
GC_00002780	NA	NA	pilC	ko:K02455,ko:K02653	U	Type II secretion system (T2SS), protein F
GC_00000871	K00371	nitrate reductase / nitrite oxidoreductase, beta subunit [EC:1.7.5.1 1.7.99.-]	narH	ko:K00371,ko:K16965,ko:K17048,ko:K17051	C	Evidence 3 Function proposed based on presence of conserved amino acid motif, structural feature or limited homology
GC_00002977	NA	NA		ko:K07323	Q	intermembrane phospholipid transfer
GC_00001202	K11959	urea transport system substrate-binding protein
GC_00003163	K03216	tRNA (cytidine/uridine-2'-O-)-methyltransferase [EC:2.1.1.207]	trmL	ko:K03216	J	wobble position uridine ribose methylation
GC_00000662	K14055	universal stress protein E			T	Belongs to the universal stress protein A family
GC_00002993	NA	NA	yqhA	ko:K03535	S	Uncharacterized protein family, UPF0114
GC_00002992	NA	NA
GC_00002231	NA	NA			S	NA|NA|NA
GC_00001399	NA	NA			C	radical SAM domain protein
GC_00002056	K01011	thiosulfate/3-mercaptopyruvate sulfurtransferase [EC:2.8.1.1 2.8.1.2]
GC_00002230	NA	NA	mutS	ko:K03555	L	mismatched DNA binding
GC_00001756	NA	NA			S	NA|NA|NA
GC_00001530	NA	NA			S	Domain of unknown function (DUF5069)
GC_00002809	K02656	type IV pilus assembly protein PilF	sscB	ko:K02656	NU	Tetratricopeptide repeat
GC_00001757	NA	NA		ko:K17882	S	nucleotidyltransferase activity
GC_00002498	NA	NA	gtf2		M	transferase activity, transferring glycosyl groups
GC_00001933	K02968	small subunit ribosomal protein S20	rpsT	ko:K02968	J	Binds directly to 16S ribosomal RNA
GC_00003397	K02116	ATP synthase protein I	atpI	ko:K02116	C	function for this protein is to guide the assembly of the membrane sector of the ATPase enzyme complex
GC_00001290	K11645	fructose-bisphosphate aldolase, class I [EC:4.1.2.13]	fbaB	ko:K11645	G	DeoC/LacD family aldolase
GC_00002591	NA	NA	lolA		M	Participates in the translocation of lipoproteins from the inner membrane to the outer membrane. Only forms a complex with a lipoprotein if the residue after the N-terminal Cys is not an aspartate (The Asp acts as a targeting signal to indicate that the lipoprotein should stay in the inner membrane)
GC_00002900	NA	NA			S	Tetratricopeptide repeat
GC_00000947	K02018	molybdate transport system permease protein	modB	ko:K02018,ko:K15496	P	molybdate abc transporter
GC_00002840	NA	NA	tmk	ko:K00943	F	thymidylate kinase
GC_00001579	NA	NA
GC_00002841	NA	NA			J	Acetyltransferase (GNAT) domain
GC_00001578	K15539	cytoskeleton protein RodZ			S	Helix-turn-helix domain
GC_00001684	NA	NA	prcA	ko:K03432	O	Proteasome subunit
GC_00001872	K07097	uncharacterized protein	nrnB	ko:K07097	S	hydrolase activity, acting on ester bonds
GC_00002185	NA	NA	yggX		C	Could be a mediator in iron transactions between iron acquisition and iron-requiring processes, such as synthesis and or repair of Fe-S clusters in biosynthetic enzymes
GC_00002948	NA	NA		ko:K00457	E	Glyoxalase bleomycin resistance protein dioxygenase
GC_00001470	NA	NA			S	NA|NA|NA
GC_00002116	NA	NA			M	long-chain fatty acid transporting porin activity
GC_00002370	K06123	1-acylglycerone phosphate reductase [EC:1.1.1.101]
GC_00000545	K13628	iron-sulfur cluster assembly protein		ko:K13628,ko:K15724	S	Belongs to the HesB IscA family
GC_00000723	K00015	glyoxylate reductase [EC:1.1.1.26]		ko:K00015	CH	D-isomer specific 2-hydroxyacid dehydrogenase, catalytic domain
GC_00002442	NA	NA			K	response regulator
GC_00001343	K15725	outer membrane protein, heavy metal efflux system	cusC	ko:K15725	MU	Evidence 3 Function proposed based on presence of conserved amino acid motif, structural feature or limited homology
GC_00001554	NA	NA		ko:K04752	K	Evidence 2b Function of strongly homologous gene
GC_00001733	K09931	uncharacterized protein			IQ	Short-chain dehydrogenase reductase SDR
GC_00002033	NA	NA		ko:K02305,ko:K07152	C	Cytochrome c
GC_00002254	NA	NA	nusA	ko:K02600	K	NA|NA|NA
GC_00000694	K04074	cell division initiation protein		ko:K21469	V	Beta-lactamase
GC_00000695	NA	NA			C	Cytochrome C oxidase, cbb3-type, subunit III
GC_00002964	NA	NA	sprT	ko:K02742	K	SprT-like family
GC_00001092	K03432	proteasome alpha subunit [EC:3.4.25.1]		ko:K03432	O	Catalyzes the covalent attachment of the prokaryotic ubiquitin-like protein modifier Pup to the proteasomal substrate proteins, thereby targeting them for proteasomal degradation. This tagging system is termed pupylation. The ligation reaction involves the side-chain carboxylate of the C-terminal glutamate of Pup and the side-chain amino group of a substrate lysine
GC_00001093	K04754	phospholipid-binding lipoprotein MlaA	vacJ	ko:K04754	M	Lipoprotein
GC_00001956	K03118	sec-independent protein translocase protein TatC	tatC	ko:K03118	U	Part of the twin-arginine translocation (Tat) system that transports large folded proteins containing a characteristic twin-arginine motif in their signal peptide across membranes
GC_00002609	K03586	cell division protein FtsL
GC_00003269	NA	NA		ko:K09979	S	Pfam:Pyridox_oxidase
GC_00002386	K02456	general secretion pathway protein G	pulG	ko:K02456	NU	general secretion pathway protein
GC_00001049	NA	NA	forB	ko:K00170	C	Evidence 2a Function of homologous gene experimentally demonstrated in an other organism
GC_00001817	NA	NA	ddlB1	ko:K01921,ko:K01955	F	Belongs to the D-alanine--D-alanine ligase family
GC_00001487	NA	NA			S	Protein of unknown function (DUF1264)
GC_00001816	K04034	anaerobic magnesium-protoporphyrin IX monomethyl ester cyclase [EC:1.21.98.3]			C	radical SAM domain protein
GC_00002825	NA	NA
GC_00000922	K00412	ubiquinol-cytochrome c reductase cytochrome b subunit		ko:K00412,ko:K03887	C	Cytochrome b/b6/petB
GC_00001326	K03750	molybdopterin molybdotransferase [EC:2.10.1.1]	moeA	ko:K03750	H	Probable molybdopterin binding domain
GC_00000521	K03525	type III pantothenate kinase [EC:2.7.1.33]	coaX	ko:K03525	F	Catalyzes the phosphorylation of pantothenate (Pan), the first step in CoA biosynthesis
GC_00002172	NA	NA			S	NA|NA|NA
GC_00002314	K00682	gamma-glutamylcyclotransferase [EC:4.3.2.9]			F	PFAM AIG2 family protein
GC_00002173	K07052	uncharacterized protein		ko:K01822,ko:K21972	S	light absorption
GC_00001415	NA	NA		ko:K00799	O	glutathione transferase activity
GC_00001673	K03167	DNA topoisomerase VI subunit B [EC:5.6.2.2]	top6B	ko:K03167	L	DNA topoisomerase II activity
GC_00001884	K01591	orotidine-5'-phosphate decarboxylase [EC:4.1.1.23]
GC_00002197	NA	NA	pilA	ko:K02650	NU	cell adhesion
GC_00001259	K13039	sulfopyruvate decarboxylase subunit beta [EC:4.1.1.79]
GC_00003138	NA	NA			L	integral membrane protein
GC_00001696	NA	NA		ko:K00937	S	Polyphosphate kinase 2 (PPK2)
GC_00002559	NA	NA			S	NA|NA|NA
GC_00001861	NA	NA			C	denitrification pathway
GC_00001697	NA	NA			K	Sigma factors are initiation factors that promote the attachment of RNA polymerase to specific initiation sites and are then released
GC_00000954	K03438	16S rRNA (cytosine1402-N4)-methyltransferase [EC:2.1.1.199]	rsmH	ko:K03438	J	Specifically methylates the N4 position of cytidine in position 1402 (C1402) of 16S rRNA
GC_00001136	K00801	farnesyl-diphosphate farnesyltransferase [EC:2.5.1.21]	crtB	ko:K00801,ko:K02291,ko:K10208	I	Squalene/phytoene synthase
GC_00001351	K08976	putative membrane protein		ko:K08976	S	membrane
GC_00001137	K08972	putative membrane protein	yvlD	ko:K08972	S	Mycobacterial 4 TMS phage holin, superfamily IV
GC_00003256	K01951	GMP synthase (glutamine-hydrolysing) [EC:6.3.5.2]	yfeJ	ko:K01951	F	glutamine amidotransferase
GC_00001968	NA	NA	MA20_30655	ko:K14253	C	FAD binding domain
GC_00000730	K03527	4-hydroxy-3-methylbut-2-en-1-yl diphosphate reductase [EC:1.17.7.4]	ispH	ko:K00945,ko:K02945,ko:K03527	IM	Catalyzes the conversion of 1-hydroxy-2-methyl-2-(E)- butenyl 4-diphosphate (HMBPP) into a mixture of isopentenyl diphosphate (IPP) and dimethylallyl diphosphate (DMAPP). Acts in the terminal step of the DOXP MEP pathway for isoprenoid precursor biosynthesis
GC_00002451	K09748	ribosome maturation factor RimP	rimP	ko:K09748	J	Required for maturation of 30S ribosomal subunits
GC_00000556	K01266	D-aminopeptidase [EC:3.4.11.19]		ko:K07576	J	Beta-Casp domain
GC_00000557	K03602	exodeoxyribonuclease VII small subunit [EC:3.1.11.6]	xseB	ko:K03602	L	exodeoxyribonuclease VII activity
GC_00002450	NA	NA	virB1	ko:K03194	M	Transglycosylase SLT domain
GC_00002105	NA	NA	helD	ko:K03168,ko:K03658,ko:K06131	L	AAA domain
GC_00002104	NA	NA			IQ	reductase
GC_00002362	NA	NA			GM	NA|NA|NA
GC_00003424	NA	NA	tklG	ko:K10927	NU	general secretion pathway protein
GC_00003425	NA	NA	nudC_1	ko:K01515	F	PFAM NUDIX domain
GC_00001522	K07814	putative two-component system response regulator	MA20_23615	ko:K07814	T	response regulator
GC_00002222	NA	NA			G	NA|NA|NA
GC_00002223	NA	NA			G	pectinesterase activity
GC_00000417	K01902	succinyl-CoA synthetase alpha subunit [EC:6.2.1.5]	sucD	ko:K01902	C	Succinyl-CoA synthetase functions in the citric acid cycle (TCA), coupling the hydrolysis of succinyl-CoA to the synthesis of either ATP or GTP and thus represents the only step of substrate-level phosphorylation in the TCA. The alpha subunit of the enzyme binds the substrates coenzyme A and phosphate, while succinate binding and nucleotide specificity is provided by the beta subunit
GC_00002776	NA	NA
GC_00002510	K10301	F-box protein 21			P	Transglutaminase-like superfamily
GC_00002511	K07258	serine-type D-Ala-D-Ala carboxypeptidase (penicillin-binding protein 5/6) [EC:3.4.16.4]	dacA	ko:K07258	M	Belongs to the peptidase S11 family
GC_00002777	NA	NA			K	response regulator
GC_00001077	K00520	mercuric reductase [EC:1.16.1.1]	merA		C	Evidence 2a Function of homologous gene experimentally demonstrated in an other organism
GC_00001076	K00281	glycine dehydrogenase [EC:1.4.4.2]
GC_00000815	K07491	putative transposase			L	NA|NA|NA
GC_00002582	NA	NA			P	Protein conserved in bacteria
GC_00002913	NA	NA			T	PFAM metal-dependent phosphohydrolase, HD sub domain
GC_00001282	K01839	phosphopentomutase [EC:5.4.2.7]	deoB	ko:K01839	G	phosphopentomutase activity
GC_00002418	NA	NA	cymR	ko:K13643	K	2 iron, 2 sulfur cluster binding
GC_00001921	NA	NA			M	cysteine-type peptidase activity
GC_00002889	NA	NA		ko:K00001	C	Zinc-binding dehydrogenase
GC_00002419	NA	NA	cbpA	ko:K05516,ko:K05801,ko:K18481	O	heat shock protein binding
GC_00001920	K00766	anthranilate phosphoribosyltransferase [EC:2.4.2.18]			E	Glycosyl transferase family, a/b domain
GC_00003078	K08640	zinc D-Ala-D-Ala carboxypeptidase [EC:3.4.17.14]	ycbK	ko:K02395	S	Peptidase M15
GC_00001319	K01429	urease subunit beta [EC:3.5.1.5]	ureB	ko:K01429,ko:K14048	E	Belongs to the urease beta subunit family
GC_00001318	K13444	formylglycine-generating enzyme [EC:1.8.3.7]		ko:K18912	S	Evidence 4 Homologs of previously reported genes of
GC_00000821	K07695	two-component system, NarL family, response regulator DevR			K	response regulator
GC_00000820	K01462	peptide deformylase [EC:3.5.1.88]	def2	ko:K01462	J	Removes the formyl group from the N-terminal Met of newly synthesized proteins. Requires at least a dipeptide for an efficient rate of reaction. N-terminal L-methionine is a prerequisite for activity but the enzyme has broad specificity at other positions
GC_00001678	K02497	HemX protein			O	Cytochrome C assembly protein
GC_00001915	K03190	urease accessory protein
GC_00001585	NA	NA
GC_00003483	NA	NA			E	Zn peptidase
GC_00002070	NA	NA			C	deoxyhypusine monooxygenase activity
GC_00000929	K00507	stearoyl-CoA desaturase (Delta-9 desaturase) [EC:1.14.19.1]	desC	ko:K00507	I	oxidoreductase activity, acting on paired donors, with oxidation of a pair of donors resulting in the reduction of molecular oxygen to two molecules of water
GC_00001987	K00991	2-C-methyl-D-erythritol 4-phosphate cytidylyltransferase [EC:2.7.7.60]	ispD	ko:K00991,ko:K12506,ko:K21030,ko:K21681	I	2-C-methyl-D-erythritol 4-phosphate cytidylyltransferase
GC_00001771	K01647	citrate synthase [EC:2.3.3.1]
GC_00003411	NA	NA			S	NA|NA|NA
GC_00001516	NA	NA			GM	NA|NA|NA
GC_00001225	K03832	periplasmic protein TonB		ko:K03832	M	Evidence 3 Function proposed based on presence of conserved amino acid motif, structural feature or limited homology
GC_00002742	K08296	phosphohistidine phosphatase [EC:3.1.3.-]	sixA	ko:K08296	T	phosphohistidine phosphatase, SixA
GC_00000645	NA	NA	acuC		BQ	Histone deacetylase domain
GC_00002524	K01772	protoporphyrin/coproporphyrin ferrochelatase [EC:4.99.1.1 4.99.1.9]	hemH	ko:K01772	H	Catalyzes the ferrous insertion into protoporphyrin IX
GC_00002465	K06889	uncharacterized protein
GC_00002464	K00113	glycerol-3-phosphate dehydrogenase subunit C	glpC	ko:K00113,ko:K00176,ko:K05524,ko:K13795,ko:K13796	C	4 iron, 4 sulfur cluster binding
GC_00001365	K04771	serine protease Do [EC:3.4.21.107]	degP	ko:K08070	M	Evidence 2a Function of homologous gene experimentally demonstrated in an other organism
GC_00001630	NA	NA
GC_00001098	NA	NA		ko:K01421,ko:K01992,ko:K09690	GM	macromolecule localization
GC_00002131	K01999	branched-chain amino acid transport system substrate-binding protein		ko:K01999	E	Periplasmic binding protein
GC_00000796	K02456	general secretion pathway protein G	oxpG	ko:K02456	NU	general secretion pathway protein
GC_00002691	NA	NA	dacC	ko:K07258	D	YXWGXW repeat (2 copies)
GC_00000960	NA	NA	sscB		NU	photosynthesis
GC_00002690	K05807	outer membrane protein assembly factor BamD	bamD	ko:K05807,ko:K08309	S	cell envelope organization
GC_00002866	NA	NA		ko:K00124	C	4Fe-4S dicluster domain
GC_00001190	K01428	urease subunit alpha [EC:3.5.1.5]	ureC	ko:K01428	E	Belongs to the metallo-dependent hydrolases superfamily. Urease alpha subunit family
GC_00003097	NA	NA			Q	NA|NA|NA
GC_00003096	NA	NA			S	NA|NA|NA
GC_00000985	K00278	L-aspartate oxidase [EC:1.4.3.16]
GC_00002883	NA	NA
GC_00003215	NA	NA	XK27_07760		D	gas vesicle protein
GC_00001174	NA	NA	rrf2		K	Transcriptional regulator
GC_00001312	NA	NA	attH		S	Lipocalin-like domain
GC_00002918	K01243	adenosylhomocysteine nucleosidase [EC:3.2.2.9]	MA20_16045	ko:K01243,ko:K03527	F	adenosylhomocysteine nucleosidase activity
GC_00002919	NA	NA			S	SEC-C Motif Domain Protein
GC_00001646	NA	NA			S	helicase activity
GC_00002146	K02304	precorrin-2 dehydrogenase / sirohydrochlorin ferrochelatase [EC:1.3.1.76 4.99.1.4]	cysG	ko:K02302,ko:K02304	H	precorrin-2 dehydrogenase activity
GC_00001289	K22227	AdoMet-dependent heme synthase [EC:1.3.98.6]			C	Iron-sulfur cluster-binding domain
GC_00002321	K02011	iron(III) transport system permease protein	sfuB	ko:K02011	P	thiamine transport
GC_00002147	NA	NA			S	Iron-sulfur cluster-binding domain
GC_00002810	NA	NA			S	Ethanolamine utilisation protein EutQ
GC_00002811	K06142	outer membrane protein	ompH	ko:K06142	M	Evidence 3 Function proposed based on presence of conserved amino acid motif, structural feature or limited homology
GC_00000916	K08281	nicotinamidase/pyrazinamidase [EC:3.5.1.19 3.5.1.-]
GC_00002228	NA	NA			S	Protein of unknown function (DUF2971)
GC_00001381	K03189	urease accessory protein	ureG	ko:K03189,ko:K04652	KO	Facilitates the functional incorporation of the urease nickel metallocenter. This process requires GTP hydrolysis, probably effectuated by UreG
GC_00003287	K02233	adenosylcobinamide-GDP ribazoletransferase [EC:2.7.8.26]	cobS	ko:K02233	H	Joins adenosylcobinamide-GDP and alpha-ribazole to generate adenosylcobalamin (Ado-cobalamin). Also synthesizes adenosylcobalamin 5'-phosphate from adenosylcobinamide-GDP and alpha-ribazole 5'-phosphate
GC_00001380	NA	NA			C	denitrification pathway
GC_00002369	NA	NA		ko:K00020	C	NAD-binding of NADP-dependent 3-hydroxyisobutyrate dehydrogenase
GC_00002950	NA	NA		ko:K05802	M	cellular water homeostasis
GC_00002095	NA	NA			O	Required for disulfide bond formation in some periplasmic proteins. Acts by transferring its disulfide bond to other proteins and is reduced in the process
GC_00002094	K00537	arsenate reductase (glutaredoxin) [EC:1.20.4.1]	arsC	ko:K00537	P	arsenate reductase (glutaredoxin) activity
GC_00001794	K04075	tRNA(Ile)-lysidine synthase [EC:6.3.4.19]	tilS	ko:K04075,ko:K14058,ko:K21947	D	Ligates lysine onto the cytidine present at position 34 of the AUA codon-specific tRNA(Ile) that contains the anticodon CAU, in an ATP-dependent manner. Cytidine is converted to lysidine, thus changing the amino acid specificity of the tRNA from methionine to isoleucine
GC_00001962	K07502	uncharacterized protein		ko:K07502	L	RNase_H superfamily
GC_00001963	K06137	pyrroloquinoline-quinone synthase [EC:1.3.3.11]		ko:K06137	H	Ring cyclization and eight-electron oxidation of 3a-(2- amino-2-carboxyethyl)-4,5-dioxo-4,5,6,7,8,9-hexahydroquinoline- 7,9-dicarboxylic-acid to PQQ
GC_00001795	K04744	LPS-assembly protein
GC_00002261	NA	NA			E	NA|NA|NA
GC_00002007	NA	NA	bta	ko:K03671,ko:K03672	CO	cell redox homeostasis
GC_00002260	NA	NA	ydeD		EG	spore germination
GC_00001561	K11473	glycolate oxidase iron-sulfur subunit	dld	ko:K18930	C	FAD linked oxidases, C-terminal domain
GC_00003466	NA	NA	sdrA		L	Type III restriction enzyme res subunit
GC_00001707	K02199	cytochrome c biogenesis protein CcmG, thiol:disulfide interchange protein DsbE			CO	cell redox homeostasis
GC_00001034	K00525	ribonucleoside-diphosphate reductase alpha chain [EC:1.17.4.1]	nrdJ	ko:K00525	F	Catalyzes the reduction of ribonucleotides to deoxyribonucleotides. May function to provide a pool of deoxyribonucleotide precursors for DNA repair during oxygen limitation and or for immediate growth after restoration of oxygen
GC_00003133	NA	NA		ko:K01465,ko:K06015	Q	N-Acyl-D-aspartate D-glutamate deacylase
GC_00001252	NA	NA			S	NA|NA|NA
GC_00001253	K01256	aminopeptidase N [EC:3.4.11.2]	pepN	ko:K01256,ko:K08776	E	Peptidase family M1 domain
GC_00000454	K00605	aminomethyltransferase [EC:2.1.2.10]	gcvT	ko:K00605	E	The glycine cleavage system catalyzes the degradation of glycine
GC_00002431	NA	NA
GC_00000750	K03724	ATP-dependent helicase Lhr and Lhr-like helicase [EC:3.6.4.-]	lhr	ko:K03724	L	RNA secondary structure unwinding
GC_00001598	NA	NA	hcnA	ko:K00302,ko:K10814	C	Molydopterin dinucleotide binding domain
GC_00001909	NA	NA	bmrU	ko:K07029	I	lipid kinase activity
GC_00002299	K03270	3-deoxy-D-manno-octulosonate 8-phosphate phosphatase (KDO 8-P phosphatase) [EC:3.1.3.45]	kdsC	ko:K01627,ko:K03270,ko:K21055,ko:K21749	S	Involved in the biosynthesis of lipopolysaccharides (LPSs). Catalyzes the hydrolysis of 3-deoxy-D-manno-octulosonate 8-phosphate (KDO 8-P) to 3-deoxy-D-manno-octulosonate (KDO) and inorganic phosphate
GC_00002298	K02860	16S rRNA processing protein RimM	rimM	ko:K02860	J	ribosome binding
GC_00003236	K08306	membrane-bound lytic murein transglycosylase C [EC:4.2.2.-]
GC_00001892	K02563	UDP-N-acetylglucosamine--N-acetylmuramyl-(pentapeptide) pyrophosphoryl-undecaprenol N-acetylglucosamine transferase [EC:2.4.1.227]
GC_00001665	K00342	NADH-quinone oxidoreductase subunit M [EC:7.1.1.2]	nuoM	ko:K00342	C	Evidence 2a Function of homologous gene experimentally demonstrated in an other organism
GC_00002303	NA	NA		ko:K16129	Q	methyltransferase
GC_00002538	K03088	RNA polymerase sigma-70 factor, ECF subfamily		ko:K03088	K	Belongs to the sigma-70 factor family. ECF subfamily
GC_00001491	K09131	uncharacterized protein	yggU	ko:K09131	I	DUF167
GC_00001801	K00982	[glutamine synthetase] adenylyltransferase / [glutamine synthetase]-adenylyl-L-tyrosine phosphorylase [EC:2.7.7.42 2.7.7.89]	glnE	ko:K00003,ko:K00982,ko:K00990,ko:K06950,ko:K15371	H	[glutamate-ammonia-ligase] adenylyltransferase activity
GC_00002391	NA	NA			P	Regulatory protein, FmdB family
GC_00000934	K00639	glycine C-acetyltransferase [EC:2.3.1.29]	kbl	ko:K00639,ko:K00652	H	Catalyzes the decarboxylative condensation of pimeloyl- acyl-carrier protein and L-alanine to produce 8-amino-7- oxononanoate (AON), acyl-carrier protein , and carbon dioxide
GC_00001085	NA	NA			S	lipid-A-disaccharide synthase activity
GC_00000875	K03635	molybdopterin synthase catalytic subunit [EC:2.8.1.12]	moaE	ko:K03635	H	MoaE protein
GC_00001378	K00957	sulfate adenylyltransferase subunit 2 [EC:2.7.7.4]	cysC	ko:K00860,ko:K00955,ko:K00956	P	sulfate adenylyltransferase (ATP) activity
GC_00003019	NA	NA			M	Ompa motb domain protein
GC_00000718	K07112	uncharacterized protein		ko:K12263	C	Cytochrome c
GC_00002243	NA	NA	MA20_03685	ko:K02027	G	Bacterial extracellular solute-binding protein
GC_00003622	K13626	flagellar assembly factor FliW
GC_00001542	NA	NA			S	Protein of unknown function (DUF3015)
GC_00001017	NA	NA			S	NA|NA|NA
GC_00003376	K07283	putative salt-induced outer membrane protein			KLT	NA|NA|NA
GC_00001270	K18979	epoxyqueuosine reductase [EC:1.17.99.6]	queG	ko:K18979	C	Domain of unknown function (DUF1730)
GC_00001849	NA	NA			S	Uncharacterized conserved protein (DUF2203)
GC_00001848	NA	NA	gspA	ko:K02450	U	NA|NA|NA
GC_00002717	NA	NA		ko:K00368	C	PFAM blue (type 1) copper domain protein
GC_00000476	K03593	ATP-binding protein involved in chromosome partitioning	mrp	ko:K03593	D	Binds and transfers iron-sulfur (Fe-S) clusters to target apoproteins. Can hydrolyze ATP
GC_00002571	K02557	chemotaxis protein MotB	motB	ko:K02557,ko:K21471	N	Flagellar Motor Protein
GC_00003393	NA	NA	pacB		S	Phosphate-starvation-inducible E
GC_00001295	K07100	putative phosphoribosyl transferase		ko:K07100	S	thiolester hydrolase activity
GC_00002904	NA	NA			S	cellular manganese ion homeostasis
GC_00000508	K04085	tRNA 2-thiouridine synthesizing protein A [EC:2.8.1.-]	cysI	ko:K00362,ko:K00366,ko:K00381,ko:K00392	C	Nitrite and sulphite reductase 4Fe-4S domain
GC_00001936	K03585	membrane fusion protein, multidrug efflux system		ko:K03585	M	Belongs to the membrane fusion protein (MFP) (TC 8.A.1) family
GC_00002234	NA	NA			S	Tetratricopeptide repeat
GC_00002052	NA	NA			P	Belongs to the sulfur carrier protein TusA family
GC_00001753	K00859	dephospho-CoA kinase [EC:2.7.1.24]	coaE	ko:K00859,ko:K01939	H	Catalyzes the phosphorylation of the 3'-hydroxyl group of dephosphocoenzyme A to form coenzyme A
GC_00002997	NA	NA		ko:K07090	S	membrane transporter protein
GC_00002996	NA	NA		ko:K01995	E	Branched-chain amino acid ATP-binding cassette transporter
GC_00002506	K02663	type IV pilus assembly protein PilN		ko:K01719,ko:K01768,ko:K02584	T	ANTAR
GC_00000891	K00208	enoyl-[acyl-carrier protein] reductase I [EC:1.3.1.9 1.3.1.10]	fabI	ko:K00208	I	Enoyl- acyl-carrier-protein reductase NADH
GC_00002446	K07501	3'-5' exonuclease
GC_00000727	K23349	putative dimethyl sulfoxide reductase chaperone	narJ	ko:K00373,ko:K17052	C	chaperone-mediated protein complex assembly
GC_00000540	K03147	phosphomethylpyrimidine synthase [EC:4.1.99.17]	thiC	ko:K03147	H	Catalyzes the synthesis of the hydroxymethylpyrimidine phosphate (HMP-P) moiety of thiamine from aminoimidazole ribotide (AIR) in a radical S-adenosyl-L-methionine (SAM)-dependent reaction
GC_00002621	NA	NA			Q	imidazolonepropionase activity
GC_00002447	K02005	HlyD family secretion protein
GC_00001347	K00338	NADH-quinone oxidoreductase subunit I [EC:7.1.1.2]	nuoI	ko:K00338,ko:K02573,ko:K03941	C	NDH-1 shuttles electrons from NADH, via FMN and iron- sulfur (Fe-S) centers, to quinones in the respiratory chain. The immediate electron acceptor for the enzyme in this species is believed to be ubiquinone. Couples the redox reaction to proton translocation (for every two electrons transferred, four hydrogen ions are translocated across the cytoplasmic membrane), and thus conserves the redox ene…
GC_00002089	NA	NA			P	TonB-dependent receptor
GC_00001475	NA	NA	opuCA	ko:K02342,ko:K05847,ko:K07182	T	signal-transduction protein containing cAMP-binding and CBS domains
GC_00001612	K01356	repressor LexA [EC:3.4.21.88]	lexA	ko:K01356	K	Represses a number of genes involved in the response to DNA damage (SOS response)
GC_00002374	NA	NA			K	NA|NA|NA
GC_00002112	K09888	cell division protein ZapA	zapA	ko:K09888	D	Activator of cell division through the inhibition of FtsZ GTPase activity, therefore promoting FtsZ assembly into bundles of protofilaments necessary for the formation of the division Z ring. It is recruited early at mid-cell but it is not essential for cell division
GC_00002375	NA	NA			M	Protein of unknown function (DUF1295)
GC_00001681	K06204	DnaK suppressor protein		ko:K06204	T	Prokaryotic dksA/traR C4-type zinc finger
GC_00001877	NA	NA	cruF	ko:K22502	S	Carotenoid biosynthesis protein
GC_00001876	NA	NA			S	metallopeptidase activity
GC_00002729	K19302	undecaprenyl-diphosphatase [EC:3.6.1.27]	ybjG	ko:K06153,ko:K19302	I	Acid phosphatase homologues
GC_00001029	K01142	exodeoxyribonuclease III [EC:3.1.11.2]	xthA	ko:K01142	L	Endonuclease/Exonuclease/phosphatase family
GC_00002180	NA	NA			S	Peptidase family M50
GC_00000943	K06885	uncharacterized protein		ko:K06885	S	Metal dependent phosphohydrolases with conserved 'HD' motif.
GC_00001843	K03789	[ribosomal protein S18]-alanine N-acetyltransferase [EC:2.3.1.266]	rimI	ko:K03789	K	Acetyltransferase (GNAT) domain
GC_00001842	NA	NA	fdx	ko:K04755	C	Ferredoxin
GC_00001187	NA	NA			MU	efflux transmembrane transporter activity
GC_00003080	NA	NA	poxF		C	nitric oxide dioxygenase activity
GC_00002248	K09780	uncharacterized protein
GC_00002249	NA	NA			D	NA|NA|NA
GC_00001549	K07456	DNA mismatch repair protein MutS2	mutS2	ko:K07456	L	Endonuclease that is involved in the suppression of homologous recombination and may therefore have a key role in the control of bacterial genetic diversity
GC_00002686	K02393	flagellar L-ring protein FlgH	flgH	ko:K01991,ko:K02393	N	Assembles around the rod to form the L-ring and probably protects the motor basal body from shearing forces during rotation
GC_00002871	NA	NA			S	AI-2E family transporter
GC_00001115	K00425	cytochrome bd ubiquinol oxidase subunit I [EC:7.1.1.7]		ko:K00425,ko:K08738	C	aerobic electron transport chain
GC_00003188	NA	NA			EGP	Sugar (and other) transporter
GC_00003189	NA	NA			C	FMN binding
GC_00002127	K01719	uroporphyrinogen-III synthase [EC:4.2.1.75]	hemD	ko:K01719,ko:K13542	H	uroporphyrinogen-III synthase activity
GC_00002341	NA	NA			CG	transferase activity, transferring hexosyl groups
GC_00001441	K07002	uncharacterized protein		ko:K07007	N	HI0933 family
GC_00001440	K00661	maltose O-acetyltransferase [EC:2.3.1.79]	tdsD		C	coenzyme F420-1:gamma-L-glutamate ligase activity
GC_00002979	K13444	formylglycine-generating enzyme [EC:1.8.3.7]			S	Evidence 4 Homologs of previously reported genes of
GC_00000688	K04087	modulator of FtsH protease HflC	hflC	ko:K04087	O	stress-induced mitochondrial fusion
GC_00001500	NA	NA			S	Glycine-zipper domain
GC_00001766	K02434	aspartyl-tRNA(Asn)/glutamyl-tRNA(Gln) amidotransferase subunit B [EC:6.3.5.6 6.3.5.7]	XK27_07760		S	Evidence 4 Homologs of previously reported genes of
GC_00002838	NA	NA			K	Transcriptional regulator
GC_00001991	K06158	ATP-binding cassette, subfamily F, member 3		ko:K06158	S	ABC transporter
GC_00002067	NA	NA
GC_00002200	NA	NA			S	mannose-ethanolamine phosphotransferase activity
GC_00002755	NA	NA		ko:K03427	V	N-6 DNA Methylase
GC_00002754	K07259	serine-type D-Ala-D-Ala carboxypeptidase/endopeptidase (penicillin-binding protein 4) [EC:3.4.16.4 3.4.21.-]			S	Domain of unknown function (DUF4340)
GC_00001233	NA	NA	fdx4		C	Ferredoxin
GC_00003152	NA	NA			S	Domain of unknown function (DUF2024)
GC_00002931	K02663	type IV pilus assembly protein PilN
GC_00001408	NA	NA		ko:K02021	V	protein secretion by the type I secretion system
GC_00001899	NA	NA		ko:K00058	S	ACT domain
GC_00002308	NA	NA			S	NA|NA|NA
GC_00001902	K00226	dihydroorotate dehydrogenase (fumarate) [EC:1.3.98.1]	pyrD	ko:K00226,ko:K02823,ko:K17828	F	Catalyzes the conversion of dihydroorotate to orotate
GC_00001593	NA	NA		ko:K17052	C	Cytochrome c
GC_00002293	K07462	single-stranded-DNA-specific exonuclease [EC:3.1.-.-]	recJ	ko:K07462	L	DHH family
GC_00002292	NA	NA			S	SGNH hydrolase-like domain, acetyltransferase AlgX
GC_00003470	NA	NA			P	Carboxypeptidase regulatory-like domain
GC_00001710	NA	NA			C	denitrification pathway
GC_00002276	K00946	thiamine-monophosphate kinase [EC:2.7.4.16]
GC_00002277	K07025	putative hydrolase of the HAD superfamily		ko:K07025	S	phosphatase activity
GC_00002544	K02488	two-component system, cell cycle response regulator [EC:2.7.7.65]			T	diguanylate cyclase
GC_00002545	K15635	2,3-bisphosphoglycerate-independent phosphoglycerate mutase [EC:5.4.2.12]	apgM	ko:K15635	G	Metalloenzyme superfamily
GC_00003579	NA	NA	dsbL	ko:K03673	Q	protein disulfide oxidoreductase activity
GC_00001618	NA	NA	bchB		S	Proto-chlorophyllide reductase 57 kd subunit
GC_00000840	K04755	ferredoxin, 2Fe-2S	fdx	ko:K04755	C	2Fe-2S iron-sulfur cluster binding domain
GC_00002118	NA	NA	glgE	ko:K01874,ko:K02230,ko:K02487,ko:K05366,ko:K06596,ko:K11751,ko:K16147,ko:K20470	S	domain, Protein
GC_00001783	K09791	uncharacterized protein		ko:K09791	EG	tetraacyldisaccharide 4'-kinase activity
GC_00002082	K02016	iron complex transport system substrate-binding protein		ko:K02016	P	Periplasmic binding protein
GC_00002083	NA	NA			K	NA|NA|NA
GC_00001834	K07053	3',5'-nucleoside bisphosphate phosphatase [EC:3.1.3.97]	trpH	ko:K01624,ko:K07053	Q	PHP domain protein
GC_00002059	NA	NA		ko:K01524,ko:K07012	T	PFAM metal-dependent phosphohydrolase, HD sub domain
GC_00002058	NA	NA			T	PhoQ Sensor
GC_00002806	NA	NA	lysDH	ko:K00290	E	saccharopine dehydrogenase activity
GC_00003438	K01975	RNA 2',3'-cyclic 3'-phosphodiesterase [EC:3.1.4.58]	ligT	ko:K01975	J	Hydrolyzes RNA 2',3'-cyclic phosphodiester to an RNA 2'- phosphomonoester
GC_00003202	NA	NA	yeeZ	ko:K00311	GM	ADP-glyceromanno-heptose 6-epimerase activity
GC_00001305	K01838	beta-phosphoglucomutase [EC:5.4.2.6]	yieH	ko:K01091	S	Haloacid dehalogenase-like hydrolase
GC_00002663	NA	NA		ko:K02005	M	Belongs to the membrane fusion protein (MFP) (TC 8.A.1) family
GC_00002405	K03327	multidrug resistance protein, MATE family	norM	ko:K03327	V	drug transmembrane transporter activity
GC_00000993	K09568	FK506-binding protein 1 [EC:5.2.1.8]
GC_00002662	K06176	tRNA pseudouridine13 synthase [EC:5.4.99.27]	truD	ko:K06176	J	pseudouridine synthase activity
GC_00000230	K13444	formylglycine-generating enzyme [EC:1.8.3.7]			C	Cytochrome c
GC_00002151	NA	NA			S	COG0457 FOG TPR repeat
GC_00002337	NA	NA	comEA	ko:K02237	L	photosystem II stabilization
GC_00002150	NA	NA			G	NA|NA|NA
GC_00003531	NA	NA			K	Psort location Cytoplasmic, score
GC_00001650	K09816	zinc transport system permease protein		ko:K09816,ko:K09819	P	ABC 3 transport family
GC_00000809	NA	NA			V	AcrB/AcrD/AcrF family
GC_00000499	K00261	glutamate dehydrogenase (NAD(P)+) [EC:1.4.1.3]	gdhA	ko:K00261,ko:K00262	E	Belongs to the Glu Leu Phe Val dehydrogenases family
GC_00001807	K06381	stage II sporulation protein D	lytB	ko:K06381	D	Stage II sporulation protein
GC_00001496	K01724	4a-hydroxytetrahydrobiopterin dehydratase [EC:4.2.1.96]			C	radical SAM domain protein
GC_00002396	K01991	polysaccharide biosynthesis/export protein		ko:K01991,ko:K02237	M	Evidence 3 Function proposed based on presence of conserved amino acid motif, structural feature or limited homology
GC_00002397	K03634	outer membrane lipoprotein carrier protein	lolA	ko:K03634	M	Outer membrane lipoprotein carrier protein LolA
GC_00002650	NA	NA		ko:K02569,ko:K03532,ko:K15876	C	denitrification pathway
GC_00000756	K01704	3-isopropylmalate/(R)-2-methylmalate dehydratase small subunit [EC:4.2.1.33 4.2.1.35]	leuD	ko:K01704,ko:K01705	E	Catalyzes the isomerization between 2-isopropylmalate and 3-isopropylmalate, via the formation of 2-isopropylmaleate
GC_00003230	NA	NA
GC_00001337	K15230	ATP-citrate lyase alpha-subunit [EC:2.3.3.8]		ko:K01902,ko:K15230,ko:K15233	C	Succinyl-CoA synthetase functions in the citric acid cycle (TCA), coupling the hydrolysis of succinyl-CoA to the synthesis of either ATP or GTP and thus represents the only step of substrate-level phosphorylation in the TCA. The alpha subunit of the enzyme binds the substrates coenzyme A and phosphate, while succinate binding and nucleotide specificity is provided by the beta subunit
GC_00003057	NA	NA		ko:K01006,ko:K01007,ko:K22424	T	Pyruvate phosphate dikinase
GC_00001336	K02411	flagellar assembly protein FliH
GC_00001150	K06998	trans-2,3-dihydro-3-hydroxyanthranilate isomerase [EC:5.3.3.17]			S	Protein of unknown function (DUF3047)
GC_00001404	K00172	pyruvate ferredoxin oxidoreductase gamma subunit [EC:1.2.7.1]	porE	ko:K00171,ko:K00172,ko:K02573,ko:K13795,ko:K18930	C	Oxidoreductase
GC_00001894	NA	NA	crtF	ko:K09846,ko:K13604,ko:K21460	J	rRNA (guanine-N2-)-methyltransferase activity
GC_00002304	K06940	uncharacterized protein			S	metal cluster binding
GC_00002245	K03801	lipoyl(octanoyl) transferase [EC:2.3.1.181]	lipB	ko:K03644,ko:K03801	H	lipoyl(octanoyl) transferase activity
GC_00001544	K00824	D-alanine transaminase [EC:2.6.1.21]	dat	ko:K00824	E	branched-chain-amino-acid transaminase activity
GC_00001722	K00791	tRNA dimethylallyltransferase [EC:2.5.1.75]	miaA	ko:K00791	J	Catalyzes the transfer of a dimethylallyl group onto the adenine at position 37 in tRNAs that read codons beginning with uridine, leading to the formation of N6-(dimethylallyl)adenosine (i(6)A)
GC_00001545	K00891	shikimate kinase [EC:2.7.1.71]	aroK	ko:K00891,ko:K13829,ko:K15546	F	Catalyzes the specific phosphorylation of the 3-hydroxyl group of shikimic acid using ATP as a cosubstrate
GC_00003371	NA	NA	cobW		P	cobalamin synthesis protein
GC_00001011	NA	NA			O	peroxiredoxin activity
GC_00001277	K13821	RHH-type transcriptional regulator, proline utilization regulon repressor / proline dehydrogenase / delta 1-pyrroline-5-carboxylate dehydrogenase [EC:1.5.5.2 1.2.1.88]	rocA	ko:K00294,ko:K13821	E	proline dehydrogenase activity
GC_00002576	NA	NA			S	NA|NA|NA
GC_00000617	NA	NA	yfhL	ko:K03522,ko:K05337	C	4Fe-4S dicluster domain
GC_00001083	K01990	ABC-2 type transport system ATP-binding protein	MA20_23390	ko:K01990	V	AAA domain, putative AbiEii toxin, Type IV TA system
GC_00002975	K01841	phosphoenolpyruvate phosphomutase [EC:5.4.2.9]	pepM	ko:K01841,ko:K07281	M	nucleotidyl transferase
GC_00000685	NA	NA		ko:K00128,ko:K00131	C	Aldehyde dehydrogenase family
GC_00002974	NA	NA
GC_00003279	NA	NA			E	NA|NA|NA
GC_00001946	NA	NA		ko:K00854	G	xylulokinase activity
GC_00000578	K00322	NAD(P) transhydrogenase [EC:1.6.1.1]	sthA	ko:K00322	C	Evidence 2a Function of homologous gene experimentally demonstrated in an other organism
GC_00001947	NA	NA			S	Domain of unknown function (DUF4105)
GC_00002054	NA	NA
GC_00003434	NA	NA		ko:K04771	O	serine-type endopeptidase activity
GC_00001532	K02687	ribosomal protein L11 methyltransferase [EC:2.1.1.-]			C	MOSC domain
GC_00001201	K02013	iron complex transport system ATP-binding protein [EC:7.2.2.-]
GC_00002500	K03073	preprotein translocase subunit SecE	secE	ko:K03073	U	P-P-bond-hydrolysis-driven protein transmembrane transporter activity
GC_00000661	K00603	glutamate formiminotransferase / 5-formyltetrahydrofolate cyclo-ligase [EC:2.1.2.5 6.3.3.2]	ftcD	ko:K00603,ko:K01746,ko:K13990	E	Formiminotransferase domain
GC_00001839	K03166	DNA topoisomerase VI subunit A [EC:5.6.2.2]	top6A	ko:K03166	L	DNA topoisomerase VI subunit A
GC_00000660	K00172	pyruvate ferredoxin oxidoreductase gamma subunit [EC:1.2.7.1]		ko:K00172	C	Pyruvate ferredoxin/flavodoxin oxidoreductase
GC_00001292	K03772	FKBP-type peptidyl-prolyl cis-trans isomerase FkpA [EC:5.2.1.8]	fkpA	ko:K01802,ko:K03772,ko:K03773	O	Peptidyl-prolyl cis-trans isomerase
GC_00002902	NA	NA		ko:K19157	S	Translation repressor RelE
GC_00000804	K07263	zinc protease [EC:3.4.24.-]	pqqL	ko:K07263	S	Evidence 3 Function proposed based on presence of conserved amino acid motif, structural feature or limited homology
GC_00002593	K00705	4-alpha-glucanotransferase [EC:2.4.1.25]
GC_00001308	K11960	urea transport system permease protein	urtB	ko:K11960	E	Belongs to the binding-protein-dependent transport system permease family
GC_00000769	K10804	acyl-CoA thioesterase I [EC:3.1.2.- 3.1.2.2 3.1.1.2 3.1.1.5]	tesA	ko:K10804	E	lipolytic protein G-D-S-L family
GC_00002408	NA	NA			E	protein (some members contain a von Willebrand factor type A (vWA) domain
GC_00001686	K07264	4-amino-4-deoxy-L-arabinose transferase [EC:2.4.2.43]			M	Dolichyl-phosphate-mannose-protein mannosyltransferase
GC_00002549	K11003	hemolysin D	hlyD	ko:K02022,ko:K11003,ko:K12532	M	Belongs to the membrane fusion protein (MFP) (TC 8.A.1) family
GC_00002548	K02227	adenosylcobinamide-phosphate synthase [EC:6.3.1.10]	cobD	ko:K02227	H	Converts cobyric acid to cobinamide by the addition of aminopropanol on the F carboxylic group
GC_00001248	NA	NA			C	deoxyhypusine monooxygenase activity
GC_00003129	NA	NA			S	Protein of unknown function (DUF2892)
GC_00002187	NA	NA			P	Doubled CXXCH motif (Paired_CXXCH_1)
GC_00003128	K02415	flagellar protein FliL	fliL	ko:K02415	N	Controls the rotational direction of flagella during chemotaxis
GC_00002186	K03925	MraZ protein	mraZ	ko:K03925	K	MraZ protein, putative antitoxin-like
GC_00002843	K07058	membrane protein		ko:K07058,ko:K18979	S	Virulence factor BrkB
GC_00000945	NA	NA			T	phosphorelay signal transduction system
GC_00000720	K00091	dihydroflavonol-4-reductase [EC:1.1.1.219]	dfrA	ko:K00091	M	NmrA-like family
GC_00002626	K20881	5'-nucleotidase [EC:3.1.3.5]		ko:K20881	S	phosphonoacetaldehyde hydrolase activity
GC_00001340	NA	NA	porE	ko:K00171,ko:K00172,ko:K02573,ko:K13795,ko:K18930	C	Oxidoreductase
GC_00003247	NA	NA		ko:K01469,ko:K01474	EQ	Hydantoinase B/oxoprolinase
GC_00001127	K07442	tRNA (adenine57-N1/adenine58-N1)-methyltransferase catalytic subunit [EC:2.1.1.219 2.1.1.220]	trmI	ko:K07442	J	Catalyzes the S-adenosyl-L-methionine-dependent formation of N(1)-methyladenine at position 58 (m1A58) in tRNA
GC_00003574	NA	NA	bfd	ko:K02192	P	2 iron, 2 sulfur cluster binding
GC_00001615	K07337	penicillin-binding protein activator
GC_00001473	K06034	sulfopyruvate decarboxylase subunit alpha [EC:4.1.1.79]	ppd	ko:K09459	EH	Thiamine pyrophosphate enzyme, N-terminal TPP binding domain
GC_00002373	NA	NA			S	NA|NA|NA
GC_00002372	NA	NA			O	NA|NA|NA
GC_00003015	K06969	23S rRNA (cytosine1962-C5)-methyltransferase [EC:2.1.1.191]	rlmI	ko:K00571,ko:K06969	J	S-adenosylmethionine-dependent methyltransferase
GC_00000572	NA	NA		ko:K02040	P	Evidence 2a Function of homologous gene experimentally demonstrated in an other organism
GC_00002613	NA	NA
GC_00000715	K02003	putative ABC transport system ATP-binding protein		ko:K02003	V	lipoprotein transporter activity
GC_00002121	K01056	peptidyl-tRNA hydrolase, PTH1 family [EC:3.1.1.29]	pth	ko:K01056	J	The natural substrate for this enzyme may be peptidyl- tRNAs which drop off the ribosome during protein synthesis
GC_00002347	K07444	putative N6-adenine-specific DNA methylase [EC:2.1.1.-]	rlmL	ko:K07444,ko:K12297	L	23S rRNA (guanine(2445)-N(2))-methyltransferase activity
GC_00002346	K08591	acyl phosphate:glycerol-3-phosphate acyltransferase [EC:2.3.1.275]	plsY	ko:K03977,ko:K08591	I	Catalyzes the transfer of an acyl group from acyl- phosphate (acyl-PO(4)) to glycerol-3-phosphate (G3P) to form lysophosphatidic acid (LPA). This enzyme utilizes acyl-phosphate as fatty acyl donor, but not acyl-CoA or acyl-ACP
GC_00002120	K03641	TolB protein	tolB	ko:K03641	U	WD40-like Beta Propeller Repeat
GC_00001620	K07027	glycosyltransferase 2 family protein		ko:K07027	M	lysyltransferase activity
GC_00001447	K02453	general secretion pathway protein D	pulQ	ko:K02453	U	Type ii and iii secretion system protein
GC_00001844	NA	NA			L	Protein of unknown function DUF72
GC_00003086	NA	NA		ko:K00031,ko:K14446	T	signal-transduction protein containing cAMP-binding and CBS domains
GC_00002028	NA	NA			L	PFAM Transposase DDE domain
GC_00000786	NA	NA			C	PFAM blue (type 1) copper domain protein
GC_00001729	K01669	deoxyribodipyrimidine photo-lyase [EC:4.1.99.3]	phr	ko:K01669	H	Belongs to the DNA photolyase family
GC_00000971	K01494	dCTP deaminase [EC:3.5.4.13]	dcd	ko:K01494	F	2'-deoxycytidine 5'-triphosphate deaminase (DCD)
GC_00002936	NA	NA			S	Domain of unknown function (DUF4437)
GC_00002937	NA	NA		ko:K01259	I	alpha/beta hydrolase fold
GC_00001668	K01515	ADP-ribose pyrophosphatase [EC:3.6.1.13]	nudF	ko:K01515	L	NUDIX domain
GC_00002168	K05710	3-phenylpropionate/trans-cinnamate dioxygenase ferredoxin component		ko:K00363,ko:K05710	P	Evidence 3 Function proposed based on presence of conserved amino acid motif, structural feature or limited homology
GC_00002169	NA	NA			C	CO dehydrogenase/acetyl-CoA synthase delta subunit
GC_00001905	NA	NA			C	Evidence 4 Homologs of previously reported genes of
GC_00001904	K09121	pyridinium-3,5-bisthiocarboxylic acid mononucleotide nickel chelatase [EC:4.99.1.12]	larC	ko:K09121	H	Involved in the biosynthesis of a nickel-pincer cofactor ((SCS)Ni(II) pincer complex). Binds Ni(2 ), and functions in nickel delivery to pyridinium-3,5-bisthiocarboxylic acid mononucleotide (P2TMN), to form the mature cofactor. Is thus probably required for the activation of nickel-pincer cofactor- dependent enzymes
GC_00001594	K01012	biotin synthase [EC:2.8.1.6]	bioB	ko:K01012	H	Catalyzes the conversion of dethiobiotin (DTB) to biotin by the insertion of a sulfur atom into dethiobiotin via a radical- based mechanism
GC_00002294	NA	NA		ko:K00655	I	Acyl-transferase
GC_00001507	K00335	NADH-quinone oxidoreductase subunit F [EC:7.1.1.2]	nuoF2	ko:K00335	C	NADH-ubiquinone oxidoreductase-F iron-sulfur binding region
GC_00001997	NA	NA		ko:K07709	T	Histidine kinase
GC_00001996	NA	NA	htrA	ko:K04771	O	Trypsin
GC_00002206	NA	NA		ko:K07007	S	HI0933-like protein
GC_00002060	K03707	thiaminase (transcriptional activator TenA) [EC:3.5.99.2]	tenA	ko:K03707	K	Catalyzes an amino-pyrimidine hydrolysis reaction at the C5' of the pyrimidine moiety of thiamine compounds, a reaction that is part of a thiamine salvage pathway
GC_00002061	K01524	exopolyphosphatase / guanosine-5'-triphosphate,3'-diphosphate pyrophosphatase [EC:3.6.1.11 3.6.1.40]	aroB	ko:K01524	FP	Evidence 3 Function proposed based on presence of conserved amino acid motif, structural feature or limited homology
GC_00002207	K00762	orotate phosphoribosyltransferase [EC:2.4.2.10]	pyrE	ko:K00762	F	Catalyzes the transfer of a ribosyl phosphate group from 5-phosphoribose 1-diphosphate to orotate, leading to the formation of orotidine monophosphate (OMP)
GC_00002752	K01423	beta-barrel assembly-enhancing protease [EC:3.4.-.-]			S	Evidence 3 Function proposed based on presence of conserved amino acid motif, structural feature or limited homology
GC_00002753	K05366	penicillin-binding protein 1A [EC:2.4.1.129 3.4.16.4]	mrcB	ko:K03814,ko:K05365	M	Transglycosylase
GC_00003332	K03408	purine-binding chemotaxis protein CheW
GC_00003155	NA	NA	bchB		S	Proto-chlorophyllide reductase 57 kd subunit
GC_00001234	NA	NA			C	Ferredoxin
GC_00002941	K05337	ferredoxin	rnfB	ko:K03616	C	electron transfer activity
GC_00001479	NA	NA			P	Rieske (2fe-2S)
GC_00002940	NA	NA			M	transmembrane transport
GC_00000847	NA	NA			M	Polymer-forming cytoskeletal
GC_00001784	K23010	metalloendopeptidase OMA1, mitochondrial [EC:3.4.24.-]			O	metalloendopeptidase activity
GC_00001973	NA	NA	WQ51_05790		S	Bacterial protein of unknown function (DUF948)
GC_00002084	NA	NA			PQ	NA|NA|NA
GC_00003477	NA	NA			T	AMP binding
GC_00002849	K02014	iron complex outermembrane recepter protein	btuB	ko:K02014,ko:K16092	H	cobalamin-transporting ATPase activity
GC_00001717	K02482	two-component system, NtrC family, sensor kinase [EC:2.7.13.3]		ko:K02482,ko:K14986	T	His Kinase A (phosphoacceptor) domain
GC_00002017	NA	NA			Q	methyltransferase
GC_00002270	NA	NA		ko:K02632	C	deoxyhypusine monooxygenase activity
GC_00002016	NA	NA
GC_00002543	K14058	tRNA 2-thiocytidine biosynthesis protein TtcA	ttcA	ko:K04075,ko:K14058,ko:K21947	D	tRNA processing
GC_00002542	NA	NA		ko:K00786	M	Glycosyl transferases group 1
GC_00002724	K02340	DNA polymerase III subunit delta [EC:2.7.7.7]	holA	ko:K02340	L	DNA polymerase III, delta subunit
GC_00001024	K09822	uncharacterized protein		ko:K09822	S	Uncharacterized protein conserved in bacteria (DUF2309)
GC_00003345	NA	NA
GC_00001302	NA	NA			C	NA|NA|NA
GC_00002403	NA	NA			S	Tetratricopeptide repeat
GC_00002893	K06872	uncharacterized protein		ko:K06872	S	TPM domain
GC_00002330	NA	NA			IQ	COG1028 Dehydrogenases with different specificities (related to short-chain alcohol dehydrogenases)
GC_00001299	NA	NA			C	Nitroreductase
GC_00002157	K02341	DNA polymerase III subunit delta' [EC:2.7.7.7]	holB	ko:K02341	L	DNA polymerase III is a complex, multichain enzyme responsible for most of the replicative synthesis in bacteria. This DNA polymerase also exhibits 3' to 5' exonuclease activity
GC_00001298	K03154	sulfur carrier protein	thiS	ko:K03154	H	ThiS family
GC_00002908	NA	NA		ko:K01470,ko:K22232	S	Creatinine amidohydrolase
GC_00001657	K08309	soluble lytic murein transglycosylase [EC:4.2.2.-]			M	Transglycosylase SLT domain
GC_00002599	NA	NA			K	sequence-specific DNA binding
GC_00002909	NA	NA	hofM	ko:K02461,ko:K02662,ko:K02663,ko:K12288,ko:K12289	NU	Fimbrial assembly protein (PilN)
GC_00001656	K00343	NADH-quinone oxidoreductase subunit N [EC:7.1.1.2]	nuoN	ko:K00343,ko:K05573	C	NDH-1 shuttles electrons from NADH, via FMN and iron- sulfur (Fe-S) centers, to quinones in the respiratory chain. The immediate electron acceptor for the enzyme in this species is believed to be ubiquinone. Couples the redox reaction to proton translocation (for every two electrons transferred, four hydrogen ions are translocated across the cytoplasmic membrane), and thus conserves the redox ene…
GC_00003537	NA	NA	cnpD3	ko:K01524	T	PFAM metal-dependent phosphohydrolase, HD sub domain
GC_00001832	K02484	two-component system, OmpR family, sensor kinase [EC:2.7.13.3]
GC_00002238	NA	NA		ko:K12263	C	Cytochrome c
GC_00001391	K01299	carboxypeptidase Taq [EC:3.4.17.19]	ypwA	ko:K01299,ko:K03281	E	metallocarboxypeptidase activity
GC_00003297	K07397	putative redox protein	ycaO	ko:K09136	O	OsmC-like protein
GC_00002490	K09859	uncharacterized protein		ko:K09859	S	protein conserved in bacteria
GC_00000906	K01843	lysine 2,3-aminomutase [EC:5.4.3.2]	kamA	ko:K01843	C	Lysine-2,3-aminomutase
GC_00002491	K03585	membrane fusion protein, multidrug efflux system		ko:K03585	M	HlyD family secretion protein
GC_00001538	K02523	octaprenyl-diphosphate synthase [EC:2.5.1.90]	ispB	ko:K00805,ko:K02523	H	Polyprenyl synthetase
GC_00000865	K13979	alcohol dehydrogenase (NADP+) [EC:1.1.1.2]		ko:K13953,ko:K13979	C	Zinc-binding dehydrogenase
GC_00002963	NA	NA	pyrC	ko:K01465	F	Belongs to the metallo-dependent hydrolases superfamily. DHOase family. Class I DHOase subfamily
GC_00002795	K01589	5-(carboxyamino)imidazole ribonucleotide synthase [EC:6.3.4.18]
GC_00003192	NA	NA			T	HDOD domain
GC_00001553	NA	NA
GC_00001735	K12035	tripartite motif-containing protein 71 [EC:2.3.2.27]			CO	amine dehydrogenase activity
GC_00002034	K06006	periplasmic protein CpxP/Spy		ko:K09137	S	IMP dehydrogenase activity
GC_00001859	K02575	MFS transporter, NNP family, nitrate/nitrite transporter	nasA	ko:K02575	P	Major Facilitator Superfamily
GC_00002560	K02113	F-type H+-transporting ATPase subunit delta	atpH	ko:K02113	C	F(1)F(0) ATP synthase produces ATP from ADP in the presence of a proton or sodium gradient. F-type ATPases consist of two structural domains, F(1) containing the extramembraneous catalytic core and F(0) containing the membrane proton channel, linked together by a central stalk and a peripheral stalk. During catalysis, ATP synthesis in the catalytic domain of F(1) is coupled via a rotary mechanism…
GC_00003100	NA	NA	sppD	ko:K05554,ko:K14670,ko:K15886	I	negative regulation of translational initiation
GC_00002289	NA	NA	MA20_20705	ko:K04691,ko:K04771	O	serine-type endopeptidase activity
GC_00001146	NA	NA
GC_00003041	NA	NA		ko:K02490	T	Bacterial regulatory protein, Fis family
GC_00000526	K07305	peptide-methionine (R)-S-oxide reductase [EC:1.8.4.12]	msrB	ko:K07305	O	SelR domain
GC_00002647	NA	NA		ko:K06940	S	Putative zinc- or iron-chelating domain
GC_00002646	NA	NA	yrhD		S	Protein of unknown function (DUF1641)
GC_00001919	K01737	6-pyruvoyltetrahydropterin/6-carboxytetrahydropterin synthase [EC:4.2.3.12 4.1.2.50]
GC_00002175	K06999	phospholipase/carboxylesterase			F	phospholipase Carboxylesterase
GC_00002312	NA	NA	bchB		S	Proto-chlorophyllide reductase 57 kd subunit
GC_00001674	NA	NA	nia	ko:K00387	V	Part of the MsrPQ system that repairs oxidized periplasmic proteins containing methionine sulfoxide residues (Met-O), using respiratory chain electrons. Thus protects these proteins from oxidative-stress damage caused by reactive species of oxygen and chlorine generated by the host defense mechanisms. MsrPQ is essential for the maintenance of envelope integrity under bleach stress, rescuing a wid…
GC_00001883	K10804	acyl-CoA thioesterase I [EC:3.1.2.- 3.1.2.2 3.1.1.2 3.1.1.5]			E	lipolytic protein G-D-S-L family
GC_00001675	K03179	4-hydroxybenzoate polyprenyltransferase [EC:2.5.1.39]	ubiA	ko:K03179	H	UbiA prenyltransferase family
GC_00002529	NA	NA			G	NA|NA|NA
GC_00002528	K09930	uncharacterized protein	BP2925	ko:K09930	S	Protein of unknown function (DUF692)
GC_00001811	K03652	DNA-3-methyladenine glycosylase [EC:3.2.2.21]	mpg	ko:K03652	L	Belongs to the DNA glycosylase MPG family
GC_00003586	NA	NA			S	Glycine-zipper domain
GC_00000924	K01126	glycerophosphoryl diester phosphodiesterase [EC:3.1.4.46]		ko:K01126	C	Glycerophosphoryl diester phosphodiesterase family
GC_00001357	K01430	urease subunit gamma [EC:3.5.1.5]	ureA	ko:K01430,ko:K14048	E	Belongs to the urease gamma subunit family
GC_00003250	NA	NA		ko:K07483,ko:K07497	L	transposase activity
GC_00002098	K00655	1-acyl-sn-glycerol-3-phosphate acyltransferase [EC:2.3.1.51]	plsC	ko:K00655	I	Phosphate acyltransferases
GC_00003251	NA	NA		ko:K12263	C	Evidence 3 Function proposed based on presence of conserved amino acid motif, structural feature or limited homology
GC_00002099	NA	NA	stsA	ko:K19715	E	Belongs to the DegT DnrJ EryC1 family
GC_00002456	K06999	phospholipase/carboxylesterase	sll1284	ko:K06999	S	Alpha/beta hydrolase family
GC_00002457	K02573	ferredoxin-type protein NapG	napG	ko:K02573	C	4 iron, 4 sulfur cluster binding
GC_00002365	NA	NA	luxC		C	Acyl-CoA reductase (LuxC)
GC_00002103	K03809	NAD(P)H dehydrogenase (quinone) [EC:1.6.5.2]	wrbA	ko:K03809	S	NADPH-dependent FMN reductase
GC_00001038	K01835	phosphoglucomutase [EC:5.4.2.2]	pgm	ko:K01835	G	alpha beta alpha domain I
GC_00003359	NA	NA	rimI	ko:K03789,ko:K14742	K	This enzyme acetylates the N-terminal alanine of ribosomal protein S18
GC_00002191	NA	NA	soxD	ko:K08738	C	Cytochrome c
GC_00001866	NA	NA		ko:K12263	C	Evidence 3 Function proposed based on presence of conserved amino acid motif, structural feature or limited homology
GC_00000458	K00772	5'-methylthioadenosine phosphorylase [EC:2.4.2.28]	mtnP	ko:K00772	F	Catalyzes the reversible phosphorylation of S-methyl-5'- thioadenosine (MTA) to adenine and 5-methylthioribose-1-phosphate. Involved in the breakdown of MTA, a major by-product of polyamine biosynthesis. Responsible for the first step in the methionine salvage pathway after MTA has been generated from S- adenosylmethionine. Has broad substrate specificity with 6- aminopurine nucleosides as prefer…
GC_00002585	NA	NA
GC_00002915	NA	NA			S	L,D-transpeptidase catalytic domain
GC_00002679	K19804	lipopolysaccharide assembly protein B
GC_00001926	K01448	N-acetylmuramoyl-L-alanine amidase [EC:3.5.1.28]		ko:K01448	M	Ami_3
GC_00000989	NA	NA
GC_00001742	K03389	heterodisulfide reductase subunit B2 [EC:1.8.7.3 1.8.98.4 1.8.98.5 1.8.98.6]
GC_00001743	K12340	outer membrane protein	tolC	ko:K12340	MU	efflux transmembrane transporter activity
GC_00002225	NA	NA	tusC	ko:K07236	P	Sulfur relay protein TusC DsrF
GC_00002043	NA	NA			S	Evidence 5 No homology to any previously reported sequences
GC_00002042	K07019	uncharacterized protein		ko:K07019	S	poly(3-hydroxybutyrate) depolymerase activity
GC_00002224	NA	NA		ko:K07533	O	peptidyl-prolyl cis-trans isomerase activity
GC_00002987	NA	NA			M	Protein involved in outer membrane biogenesis
GC_00000676	K03218	23S rRNA (guanosine2251-2'-O)-methyltransferase [EC:2.1.1.185]	rlmB	ko:K03218,ko:K03437	J	Belongs to the class IV-like SAM-binding methyltransferase superfamily. RNA methyltransferase TrmH family
GC_00000880	K01990	ABC-2 type transport system ATP-binding protein	pilH	ko:K01990	V	AAA domain, putative AbiEii toxin, Type IV TA system
GC_00002770	NA	NA	rpe	ko:K01783	G	Ribulose-phosphate 3 epimerase family
GC_00000881	K00941	hydroxymethylpyrimidine/phosphomethylpyrimidine kinase [EC:2.7.1.49 2.7.4.7]	thiD	ko:K00941,ko:K03147,ko:K14153	H	Phosphomethylpyrimidine kinase
GC_00002516	NA	NA			L	NA|NA|NA
GC_00001216	K02004	putative ABC transport system permease protein
GC_00003176	NA	NA			C	deoxyhypusine monooxygenase activity
GC_00002211	K09822	uncharacterized protein		ko:K09822	S	Uncharacterized protein conserved in bacteria (DUF2309)
GC_00002077	K09017	TetR/AcrR family transcriptional regulator	acrR		K	Bacterial regulatory proteins, tetR family
GC_00002076	NA	NA
GC_00001776	K00390	phosphoadenosine phosphosulfate reductase [EC:1.8.4.8 1.8.4.10]	cysH	ko:K00390,ko:K00860	EH	sulfate reduction
GC_00001981	NA	NA		ko:K02226,ko:K15634,ko:K22305	G	Histidine phosphatase superfamily (branch 1)
GC_00001777	NA	NA		ko:K08234	E	lactoylglutathione lyase activity
GC_00001222	K06180	23S rRNA pseudouridine1911/1915/1917 synthase [EC:5.4.99.23]	rluD	ko:K06180	J	Responsible for synthesis of pseudouridine from uracil
GC_00001223	K10822	nonpolar-amino-acid-transporting ATPase [EC:7.4.2.2]	urtE	ko:K11963	E	TIGRFAM urea ABC transporter, ATP-binding protein UrtE
GC_00002523	K02078	acyl carrier protein
GC_00000424	K01903	succinyl-CoA synthetase beta subunit [EC:6.2.1.5]	sucC	ko:K01903	C	Succinyl-CoA synthetase functions in the citric acid cycle (TCA), coupling the hydrolysis of succinyl-CoA to the synthesis of either ATP or GTP and thus represents the only step of substrate-level phosphorylation in the TCA. The beta subunit provides nucleotide specificity of the enzyme and binds the substrate succinate, while the binding sites for coenzyme A and phosphate are found in the alpha …
GC_00002745	NA	NA			G	pectinesterase activity
GC_00002744	K06962	uncharacterized protein	yacP	ko:K06962	S	YacP-like NYN domain
GC_00002522	K01160	crossover junction endodeoxyribonuclease RusA [EC:3.1.22.4]	rusA	ko:K01160	L	crossover junction endodeoxyribonuclease activity
GC_00002318	K01525	bis(5'-nucleosyl)-tetraphosphatase (symmetrical) [EC:3.6.1.41]	apaH	ko:K01525	T	phosphoprotein phosphatase activity
GC_00001888	K01009	L-glutamine-phosphate cytidylyltransferase [EC:2.7.7.103]
GC_00000827	NA	NA
GC_00001419	NA	NA			E	FIST C domain
GC_00003485	NA	NA			M	NA|NA|NA
GC_00001583	NA	NA			E	PFAM LOR SDH bifunctional enzyme conserved region
GC_00001913	NA	NA		ko:K07076	S	DNA polymerase beta palm
GC_00003638	NA	NA			C	nitric oxide dioxygenase activity
GC_00000791	K24158	thioredoxin-dependent peroxiredoxin [EC:1.11.1.24]
GC_00001558	K01512	acylphosphatase [EC:3.6.1.7]	acyP	ko:K01512	C	Belongs to the acylphosphatase family
GC_00002861	NA	NA
GC_00003090	K19713	thiosulfate dehydrogenase [EC:1.8.2.2]	tsdA	ko:K19713	C	Cytochrome C oxidase, cbb3-type, subunit III
GC_00003091	K03568	TldD protein	tldD2	ko:K03568	S	metallopeptidase activity
GC_00002462	K05807	outer membrane protein assembly factor BamD	bamD	ko:K05807,ko:K08309	S	Tetratricopeptide repeat
GC_00002463	K03752	molybdenum cofactor guanylyltransferase [EC:2.7.7.77]	mobA	ko:K03752	H	Transfers a GMP moiety from GTP to Mo-molybdopterin (Mo- MPT) cofactor (Moco or molybdenum cofactor) to form Mo- molybdopterin guanine dinucleotide (Mo-MGD) cofactor
GC_00000564	K01620	threonine aldolase [EC:4.1.2.48]	ltaE	ko:K01620	E	L-allo-threonine aldolase activity
GC_00003002	NA	NA			I	long-chain fatty acid transporting porin activity
GC_00001363	NA	NA			G	Converts alpha-N-acetylneuranimic acid (Neu5Ac) to the beta-anomer, accelerating the equilibrium between the alpha- and beta-anomers. Probably facilitates sialidase-negative bacteria to compete sucessfully for limited amounts of extracellular Neu5Ac, which is likely taken up in the beta-anomer. In addition, the rapid removal of sialic acid from solution might be advantageous to the bacterium to d…
GC_00001105	K01778	diaminopimelate epimerase [EC:5.1.1.7]	dapF	ko:K01778	E	Catalyzes the stereoinversion of LL-2,6- diaminoheptanedioate (L,L-DAP) to meso-diaminoheptanedioate (meso- DAP), a precursor of L-lysine and an essential component of the bacterial peptidoglycan
GC_00003557	NA	NA	comGF	ko:K02246,ko:K02248	U	Putative Competence protein ComGF
GC_00001636	K02843	heptosyltransferase II [EC:2.4.-.-]	rfaF	ko:K02843,ko:K02849,ko:K03271,ko:K03272,ko:K03273	EM	Glycosyltransferase family 9 (heptosyltransferase)
GC_00002969	NA	NA			M	Evidence 5 No homology to any previously reported sequences
GC_00003198	NA	NA			S	inositol 2-dehydrogenase activity
GC_00002350	NA	NA		ko:K21377	Q	Dimerisation domain
GC_00002351	K03500	16S rRNA (cytosine967-C5)-methyltransferase [EC:2.1.1.176]	sun	ko:K03500	J	16S rRNA methyltransferase RsmB/F
GC_00002487	K03771	peptidyl-prolyl cis-trans isomerase SurA [EC:5.2.1.8]	surA	ko:K02597,ko:K03769,ko:K03771	O	SurA N-terminal domain
GC_00002817	NA	NA	cysC	ko:K00860,ko:K00955	P	adenylylsulfate kinase activity
GC_00000580	K00169	pyruvate ferredoxin oxidoreductase alpha subunit [EC:1.2.7.1]	porA	ko:K00169	C	Pyruvate:ferredoxin oxidoreductase core domain II
GC_00001748	K02455	general secretion pathway protein F	gspF	ko:K02455,ko:K02653	U	General secretion pathway protein F
GC_00003429	NA	NA			Q	NA|NA|NA
GC_00000581	K03530	DNA-binding protein HU-beta	hup	ko:K03530	L	regulation of translation
GC_00002486	NA	NA			S	Zincin-like metallopeptidase
GC_00001749	K07091	lipopolysaccharide export system permease protein	lptF	ko:K07091,ko:K11720	S	Predicted permease YjgP/YjgQ family
GC_00002049	NA	NA		ko:K03646,ko:K03832	M	energy transducer activity
GC_00003281	NA	NA			S	Metal-dependent hydrolase
GC_00001386	K08997	serine/tyrosine/threonine adenylyltransferase [EC:2.7.7.-]	ydiU	ko:K08997	S	Uncharacterized ACR, YdiU/UPF0061 family
GC_00002885	NA	NA	fliY_2	ko:K02030	ET	Belongs to the bacterial solute-binding protein 3 family
GC_00000982	NA	NA	pilI		S	NA|NA|NA
GC_00000983	K06142	outer membrane protein	ompH	ko:K06142	M	Evidence 3 Function proposed based on presence of conserved amino acid motif, structural feature or limited homology
GC_00002884	NA	NA			C	Iron-sulfur cluster-binding domain
GC_00000775	NA	NA			S	NHL repeat
GC_00003213	NA	NA			E	NA|NA|NA
GC_00003075	K00059	3-oxoacyl-[acyl-carrier protein] reductase [EC:1.1.1.100]			IQ	Evidence 2a Function of homologous gene experimentally demonstrated in an other organism
GC_00001641	K01992	ABC-2 type transport system permease protein	yxlG	ko:K01992	S	NA|NA|NA
GC_00002266	NA	NA			L	UvrD-like helicase C-terminal domain
GC_00002267	NA	NA
GC_00001567	K02897	large subunit ribosomal protein L25
GC_00001701	K03089	RNA polymerase sigma-32 factor	rpoH	ko:K03089	K	sigma factors are initiation factors that promote the attachment of RNA polymerase to specific initiation sites and are then released
GC_00003460	NA	NA			EGP	Sugar (and other) transporter
GC_00001700	NA	NA	zapB	ko:K09892,ko:K13924	D	FtsZ-dependent cytokinesis
GC_00001032	NA	NA		ko:K01262	E	proline dipeptidase activity
GC_00003135	K07322	regulator of cell morphogenesis and NO signaling			I	hemerythrin HHE cation binding domain
GC_00002555	NA	NA			D	NA|NA|NA
GC_00002956	NA	NA			T	AMP binding
GC_00001608	K03753	molybdopterin-guanine dinucleotide biosynthesis adapter protein	mobB	ko:K03750,ko:K03753,ko:K13818	H	Mo-molybdopterin cofactor metabolic process
GC_00003694	K06940	uncharacterized protein		ko:K06940	S	metal cluster binding
GC_00001965	K01929	UDP-N-acetylmuramoyl-tripeptide--D-alanyl-D-alanine ligase [EC:6.3.2.10]	murF	ko:K01929,ko:K15792	M	Involved in cell wall formation. Catalyzes the final step in the synthesis of UDP-N-acetylmuramoyl-pentapeptide, the precursor of murein
GC_00001792	NA	NA		ko:K03535	G	transmembrane transporter activity
GC_00001964	K02242	competence protein ComFC	comF	ko:K00764,ko:K02242	S	Phosphoribosyl transferase domain
