# Supplementary material for: Replicated life-history patterns and subsurface origins of the bacterial sister phyla Nitrospirota and Nitrospinota
Source: ISME J. 2023 Apr 3;17(6):891–902. doi: 10.1038/s41396-023-01397-x (PMC10203281; doi:10.1038/s41396-023-01397-x)
Supplement: Supplementary file 6 — Supplemental Data 5 [file 41396_2023_1397_MOESM6_ESM.csv]

gene_cluster	KO	KEGG Definition	eggNOG Prefered Name	eggNOG KEGG_ko	COG Category	eggNOG Description
GC_00002578	NA	NA		ko:K10716	T	Domain in cystathionine beta-synthase and other proteins.
GC_00028363	NA	NA		ko:K01992	S	transport system permease component
GC_00011311	NA	NA			K	NA|NA|NA
GC_00029256	K11720	lipopolysaccharide export system permease protein	lptG	ko:K11720	S	Permease YjgP YjgQ family
GC_00001371	K06015	N-acyl-D-amino-acid deacylase [EC:3.5.1.81]		ko:K06015	Q	N-Acyl-D-aspartate D-glutamate deacylase
GC_00000437	K00616	transaldolase [EC:2.2.1.2]
GC_00000650	NA	NA			M	ORF6N domain
GC_00018922	K13922	propionaldehyde dehydrogenase [EC:1.2.1.87]	eutE	ko:K04021,ko:K13922	C	Aldehyde dehydrogenase family
GC_00005350	K09765	epoxyqueuosine reductase [EC:1.17.99.6]	queH	ko:K03470,ko:K09765	C	Uncharacterized BCR, COG1636
GC_00016430	K07235	tRNA 2-thiouridine synthesizing protein D [EC:2.8.1.-]	tusD	ko:K07235	P	DsrE/DsrF-like family
GC_00034701	NA	NA		ko:K02482	T	His Kinase A (phosphoacceptor) domain
GC_00000440	K01251	adenosylhomocysteinase [EC:3.3.1.1]
GC_00001021	K02456	general secretion pathway protein G	gspG	ko:K02246,ko:K02456,ko:K02458	U	general secretion pathway protein G
GC_00018198	K04069	pyruvate formate lyase activating enzyme [EC:1.97.1.4]	pflA	ko:K04069	C	PFAM Radical SAM domain protein
GC_00001836	K00784	ribonuclease Z [EC:3.1.26.11]			T	Beta-lactamase superfamily domain
GC_00001306	K02389	flagellar basal-body rod modification protein FlgD	flgD	ko:K02389	N	Required for flagellar hook formation. May act as a scaffolding protein
GC_00000767	K12410	NAD-dependent deacetylase [EC:2.3.1.286]	cobB	ko:K12410	K	Belongs to the sirtuin family. Class
GC_00002407	K00077	2-dehydropantoate 2-reductase [EC:1.1.1.169]	panE	ko:K00077	H	Catalyzes the NADPH-dependent reduction of ketopantoate into pantoic acid
GC_00024497	K15022	formate dehydrogenase (NADP+) beta subunit [EC:1.17.1.10]	sfrB	ko:K00335,ko:K15022	C	PFAM FAD-dependent pyridine nucleotide-disulphide oxidoreductase
GC_00031431	K07131	uncharacterized protein
GC_00003669	K07736	CarD family transcriptional regulator	carD	ko:K07736	K	CarD-like/TRCF domain
GC_00021196	K00385	anaerobic sulfite reductase subunit C	dsvB		C	Nitrite/Sulfite reductase ferredoxin-like half domain
GC_00010108	K00384	thioredoxin reductase (NADPH) [EC:1.8.1.9]	trxB	ko:K00384	C	Belongs to the class-II pyridine nucleotide-disulfide oxidoreductase family
GC_00000294	K03530	DNA-binding protein HU-beta
GC_00014689	K15022	formate dehydrogenase (NADP+) beta subunit [EC:1.17.1.10]	sfrB	ko:K00335,ko:K15022	E	FAD-dependent pyridine nucleotide-disulphide oxidoreductase
GC_00030019	NA	NA			K	sequence-specific DNA binding
GC_00021045	K01520	dUTP pyrophosphatase [EC:3.6.1.23]	dut	ko:K01520,ko:K13038	F	This enzyme is involved in nucleotide metabolism it produces dUMP, the immediate precursor of thymidine nucleotides and it decreases the intracellular concentration of dUTP so that uracil cannot be incorporated into DNA
GC_00026184	K08483	phosphoenolpyruvate-protein phosphotransferase (PTS system enzyme I) [EC:2.7.3.9]	ptsI	ko:K08483	G	General (non sugar-specific) component of the phosphoenolpyruvate-dependent sugar phosphotransferase system (sugar PTS). This major carbohydrate active-transport system catalyzes the phosphorylation of incoming sugar substrates concomitantly with their translocation across the cell membrane. Enzyme I transfers the phosphoryl group from phosphoenolpyruvate (PEP) to the phosphoryl carrier protein (…
GC_00000612	K00943	dTMP kinase [EC:2.7.4.9]	tmk	ko:K00943	F	Phosphorylation of dTMP to form dTDP in both de novo and salvage pathways of dTTP synthesis
GC_00003089	K08281	nicotinamidase/pyrazinamidase [EC:3.5.1.19 3.5.1.-]	pncA	ko:K08281,ko:K12132	Q	Isochorismatase family
GC_00000789	K04652	hydrogenase nickel incorporation protein HypB	hypB	ko:K04652	KO	CobW/HypB/UreG, nucleotide-binding domain
GC_00001541	K00425	cytochrome bd ubiquinol oxidase subunit I [EC:7.1.1.7]		ko:K00425,ko:K08738	C	aerobic electron transport chain
GC_00034735	NA	NA		ko:K02481,ko:K07714	T	PFAM sigma-54 factor interaction domain-containing protein
GC_00000801	NA	NA			C	Protein conserved in bacteria
GC_00023353	NA	NA			CQ	BMC
GC_00000598	K00833	adenosylmethionine---8-amino-7-oxononanoate aminotransferase [EC:2.6.1.62]	bioA	ko:K00833,ko:K19563	H	Catalyzes the transfer of the alpha-amino group from S- adenosyl-L-methionine (SAM) to 7-keto-8-aminopelargonic acid (KAPA) to form 7,8-diaminopelargonic acid (DAPA). It is the only animotransferase known to utilize SAM as an amino donor
GC_00000849	K01704	3-isopropylmalate/(R)-2-methylmalate dehydratase small subunit [EC:4.2.1.33 4.2.1.35]	leuD	ko:K00052,ko:K01704,ko:K20453	E	Catalyzes the isomerization between 2-isopropylmalate and 3-isopropylmalate, via the formation of 2-isopropylmaleate
GC_00001477	K18122	4-hydroxybutyrate CoA-transferase [EC:2.8.3.-]		ko:K18122	C	PFAM Acetyl-CoA hydrolase transferase
GC_00038405	NA	NA			T	PAS domain
GC_00002111	K01810	glucose-6-phosphate isomerase [EC:5.3.1.9]	pgi	ko:K01810	G	Phosphoglucose isomerase
GC_00030573	K07095	uncharacterized protein		ko:K07095	S	retrograde transport, endosome to Golgi
GC_00002110	K04085	tRNA 2-thiouridine synthesizing protein A [EC:2.8.1.-]		ko:K04085	O	Belongs to the sulfur carrier protein TusA family
GC_00000543	K03296	hydrophobic/amphiphilic exporter-1 (mainly G- bacteria), HAE1 family		ko:K03296	V	Belongs to the resistance-nodulation-cell division (RND) (TC 2.A.6) family
GC_00000941	K07168	CBS domain-containing membrane protein	nth	ko:K10773	L	Protein of unknown function (DUF2400)
GC_00000378	K01586	diaminopimelate decarboxylase [EC:4.1.1.20]
GC_00003973	K20971	two-component system, sensor histidine kinase LadS			T	PhoQ Sensor
GC_00001148	K06381	stage II sporulation protein D	lytB	ko:K06381	D	Stage II sporulation protein
GC_00004015	K02117	V/A-type H+/Na+-transporting ATPase subunit A [EC:7.1.2.2 7.2.2.1]	atpA	ko:K02117	C	Produces ATP from ADP in the presence of a proton gradient across the membrane. The V-type alpha chain is a catalytic subunit
GC_00023184	K19221	cob(I)alamin adenosyltransferase [EC:2.5.1.17]	cobO	ko:K19221	H	PFAM ATP corrinoid adenosyltransferase BtuR CobO CobP
GC_00031179	K06039	uncharacterized protein involved in oxidation of intracellular sulfur		ko:K06039	P	PFAM DsrE family protein
GC_00002924	K19793	(5-formylfuran-3-yl)methyl phosphate transaminase [EC:2.6.1.108]	aspB		E	PFAM Aminotransferase class I and II
GC_00001226	K06153	undecaprenyl-diphosphatase [EC:3.6.1.27]	uppP	ko:K06153	V	Catalyzes the dephosphorylation of undecaprenyl diphosphate (UPP)
GC_00001041	K22227	AdoMet-dependent heme synthase [EC:1.3.98.6]	pqqE	ko:K22227	C	PFAM Radical SAM domain protein
GC_00011712	NA	NA			C	Aldo Keto reductase
GC_00013341	NA	NA			S	Domain of unknown function (DUF4258)
GC_00029241	NA	NA	rnfC	ko:K03615	C	PFAM Methylene-tetrahydrofolate reductase C terminal
GC_00035237	K02195	heme exporter protein C	ccmC	ko:K02195	O	Cytochrome C assembly protein
GC_00025699	K13626	flagellar assembly factor FliW	fliW	ko:K13626	S	Binds to the C-terminal region of flagellin, which is implicated in polymerization, and participates in the assembly of the flagellum
GC_00001422	K03615	Na+-translocating ferredoxin:NAD+ oxidoreductase subunit C [EC:7.2.1.2]	rnfC	ko:K03615	C	Part of a membrane complex involved in electron transport
GC_00000043	K13195	cold-inducible RNA-binding protein
GC_00002144	K00368	nitrite reductase (NO-forming) [EC:1.7.2.1]	aniA	ko:K00368,ko:K22349	Q	Multicopper oxidase
GC_00000770	K24012	acetate---CoA ligase (ADP-forming) [EC:6.2.1.13]		ko:K01905,ko:K09181,ko:K22224	C	ATP-grasp domain
GC_00023021	NA	NA		ko:K02843	M	Glycosyltransferase family 9 (heptosyltransferase)
GC_00024640	K13444	formylglycine-generating enzyme [EC:1.8.3.7]		ko:K18912	T	PFAM Formylglycine-generating sulfatase enzyme
GC_00007995	K02035	peptide/nickel transport system substrate-binding protein	appA	ko:K02035	E	Bacterial extracellular solute-binding proteins, family 5 Middle
GC_00027733	K00311	electron-transferring-flavoprotein dehydrogenase [EC:1.5.5.1]	etf	ko:K00311	C	Electron transfer flavoprotein-ubiquinone oxidoreductase, 4Fe-4S
GC_00025634	NA	NA			C	Cytochrome c
GC_00001037	K03617	Na+-translocating ferredoxin:NAD+ oxidoreductase subunit A
GC_00028243	K03407	two-component system, chemotaxis family, sensor kinase CheA [EC:2.7.13.3]	cheA	ko:K02487,ko:K03407,ko:K06596	T	Signal transducing histidine kinase, homodimeric domain
GC_00030959	K08358	tetrathionate reductase subunit B	dsrO	ko:K00184	C	4Fe-4S ferredoxin iron-sulfur binding domain protein
GC_00001556	K01607	4-carboxymuconolactone decarboxylase [EC:4.1.1.44]	yurZ	ko:K00627,ko:K01607	S	peroxiredoxin activity
GC_00001198	K07037	cyclic-di-AMP phosphodiesterase PgpH [EC:3.1.4.-]	yqfF	ko:K07037	S	7TM receptor with intracellular HD hydrolase
GC_00010491	K02488	two-component system, cell cycle response regulator [EC:2.7.7.65]			T	PFAM GGDEF domain containing protein
GC_00021669	K02488	two-component system, cell cycle response regulator [EC:2.7.7.65]			T	diguanylate cyclase
GC_00024858	K03544	ATP-dependent Clp protease ATP-binding subunit ClpX	clpX2	ko:K03544	O	C-terminal, D2-small domain, of ClpB protein
GC_00029290	NA	NA	pcmF	ko:K02305	C	Cytochrome c
GC_00000921	K05808	putative sigma-54 modulation protein	raiA	ko:K03733,ko:K05808,ko:K05809	J	Required for dimerization of active 70S ribosomes into 100S ribosomes in stationary phase
GC_00026515	NA	NA	petB	ko:K00412,ko:K02635,ko:K02637,ko:K03887,ko:K03891,ko:K15879	C	Cytochrome b(N-terminal)/b6/petB
GC_00009962	K04034	anaerobic magnesium-protoporphyrin IX monomethyl ester cyclase [EC:1.21.98.3]			C	B12 binding domain
GC_00001670	NA	NA	Cj0420		O	YceI-like domain
GC_00000829	K01008	selenide, water dikinase [EC:2.7.9.3]	selD	ko:K01008	E	Synthesizes selenophosphate from selenide and ATP
GC_00000745	K00104	glycolate oxidase [EC:1.1.3.15]	larD	ko:K00104	C	FAD linked oxidases, C-terminal domain
GC_00013669	NA	NA	nrfD	ko:K00185	C	Polysulphide reductase, NrfD
GC_00001607	K03320	ammonium transporter, Amt family	amtB	ko:K03320	P	Ammonium Transporter Family
GC_00003032	K02587	nitrogenase molybdenum-cofactor synthesis protein NifE
GC_00001352	NA	NA	fmt2	ko:K06966	S	Possible lysine decarboxylase
GC_00008704	K06412	stage V sporulation protein G	spoVG	ko:K06412	D	Could be involved in septation
GC_00020623	K21308	sulfite dehydrogenase (quinone) subunit SoeB	dmsB	ko:K21308	C	4Fe-4S ferredoxin iron-sulfur binding domain protein
GC_00032523	K08591	acyl phosphate:glycerol-3-phosphate acyltransferase [EC:2.3.1.275]	plsY	ko:K08591	I	acyl-phosphate glycerol-3-phosphate acyltransferase activity
GC_00001280	K00395	adenylylsulfate reductase, subunit B [EC:1.8.99.2]	aprB	ko:K00395	C	Adenosine-5'-phosphosulfate reductase beta subunit
GC_00000427	K00817	histidinol-phosphate aminotransferase [EC:2.6.1.9]	hisC	ko:K00817	E	Belongs to the class-II pyridoxal-phosphate-dependent aminotransferase family. Histidinol-phosphate aminotransferase subfamily
GC_00001513	K01678	fumarate hydratase subunit beta [EC:4.2.1.2]	fumB	ko:K01676,ko:K01678,ko:K03780	C	Fumarase C-terminus
GC_00001512	K01677	fumarate hydratase subunit alpha [EC:4.2.1.2]	ttdA	ko:K01677	C	Fumarate hydratase (Fumerase)
GC_00026323	NA	NA	ctaD	ko:K02274	C	Belongs to the heme-copper respiratory oxidase family
GC_00000964	K00570	phosphatidylethanolamine/phosphatidyl-N-methylethanolamine N-methyltransferase [EC:2.1.1.17 2.1.1.71]	pmtA	ko:K00570	Q	methyltransferase
GC_00000792	K00762	orotate phosphoribosyltransferase [EC:2.4.2.10]	pyrE	ko:K00762	F	Catalyzes the transfer of a ribosyl phosphate group from 5-phosphoribose 1-diphosphate to orotate, leading to the formation of orotidine monophosphate (OMP)
GC_00027799	K03620	Ni/Fe-hydrogenase 1 B-type cytochrome subunit		ko:K03620	C	Ni Fe-hydrogenase, b-type cytochrome subunit
GC_00000609	K24105	mutual gliding-motility protein MglA	mglA	ko:K06883	S	ADP-ribosylation factor family
GC_00020659	K13444	formylglycine-generating enzyme [EC:1.8.3.7]			S	Sulfatase-modifying factor enzyme 1
GC_00001268	K00175	2-oxoglutarate/2-oxoacid ferredoxin oxidoreductase subunit beta [EC:1.2.7.3 1.2.7.11]	porB	ko:K00175	C	Pyruvate ferredoxin oxidoreductase beta subunit C terminal
GC_00000032	K01961	acetyl-CoA carboxylase, biotin carboxylase subunit [EC:6.4.1.2 6.3.4.14]
GC_00025960	K02636	cytochrome b6-f complex iron-sulfur subunit [EC:7.1.1.6]		ko:K02636,ko:K03886	C	Rieske [2Fe-2S] domain
GC_00032363	K07263	zinc protease [EC:3.4.24.-]	pepR		S	Belongs to the peptidase M16 family
GC_00001361	K03614	Na+-translocating ferredoxin:NAD+ oxidoreductase subunit D [EC:7.2.1.2]	rnfD	ko:K00347,ko:K03614	C	Part of a membrane complex involved in electron transport
GC_00013664	K00763	nicotinate phosphoribosyltransferase [EC:6.3.4.21]	pncB	ko:K00763	H	Catalyzes the synthesis of beta-nicotinate D- ribonucleotide from nicotinate and 5-phospho-D-ribose 1-phosphate at the expense of ATP
GC_00034902	NA	NA			S	NA|NA|NA
GC_00009675	NA	NA		ko:K08738	C	Cytochrome c7 and related cytochrome c
GC_00017250	K07237	tRNA 2-thiouridine synthesizing protein B	tusB	ko:K07237	P	PFAM DsrH family protein
GC_00020395	NA	NA			C	Cytochrome c
GC_00035154	NA	NA			C	Cytochrome c554 and c-prime
GC_00001096	K16886	quinone-modifying oxidoreductase, subunit QmoB	qmoB	ko:K03388,ko:K16885,ko:K16886	C	Methyl-viologen-reducing hydrogenase, delta subunit
GC_00000603	K03118	sec-independent protein translocase protein TatC	tatC	ko:K03118	U	Part of the twin-arginine translocation (Tat) system that transports large folded proteins containing a characteristic twin-arginine motif in their signal peptide across membranes
GC_00000465	K09710	ribosome-associated protein	rsfS	ko:K00969,ko:K09710	J	Functions as a ribosomal silencing factor. Interacts with ribosomal protein L14 (rplN), blocking formation of intersubunit bridge B8. Prevents association of the 30S and 50S ribosomal subunits and the formation of functional ribosomes, thus repressing translation
GC_00000798	K06281	hydrogenase large subunit [EC:1.12.99.6]	hyaL	ko:K06281	C	Belongs to the NiFe NiFeSe hydrogenase large subunit family
GC_00029537	K02793	mannose PTS system EIIA component [EC:2.7.1.191]	manX	ko:K02793,ko:K02794,ko:K02821	G	PTS system fructose IIA component
GC_00035087	K02188	cobalt-precorrin-5B (C1)-methyltransferase [EC:2.1.1.195]	cbiD	ko:K02006,ko:K02188	H	Catalyzes the methylation of C-1 in cobalt-precorrin-5B to form cobalt-precorrin-6A
GC_00000742	K01776	glutamate racemase [EC:5.1.1.3]	murI	ko:K01776	M	Provides the (R)-glutamate required for cell wall biosynthesis
GC_00021549	K02556	chemotaxis protein MotA	ytxD	ko:K02556	N	PFAM MotA TolQ ExbB proton channel
GC_00000926	NA	NA			I	CoA enzyme activase uncharacterised domain (DUF2229)
GC_00005025	K07462	single-stranded-DNA-specific exonuclease [EC:3.1.-.-]	recJ	ko:K07462	L	PFAM phosphoesterase, RecJ domain protein
GC_00001812	K00174	2-oxoglutarate/2-oxoacid ferredoxin oxidoreductase subunit alpha [EC:1.2.7.3 1.2.7.11]	porA	ko:K00174	C	oxidoreductase activity, acting on the aldehyde or oxo group of donors, iron-sulfur protein as acceptor
GC_00001354	K00575	chemotaxis protein methyltransferase CheR [EC:2.1.1.80]	cheR	ko:K00575	NT	Chemotaxis protein methyltransferase
GC_00007332	NA	NA			E	GXGXG motif
GC_00034331	K18853	dihydromethanopterin reductase (acceptor) [EC:1.5.99.15]
GC_00010249	NA	NA	dsrL		C	PFAM FAD-dependent pyridine nucleotide-disulphide oxidoreductase
GC_00000810	K00765	ATP phosphoribosyltransferase [EC:2.4.2.17]	hisG	ko:K00765,ko:K02502	F	Catalyzes the condensation of ATP and 5-phosphoribose 1- diphosphate to form N'-(5'-phosphoribosyl)-ATP (PR-ATP). Has a crucial role in the pathway because the rate of histidine biosynthesis seems to be controlled primarily by regulation of HisG enzymatic activity
GC_00000882	K03284	magnesium transporter
GC_00009105	K11473	glycolate oxidase iron-sulfur subunit		ko:K11473	C	PFAM Cysteine-rich domain
GC_00029154	NA	NA		ko:K16203	E	D-aminopeptidase
GC_00000025	K00249	acyl-CoA dehydrogenase [EC:1.3.8.7]		ko:K00248	I	Acyl-CoA dehydrogenase, C-terminal domain
GC_00035587	NA	NA			C	Nitrite and sulphite reductase 4Fe-4S domain
GC_00001622	K07334	toxin HigB-1		ko:K07334	S	RelE-like toxin of type II toxin-antitoxin system HigB
GC_00001376	NA	NA			S	NA|NA|NA
GC_00000571	K22719	murein hydrolase activator
GC_00032375	NA	NA			M	NA|NA|NA
GC_00039900	NA	NA			M	ADP-heptose-lipopolysaccharide heptosyltransferase activity
GC_00016305	K01999	branched-chain amino acid transport system substrate-binding protein		ko:K01999	E	ABC-type branched-chain amino acid transport systems, periplasmic component
GC_00010853	K07729	putative transcriptional regulator		ko:K07729,ko:K15773	K	sequence-specific DNA binding
GC_00017993	K13643	Rrf2 family transcriptional regulator, iron-sulfur cluster assembly transcription factor	cymR	ko:K17472	K	TIGRFAM transcriptional regulator, Rrf2 family
GC_00002296	K07213	copper chaperone		ko:K07213	P	mercury ion transmembrane transporter activity
GC_00000431	K02066	phospholipid/cholesterol/gamma-HCH transport system permease protein
GC_00000657	K03517	quinolinate synthase [EC:2.5.1.72]	nadA	ko:K03517	H	Catalyzes the condensation of iminoaspartate with dihydroxyacetone phosphate to form quinolinate
GC_00003330	K02108	F-type H+-transporting ATPase subunit a	atpB	ko:K02108	C	it plays a direct role in the translocation of protons across the membrane
GC_00000299	K01933	phosphoribosylformylglycinamidine cyclo-ligase [EC:6.3.3.1]
GC_00017338	K03413	two-component system, chemotaxis family, chemotaxis protein CheY			S	response regulator receiver
GC_00001787	K01778	diaminopimelate epimerase [EC:5.1.1.7]	dapF	ko:K01778	E	Catalyzes the stereoinversion of LL-2,6- diaminoheptanedioate (L,L-DAP) to meso-diaminoheptanedioate (meso- DAP), a precursor of L-lysine and an essential component of the bacterial peptidoglycan
GC_00005918	NA	NA		ko:K00368	S	quinone binding
GC_00003681	NA	NA	petB	ko:K00412,ko:K02635,ko:K02637,ko:K03887,ko:K03891,ko:K15879	C	Cytochrome b/b6/petB
GC_00016627	K06076	long-chain fatty acid transport protein
GC_00012428	K07566	L-threonylcarbamoyladenylate synthase [EC:2.7.7.87]	yciO	ko:K07566	J	TIGRFAM Sua5 YciO YrdC YwlC family protein
GC_00000447	K00969	nicotinate-nucleotide adenylyltransferase [EC:2.7.7.18]	nadD	ko:K00969,ko:K03574	H	Catalyzes the reversible adenylation of nicotinate mononucleotide (NaMN) to nicotinic acid adenine dinucleotide (NaAD)
GC_00000446	K07263	zinc protease [EC:3.4.24.-]
GC_00007148	K07003	uncharacterized protein		ko:K07003	S	MMPL family
GC_00001241	K07107	acyl-CoA thioester hydrolase [EC:3.1.2.-]	ysmA	ko:K07107	S	Thioesterase-like superfamily
GC_00001166	K06929	uncharacterized protein	yccU	ko:K06929	S	CoA binding domain
GC_00038372	K02005	HlyD family secretion protein		ko:K02005,ko:K13888	M	Belongs to the membrane fusion protein (MFP) (TC 8.A.1) family
GC_00001392	NA	NA	yaeQ		S	YaeQ
GC_00007633	NA	NA	ycbB	ko:K00786	S	Glycosyl transferase family 2
GC_00000904	K06001	tryptophan synthase beta chain [EC:4.2.1.20]	trpB	ko:K01696,ko:K06001	E	The beta subunit is responsible for the synthesis of L- tryptophan from indole and L-serine
GC_00027662	NA	NA		ko:K07322	S	Domain of Unknown function (DUF542)
GC_00034351	K03060	DNA-directed RNA polymerase subunit omega [EC:2.7.7.6]			I	Enoyl-CoA hydratase/isomerase
GC_00034350	NA	NA			E	Dihydroprymidine dehydrogenase domain II, 4Fe-4S cluster
GC_00001406	K15231	ATP-citrate lyase beta-subunit [EC:2.3.3.8]		ko:K15231,ko:K15232	H	ATP citrate lyase citrate-binding
GC_00020563	NA	NA			S	Protein of unknown function (FYDLN_acid)
GC_00009024	K09694	lipooligosaccharide transport system permease protein	nodJ	ko:K09694	V	PFAM ABC-2 type transporter
GC_00010320	NA	NA	dsrK		C	4Fe-4S dicluster domain
GC_00000614	NA	NA			O	peptidyl-lysine modification to peptidyl-hypusine
GC_00000341	K01271	Xaa-Pro dipeptidase [EC:3.4.13.9]
GC_00001188	K00995	CDP-diacylglycerol---glycerol-3-phosphate 3-phosphatidyltransferase [EC:2.7.8.5]	pgsA	ko:K00995	I	Belongs to the CDP-alcohol phosphatidyltransferase class-I family
GC_00004910	K06218	mRNA interferase RelE/StbE	relE	ko:K06218	DJ	ParE toxin of type II toxin-antitoxin system, parDE
GC_00029694	K05895	precorrin-6A/cobalt-precorrin-6A reductase [EC:1.3.1.54 1.3.1.106]	cobK	ko:K00595,ko:K02304,ko:K05895,ko:K05934,ko:K13541	H	Precorrin-6x reductase CbiJ/CobK
GC_00000686	NA	NA			S	Uncharacterised protein family UPF0047
GC_00000870	NA	NA	yicC		S	Domain of unknown function (DUF1732)
GC_00032067	NA	NA			S	zinc-ribbon domain
GC_00000895	K00175	2-oxoglutarate/2-oxoacid ferredoxin oxidoreductase subunit beta [EC:1.2.7.3 1.2.7.11]	korB	ko:K00175	C	COG1013 Pyruvate ferredoxin oxidoreductase and related 2-oxoacid ferredoxin
GC_00001398	K07075	uncharacterized protein
GC_00003436	K07075	uncharacterized protein		ko:K07075	S	Nucleotidyltransferase domain
GC_00015657	NA	NA	VPA0557		M	Outer membrane lipoprotein-sorting protein
GC_00026433	K07010	putative glutamine amidotransferase		ko:K07010	S	Peptidase C26
GC_00001438	NA	NA			H	Thiamine biosynthesis protein (ThiI)
GC_00000806	K02970	small subunit ribosomal protein S21	rpsU	ko:K02970	J	Ribosomal protein S21
GC_00000496	K03625	transcription antitermination protein NusB	nusB	ko:K03625	K	Involved in transcription antitermination. Required for transcription of ribosomal RNA (rRNA) genes. Binds specifically to the boxA antiterminator sequence of the ribosomal RNA (rrn) operons
GC_00000807	K09804	uncharacterized protein		ko:K09804	S	Protein of unknown function (DUF507)
GC_00002278	K04028	ethanolamine utilization protein EutN	eutN	ko:K04028	CQ	ethanolamine utilization protein EutN carboxysome structural protein Ccml
GC_00000118	NA	NA			S	Protein of unknown function (DUF433)
GC_00029557	NA	NA		ko:K01992	S	ABC-2 family transporter protein
GC_00021646	K22225	siroheme decarboxylase [EC:4.1.1.111]	nirD		K	SMART Transcription regulator, AsnC-type
GC_00027180	K02004	putative ABC transport system permease protein		ko:K09808	M	ABC-type transport system involved in lipoprotein release permease component
GC_00010525	NA	NA		ko:K02275	C	oxidoreductase activity, acting on a heme group of donors, oxygen as acceptor
GC_00002371	K02588	nitrogenase iron protein NifH	nifH	ko:K02588	P	The key enzymatic reactions in nitrogen fixation are catalyzed by the nitrogenase complex, which has 2 components the iron protein and the molybdenum-iron protein
GC_00000544	K04085	tRNA 2-thiouridine synthesizing protein A [EC:2.8.1.-]		ko:K00392	O	Sulfurtransferase TusA
GC_00027845	NA	NA		ko:K00185	C	PFAM Polysulphide reductase, NrfD
GC_00007292	NA	NA	oppD	ko:K02031,ko:K02032	EP	Psort location Cytoplasmic, score
GC_00028720	K01095	phosphatidylglycerophosphatase A [EC:3.1.3.27]	pgpA	ko:K01095	I	Lipid phosphatase which dephosphorylates phosphatidylglycerophosphate (PGP) to phosphatidylglycerol (PG)
GC_00000606	K00793	riboflavin synthase [EC:2.5.1.9]	ribE	ko:K00793	H	Lumazine binding domain
GC_00002701	K04027	ethanolamine utilization protein EutM		ko:K04027	CQ	ethanolamine catabolic process
GC_00000863	K05592	ATP-dependent RNA helicase DeaD [EC:3.6.4.13]	deaD	ko:K05592	L	helicase activity
GC_00001108	K11180	dissimilatory sulfite reductase alpha subunit [EC:1.8.99.5]	dsrA	ko:K11180	C	Nitrite and sulphite reductase 4Fe-4S
GC_00001109	K11181	dissimilatory sulfite reductase beta subunit [EC:1.8.99.5]	dsrB	ko:K11181	C	Nitrite and sulphite reductase 4Fe-4S
GC_00005575	K03613	Na+-translocating ferredoxin:NAD+ oxidoreductase subunit E	rnfE	ko:K02560,ko:K03613,ko:K10773	U	Part of a membrane complex involved in electron transport
GC_00021110	K02662	type IV pilus assembly protein PilM	pilM	ko:K02662	NU	Type IV pilus assembly protein PilM;
GC_00000520	K00772	5'-methylthioadenosine phosphorylase [EC:2.4.2.28]	adoK	ko:K00852,ko:K00856	G	pfkB family carbohydrate kinase
GC_00027821	K10914	CRP/FNR family transcriptional regulator, cyclic AMP receptor protein		ko:K10914	T	Cyclic nucleotide-monophosphate binding domain
GC_00003982	K00548	5-methyltetrahydrofolate--homocysteine methyltransferase [EC:2.1.1.13]		ko:K00548	E	Homocysteine S-methyltransferase
GC_00001414	K07460	putative endonuclease	yraN	ko:K07460	L	Belongs to the UPF0102 family
GC_00003966	K13017	UDP-2-acetamido-2-deoxy-ribo-hexuluronate aminotransferase [EC:2.6.1.98]	degT	ko:K13017	E	Belongs to the DegT DnrJ EryC1 family
GC_00007059	K22083	methylamine---glutamate N-methyltransferase subunit C [EC:2.1.1.21]	gltB	ko:K00265,ko:K00284	CE	Glutamate synthase central domain
GC_00013995	K03527	4-hydroxy-3-methylbut-2-en-1-yl diphosphate reductase [EC:1.17.7.4]	ispH	ko:K00945,ko:K02945,ko:K03527	IM	Catalyzes the conversion of 1-hydroxy-2-methyl-2-(E)- butenyl 4-diphosphate (HMBPP) into a mixture of isopentenyl diphosphate (IPP) and dimethylallyl diphosphate (DMAPP). Acts in the terminal step of the DOXP MEP pathway for isoprenoid precursor biosynthesis
GC_00020997	NA	NA		ko:K00721	M	Involved in cell wall
GC_00003703	K02006	cobalt/nickel transport system ATP-binding protein
GC_00015359	NA	NA			L	NA|NA|NA
GC_00006872	NA	NA			E	Glutamine amidotransferases class-II
GC_00000485	K02356	elongation factor P	efp	ko:K02356	J	Involved in peptide bond synthesis. Stimulates efficient translation and peptide-bond synthesis on native or reconstituted 70S ribosomes in vitro. Probably functions indirectly by altering the affinity of the ribosome for aminoacyl-tRNA, thus increasing their reactivity as acceptors for peptidyl transferase
GC_00028932	K02557	chemotaxis protein MotB	motB	ko:K02557	N	PFAM OmpA MotB domain protein
GC_00027985	NA	NA		ko:K02305	C	Cytochrome c
GC_00000779	K21071	ATP-dependent phosphofructokinase / diphosphate-dependent phosphofructokinase [EC:2.7.1.11 2.7.1.90]	pfp	ko:K00850,ko:K00895,ko:K21071	H	Catalyzes the phosphorylation of D-fructose 6-phosphate, the first committing step of glycolysis. Uses inorganic phosphate (PPi) as phosphoryl donor instead of ATP like common ATP-dependent phosphofructokinases (ATP-PFKs), which renders the reaction reversible, and can thus function both in glycolysis and gluconeogenesis. Consistently, PPi-PFK can replace the enzymes of both the forward (ATP-PFK)…
GC_00021970	K04028	ethanolamine utilization protein EutN	eutN	ko:K04028	CQ	Ethanolamine utilisation protein EutN/carboxysome
GC_00003827	NA	NA			G	NA|NA|NA
GC_00007010	K02066	phospholipid/cholesterol/gamma-HCH transport system permease protein		ko:K02066	Q	Permease MlaE
GC_00024221	K03465	thymidylate synthase (FAD) [EC:2.1.1.148]	thyX	ko:K03465	F	Thymidylate synthase complementing protein
GC_00027280	K02453	general secretion pathway protein D	gspD	ko:K02453,ko:K03219	NU	Type II and III secretion system protein
GC_00000423	K00873	pyruvate kinase [EC:2.7.1.40]
GC_00034348	K02259	cytochrome c oxidase assembly protein subunit 15
GC_00000644	K03833	selenocysteine-specific elongation factor	selB	ko:K03833	J	Elongation factor SelB, winged helix
GC_00007302	K22225	siroheme decarboxylase [EC:4.1.1.111]	nirD		K	AsnC-type helix-turn-helix domain
GC_00001738	K02574	ferredoxin-type protein NapH
GC_00009429	K02124	V/A-type H+/Na+-transporting ATPase subunit K	atpE	ko:K02110,ko:K02124	C	PFAM H transporting two-sector ATPase C subunit
GC_00000359	K00963	UTP--glucose-1-phosphate uridylyltransferase [EC:2.7.7.9]
GC_00020723	K18672	diadenylate cyclase [EC:2.7.7.85]	CP_0674	ko:K18672	H	Diadenylate cyclase
GC_00002413	K07092	uncharacterized protein	perX		S	DsrE/DsrF/DrsH-like family
GC_00000514	K03665	GTPase	hflX	ko:K03665	S	GTPase that associates with the 50S ribosomal subunit and may have a role during protein synthesis or ribosome biogenesis
GC_00001175	K02006	cobalt/nickel transport system ATP-binding protein	cbiO	ko:K02006	P	part of an ABC transporter complex. Responsible for energy coupling to the transport system
GC_00039255	K02397	flagellar hook-associated protein 3 FlgL	flgL	ko:K02397	N	bacterial-type flagellum-dependent cell motility
GC_00010129	K12941	aminobenzoyl-glutamate utilization protein B			S	Peptidase dimerisation domain
GC_00000586	K02428	XTP/dITP diphosphohydrolase [EC:3.6.1.66]	rdgB	ko:K01776,ko:K02428	F	Pyrophosphatase that catalyzes the hydrolysis of nucleoside triphosphates to their monophosphate derivatives, with a high preference for the non-canonical purine nucleotides XTP (xanthosine triphosphate), dITP (deoxyinosine triphosphate) and ITP. Seems to function as a house-cleaning enzyme that removes non-canonical purine nucleotides from the nucleotide pool, thus preventing their incorporation…
GC_00019683	K08738	cytochrome c	psbV	ko:K02720	C	PFAM Class III cytochrome C family
GC_00000857	K02035	peptide/nickel transport system substrate-binding protein	appA	ko:K02035	E	Extracellular solute-binding protein, family 5
GC_00030039	K04028	ethanolamine utilization protein EutN	eutN	ko:K04028	CQ	Ethanolamine utilisation protein EutN/carboxysome
GC_00003864	K02007	cobalt/nickel transport system permease protein	cbiM	ko:K02007	P	Part of the energy-coupling factor (ECF) transporter complex CbiMNOQ involved in cobalt import
GC_00029112	K03615	Na+-translocating ferredoxin:NAD+ oxidoreductase subunit C [EC:7.2.1.2]	rnfC	ko:K03615	C	PFAM Respiratory-chain NADH dehydrogenase 51 Kd subunit
GC_00023162	K21307	sulfite dehydrogenase (quinone) subunit SoeA [EC:1.8.5.6]	dmsA	ko:K21307	C	Belongs to the prokaryotic molybdopterin-containing oxidoreductase family
GC_00000632	K03786	3-dehydroquinate dehydratase II [EC:4.2.1.10]	aroQ	ko:K03786	E	Catalyzes a trans-dehydration via an enolate intermediate
GC_00004738	K19092	toxin ParE1/3/4			S	ParE toxin of type II toxin-antitoxin system, parDE
GC_00025930	K03521	electron transfer flavoprotein beta subunit	etfB	ko:K03521	C	Electron transfer flavoprotein, beta subunit FixA family protein
GC_00003050	K03605	hydrogenase maturation protease [EC:3.4.23.-]	hybD	ko:K03605	C	Hydrogenase maturation protease
GC_00026593	NA	NA			O	Isoprenylcysteine carboxyl methyltransferase (ICMT) family
GC_00027160	K01990	ABC-2 type transport system ATP-binding protein		ko:K01990	S	ABC transporter
GC_00006005	K01754	threonine dehydratase [EC:4.3.1.19]	ilvA	ko:K01754	E	Catalyzes the anaerobic formation of alpha-ketobutyrate and ammonia from threonine in a two-step reaction. The first step involved a dehydration of threonine and a production of enamine intermediates (aminocrotonate), which tautomerizes to its imine form (iminobutyrate). Both intermediates are unstable and short- lived. The second step is the nonenzymatic hydrolysis of the enamine imine intermedi…
GC_00015949	K13444	formylglycine-generating enzyme [EC:1.8.3.7]		ko:K18912	S	Sulfatase-modifying factor enzyme 1
GC_00029038	K02276	cytochrome c oxidase subunit III [EC:7.1.1.9]	ctaE	ko:K02276	C	cytochrome c oxidase, subunit III
GC_00005382	K18707	threonylcarbamoyladenosine tRNA methylthiotransferase MtaB [EC:2.8.4.5]	yqeV	ko:K18707	J	MiaB-like tRNA modifying enzyme
GC_00003111	K01151	deoxyribonuclease IV [EC:3.1.21.2]	nfo	ko:K01151	L	Endonuclease IV plays a role in DNA repair. It cleaves phosphodiester bonds at apurinic or apyrimidinic sites (AP sites) to produce new 5'-ends that are base-free deoxyribose 5-phosphate residues. It preferentially attacks modified AP sites created by bleomycin and neocarzinostatin
GC_00000611	K13256	protein PsiE	rub		C	Rubredoxin
GC_00032658	K02275	cytochrome c oxidase subunit II [EC:7.1.1.9]	coxB	ko:K02275,ko:K17223	C	Subunits I and II form the functional core of the enzyme complex. Electrons originating in cytochrome c are transferred via heme a and Cu(A) to the binuclear center formed by heme a3 and Cu(B)
GC_00012609	NA	NA	petB	ko:K00410,ko:K00412,ko:K02635,ko:K02637	C	Cytochrome b(C-terminal)/b6/petD
GC_00017067	K07236	tRNA 2-thiouridine synthesizing protein C	tusC	ko:K07236	P	PFAM DsrE family protein
GC_00001753	K00859	dephospho-CoA kinase [EC:2.7.1.24]	coaE	ko:K00859,ko:K01939	H	Catalyzes the phosphorylation of the 3'-hydroxyl group of dephosphocoenzyme A to form coenzyme A
GC_00001206	K16885	quinone-modifying oxidoreductase, subunit QmoA	qmoA	ko:K03388,ko:K16885,ko:K16886	C	FAD dependent oxidoreductase
GC_00022198	NA	NA			S	NYN domain
GC_00001061	K04096	DNA processing protein		ko:K06966	S	Belongs to the LOG family
GC_00000890	K02231	adenosylcobinamide kinase / adenosylcobinamide-phosphate guanylyltransferase [EC:2.7.1.156 2.7.7.62]	cobU	ko:K02231,ko:K02232	H	Cobinamide kinase / cobinamide phosphate guanyltransferase
GC_00000891	K00208	enoyl-[acyl-carrier protein] reductase I [EC:1.3.1.9 1.3.1.10]	fabI	ko:K00208	I	Enoyl- acyl-carrier-protein reductase NADH
GC_00003879	K00029	malate dehydrogenase (oxaloacetate-decarboxylating)(NADP+) [EC:1.1.1.40]	maeA	ko:K00027,ko:K00029	C	Malic enzyme, NAD binding domain
GC_00001121	K02409	flagellar M-ring protein FliF	fliF	ko:K02409	N	The M ring may be actively involved in energy transduction
GC_00002844	K02585	nitrogen fixation protein NifB	nifB	ko:K02585	C	Elongator protein 3, MiaB family, Radical SAM
GC_00012386	K03394	precorrin-2/cobalt-factor-2 C20-methyltransferase [EC:2.1.1.130 2.1.1.151]	cobI	ko:K02228,ko:K03394,ko:K13540	H	PFAM Uroporphyrin-III C tetrapyrrole (Corrin Porphyrin) methyltransferase
GC_00031019	NA	NA	ku	ko:K10979	L	With LigD forms a non-homologous end joining (NHEJ) DNA repair enzyme, which repairs dsDNA breaks with reduced fidelity. Binds linear dsDNA with 5'- and 3'- overhangs but not closed circular dsDNA nor ssDNA. Recruits and stimulates the ligase activity of LigD
GC_00002870	K02586	nitrogenase molybdenum-iron protein alpha chain [EC:1.18.6.1]	nifD	ko:K02586	C	Nitrogenase component 1 type Oxidoreductase
GC_00030083	NA	NA		ko:K00721	M	Dolichyl-phosphate-mannose-protein mannosyltransferase
GC_00027477	NA	NA
GC_00000976	K02304	precorrin-2 dehydrogenase / sirohydrochlorin ferrochelatase [EC:1.3.1.76 4.99.1.4]	cysG	ko:K02304	H	TIGRFAM siroheme synthase
GC_00001114	K06282	hydrogenase small subunit [EC:1.12.99.6]	hyaS	ko:K06282	C	NiFe/NiFeSe hydrogenase small subunit C-terminal
GC_00012918	NA	NA			CQ	ethanolamine catabolic process
GC_00032117	K04744	LPS-assembly protein	lptD	ko:K04744,ko:K09774,ko:K22110	M	involved in the assembly of lipopolysaccharide (LPS) at the surface of the outer membrane
GC_00014029	K00169	pyruvate ferredoxin oxidoreductase alpha subunit [EC:1.2.7.1]	porA	ko:K00169	C	Oxidoreductase required for the transfer of electrons from pyruvate to flavodoxin
GC_00000689	K06204	DnaK suppressor protein	dksA	ko:K06204	T	Prokaryotic dksA/traR C4-type zinc finger
GC_00001990	K01990	ABC-2 type transport system ATP-binding protein	nodI	ko:K01990,ko:K09695	V	AAA domain, putative AbiEii toxin, Type IV TA system
GC_00032502	NA	NA	qrcB		C	Molybdopterin oxidoreductase Fe4S4 domain
GC_00000653	K01591	orotidine-5'-phosphate decarboxylase [EC:4.1.1.23]	pyrF	ko:K01591	F	Catalyzes the decarboxylation of orotidine 5'- monophosphate (OMP) to uridine 5'-monophosphate (UMP)
GC_00034967	NA	NA	ccmA	ko:K01990,ko:K02193	V	ABC transporter
GC_00006194	K07726	putative transcriptional regulator
GC_00000837	K07040	uncharacterized protein	yceD	ko:K07040	S	Uncharacterized ACR, COG1399
GC_00026331	K07091	lipopolysaccharide export system permease protein	lptF	ko:K07091,ko:K11720	S	PFAM permease YjgP YjgQ family protein
GC_00032591	NA	NA			T	PhoQ Sensor
GC_00024786	NA	NA		ko:K12263	C	Cytochrome c
GC_00002011	K05568	multicomponent Na+:H+ antiporter subunit D	nuoL2	ko:K00341,ko:K05568	CP	Proton-conducting membrane transporter
GC_00001244	K01012	biotin synthase [EC:2.8.1.6]	bioB	ko:K00833,ko:K01012	H	Catalyzes the conversion of dethiobiotin (DTB) to biotin by the insertion of a sulfur atom into dethiobiotin via a radical- based mechanism
GC_00004282	K03498	trk system potassium uptake protein	ktrB	ko:K03498	P	Cation transport protein
GC_00001396	K01069	hydroxyacylglutathione hydrolase [EC:3.1.2.6]	gloB	ko:K01069	S	Metallo-beta-lactamase superfamily
GC_00000339	K10773	endonuclease III [EC:4.2.99.18]	nth	ko:K10773	L	DNA repair enzyme that has both DNA N-glycosylase activity and AP-lyase activity. The DNA N-glycosylase activity releases various damaged pyrimidines from DNA by cleaving the N- glycosidic bond, leaving an AP (apurinic apyrimidinic) site. The AP-lyase activity cleaves the phosphodiester bond 3' to the AP site by a beta-elimination, leaving a 3'-terminal unsaturated sugar and a product with a term…
GC_00022008	K01463	N-acetylglucosamine malate deacetylase 1 [EC:3.5.1.-]	bshB1	ko:K01463	S	GlcNAc-PI de-N-acetylase
GC_00000901	K11179	tRNA 2-thiouridine synthesizing protein E [EC:2.8.1.-]	tusE	ko:K11179	P	part of a sulfur-relay system
GC_00031897	NA	NA			S	Domain of unknown function (DUF4340)
GC_00001163	K00619	amino-acid N-acetyltransferase [EC:2.3.1.1]	argH	ko:K00619,ko:K14681	E	Belongs to the acetyltransferase family. ArgA subfamily
GC_00000992	NA	NA			I	radical SAM domain protein
GC_00000764	NA	NA	acnA	ko:K01681	C	Aconitase C-terminal domain
GC_00032307	NA	NA
GC_00014164	K00800	3-phosphoshikimate 1-carboxyvinyltransferase [EC:2.5.1.19]	aroA	ko:K00800	E	Catalyzes the transfer of the enolpyruvyl moiety of phosphoenolpyruvate (PEP) to the 5-hydroxyl of shikimate-3- phosphate (S3P) to produce enolpyruvyl shikimate-3-phosphate and inorganic phosphate
GC_00000932	K04653	hydrogenase expression/formation protein HypC	hypC	ko:K04653	O	carbon dioxide binding
GC_00004363	NA	NA			K	addiction module antidote protein
GC_00016536	NA	NA		ko:K00406	C	Cytochrome C oxidase, cbb3-type, subunit III
GC_00000757	NA	NA	actB	ko:K00184	C	4Fe-4S dicluster domain
GC_00000531	K02926	large subunit ribosomal protein L4	rplD	ko:K02926,ko:K16193	J	Ribosomal protein L4/L1 family
GC_00003498	K02591	nitrogenase molybdenum-iron protein beta chain [EC:1.18.6.1]	nifK	ko:K02591	F	This molybdenum-iron protein is part of the nitrogenase complex that catalyzes the key enzymatic reactions in nitrogen fixation
GC_00001337	K15230	ATP-citrate lyase alpha-subunit [EC:2.3.3.8]		ko:K01902,ko:K15230,ko:K15233	C	Succinyl-CoA synthetase functions in the citric acid cycle (TCA), coupling the hydrolysis of succinyl-CoA to the synthesis of either ATP or GTP and thus represents the only step of substrate-level phosphorylation in the TCA. The alpha subunit of the enzyme binds the substrates coenzyme A and phosphate, while succinate binding and nucleotide specificity is provided by the beta subunit
GC_00000065	K01990	ABC-2 type transport system ATP-binding protein
GC_00000124	K00820	glutamine---fructose-6-phosphate transaminase (isomerizing) [EC:2.6.1.16]	glmS	ko:K00820	M	Catalyzes the first step in hexosamine metabolism, converting fructose-6P into glucosamine-6P using glutamine as a nitrogen source
GC_00004223	NA	NA			S	Protein of unknown function DUF86
GC_00025474	NA	NA			S	Membrane
GC_00000873	K06200	carbon starvation protein	cstA	ko:K06200	T	5TM C-terminal transporter carbon starvation CstA
GC_00015444	K00374	nitrate reductase gamma subunit [EC:1.7.5.1 1.7.99.-]	dsrM	ko:K00374	C	PFAM Nitrate reductase gamma subunit
GC_00005171	K02116	ATP synthase protein I	atpI	ko:K02116	S	Putative F0F1-ATPase subunit Ca2+/Mg2+ transporter
GC_00002233	NA	NA			S	Protein of unknown function (DUF1016)
GC_00001755	NA	NA			S	Domain of unknown function (DUF362)
GC_00023356	NA	NA	nosZ	ko:K00376	C	Nitrous-oxide reductase is part of a bacterial respiratory system which is activated under anaerobic conditions in the presence of nitrate or nitrous oxide
GC_00001066	K00394	adenylylsulfate reductase, subunit A [EC:1.8.99.2]	aprA	ko:K00394	C	FAD binding domain
GC_00000805	K03407	two-component system, chemotaxis family, sensor kinase CheA [EC:2.7.13.3]	cheA	ko:K02487,ko:K03407,ko:K06596	NT	Evidence 2a Function of homologous gene experimentally demonstrated in an other organism
GC_00027994	NA	NA	gldG	ko:K01992	N	ABC-type uncharacterized transport system
GC_00000804	K07263	zinc protease [EC:3.4.24.-]	pqqL	ko:K07263	S	Evidence 3 Function proposed based on presence of conserved amino acid motif, structural feature or limited homology
GC_00007555	NA	NA	ygiQ		C	UPF0313 protein
GC_00029486	K00390	phosphoadenosine phosphosulfate reductase [EC:1.8.4.8 1.8.4.10]	cysH	ko:K00366,ko:K00390,ko:K00860	EH	Belongs to the PAPS reductase family. CysH subfamily
GC_00000546	K00688	glycogen phosphorylase [EC:2.4.1.1]	glgP	ko:K00688	G	Carbohydrate phosphorylase
GC_00005910	K03409	chemotaxis protein CheX	cheX	ko:K03409	N	Chemotaxis phosphatase CheX
GC_00029001	K09778	Kdo2-lipid IVA 3' secondary acyltransferase [EC:2.3.1.-]		ko:K09778	S	Domain of unknown function (DUF374)
GC_00000714	K03147	phosphomethylpyrimidine synthase [EC:4.1.99.17]	thiC	ko:K03147	H	Catalyzes the synthesis of the hydroxymethylpyrimidine phosphate (HMP-P) moiety of thiamine from aminoimidazole ribotide (AIR) in a radical S-adenosyl-L-methionine (SAM)-dependent reaction
GC_00001088	K08358	tetrathionate reductase subunit B		ko:K08359	C	4Fe-4S ferredoxin iron-sulfur binding domain protein
GC_00000879	K00297	methylenetetrahydrofolate reductase (NADPH) [EC:1.5.1.20]	metF	ko:K00297	C	Methylenetetrahydrofolate reductase
GC_00004588	K22226	Fe-coproporphyrin III synthase	nirJ	ko:K22226	C	Iron-sulfur cluster-binding domain
GC_00009438	NA	NA	trxB_2	ko:K00384,ko:K21567	C	4fe-4S ferredoxin, iron-sulfur binding domain protein
GC_00020921	K02594	homocitrate synthase NifV [EC:2.3.3.14]	nifV	ko:K02594	H	PFAM Pyruvate carboxyltransferase
GC_00003999	K02118	V/A-type H+/Na+-transporting ATPase subunit B	atpB	ko:K02118	C	Produces ATP from ADP in the presence of a proton gradient across the membrane. The V-type beta chain is a regulatory subunit
GC_00004260	K07458	DNA mismatch endonuclease, patch repair protein [EC:3.1.-.-]	vsr	ko:K07458	L	May nick specific sequences that contain T G mispairs resulting from m5C-deamination
GC_00000393	K03526	(E)-4-hydroxy-3-methylbut-2-enyl-diphosphate synthase [EC:1.17.7.1 1.17.7.3]
GC_00021198	NA	NA			C	Formylmethanofuran dehydrogenase, subunit e
GC_00003154	NA	NA	adhA7	ko:K00001,ko:K00004,ko:K00098	E	PFAM Alcohol dehydrogenase
GC_00000846	K07457	endonuclease III related protein	magIII	ko:K07457	L	endonuclease III
GC_00021923	NA	NA		ko:K01992	S	Putative ATP-binding cassette
GC_00000377	K02160	acetyl-CoA carboxylase biotin carboxyl carrier protein
GC_00000622	K09949	uncharacterized protein	cdsA2	ko:K00748,ko:K09949	S	Protein of unknown function (DUF1009)
GC_00030120	NA	NA			C	NA|NA|NA
GC_00037648	NA	NA			P	NA|NA|NA
GC_00029043	NA	NA	boxA	ko:K00528,ko:K15511	C	Domain of unknown function (DUF362)
GC_00002402	K05568	multicomponent Na+:H+ antiporter subunit D	ndhD5	ko:K05568,ko:K05575	CP	PFAM NADH Ubiquinone plastoquinone (complex I)
GC_00000763	K02626	arginine decarboxylase [EC:4.1.1.19]	pdaD	ko:K02626	S	Pyruvoyl-dependent arginine decarboxylase (PvlArgDC)
GC_00029584	NA	NA			P	NA|NA|NA
GC_00000907	NA	NA			S	Protein of unknown function (DUF2442)
GC_00025991	K02004	putative ABC transport system permease protein	VPA0558	ko:K09808	M	MacB-like periplasmic core domain
GC_00000692	K03831	molybdopterin adenylyltransferase [EC:2.7.7.75]	mog	ko:K03635,ko:K03831	H	Probable molybdopterin binding domain
GC_00011931	K03411	chemotaxis protein CheD [EC:3.5.1.44]	cheD	ko:K03411,ko:K03412	NT	Probably deamidates glutamine residues to glutamate on methyl-accepting chemotaxis receptors (MCPs), playing an important role in chemotaxis
GC_00000709	K02671	type IV pilus assembly protein PilV		ko:K13010	J	23S rRNA-intervening sequence protein
GC_00001368	K00174	2-oxoglutarate/2-oxoacid ferredoxin oxidoreductase subunit alpha [EC:1.2.7.3 1.2.7.11]		ko:K00174	C	Pyruvate:ferredoxin oxidoreductase core domain II
GC_00018242	K07315	phosphoserine phosphatase RsbU/P [EC:3.1.3.3]			C	Metallo-beta-lactamase superfamily
GC_00031645	K01975	RNA 2',3'-cyclic 3'-phosphodiesterase [EC:3.1.4.58]	ligT	ko:K01975	J	Hydrolyzes RNA 2',3'-cyclic phosphodiester to an RNA 2'- phosphomonoester
GC_00002421	K03975	membrane-associated protein	dedA	ko:K03975	S	SNARE associated Golgi protein
GC_00000527	K00652	8-amino-7-oxononanoate synthase [EC:2.3.1.47]	bioF	ko:K00639,ko:K00652	H	Catalyzes the decarboxylative condensation of pimeloyl- acyl-carrier protein and L-alanine to produce 8-amino-7- oxononanoate (AON), acyl-carrier protein , and carbon dioxide
GC_00002420	K03499	trk system potassium uptake protein	trkA	ko:K03499	P	TrkA-N domain
GC_00030224	K02189	cobalt-precorrin 5A hydrolase [EC:3.7.1.12]	cbiG	ko:K02189,ko:K05934,ko:K05936,ko:K13541	H	Cobalamin synthesis G C-terminus
GC_00032410	K00991	2-C-methyl-D-erythritol 4-phosphate cytidylyltransferase [EC:2.7.7.60]	ispD	ko:K00991,ko:K12506	I	Catalyzes the formation of 4-diphosphocytidyl-2-C- methyl-D-erythritol from CTP and 2-C-methyl-D-erythritol 4- phosphate (MEP)
GC_00001882	K17218	sulfide:quinone oxidoreductase [EC:1.8.5.4]	sqr	ko:K17218	C	Pyridine nucleotide-disulphide oxidoreductase
GC_00027424	NA	NA			E	Amino acid permease
GC_00005907	K03408	purine-binding chemotaxis protein CheW	cheW2	ko:K03408	NT	Two component signalling adaptor domain
GC_00024568	K08602	oligoendopeptidase F [EC:3.4.24.-]	pepF	ko:K08602	E	TIGRFAM oligoendopeptidase, M3 family
GC_00019878	K00845	glucokinase [EC:2.7.1.2]
GC_00000263	K00927	phosphoglycerate kinase [EC:2.7.2.3]
GC_00034508	K07114	Ca-activated chloride channel homolog	batA	ko:K07114	NU	von Willebrand factor (vWF) type A domain
GC_00000004	K12132	eukaryotic-like serine/threonine-protein kinase [EC:2.7.11.1]
GC_00001691	NA	NA			C	Rubrerythrin
GC_00000482	NA	NA	yacL		S	Large family of predicted nucleotide-binding domains
GC_00002584	K02636	cytochrome b6-f complex iron-sulfur subunit [EC:7.1.1.6]	petA	ko:K00411,ko:K02636,ko:K03886	C	Rieske [2Fe-2S] domain
GC_00025415	NA	NA			C	Component of the ubiquinol-cytochrome c reductase complex (complex III or cytochrome b-c1 complex), which is a respiratory chain that generates an electrochemical potential coupled to ATP synthesis
GC_00031916	NA	NA			G	Mannose-6-phosphate isomerase
GC_00001285	K15633	2,3-bisphosphoglycerate-independent phosphoglycerate mutase [EC:5.4.2.12]	gpmI	ko:K15633	G	Catalyzes the interconversion of 2-phosphoglycerate and 3-phosphoglycerate
GC_00029239	NA	NA		ko:K01955	EF	ATP-grasp domain
GC_00002517	K22042	ArsR family transcriptional regulator, virulence genes transcriptional regulator		ko:K03892	K	helix_turn_helix, Arsenical Resistance Operon Repressor
GC_00000881	K00941	hydroxymethylpyrimidine/phosphomethylpyrimidine kinase [EC:2.7.1.49 2.7.4.7]	thiD	ko:K00941,ko:K03147,ko:K14153	H	Phosphomethylpyrimidine kinase
GC_00021246	K00339	NADH-quinone oxidoreductase subunit J [EC:7.1.1.2]	nuoJ	ko:K00339	C	NADH-ubiquinone/plastoquinone oxidoreductase chain 6
GC_00005019	NA	NA			C	Nitroreductase family
GC_00014582	K00172	pyruvate ferredoxin oxidoreductase gamma subunit [EC:1.2.7.1]	porG	ko:K00172	C	COG1014 Pyruvate ferredoxin oxidoreductase and related 2-oxoacid ferredoxin oxidoreductases, gamma subunit
GC_00000317	K00525	ribonucleoside-diphosphate reductase alpha chain [EC:1.17.4.1]
GC_00034977	K02338	DNA polymerase III subunit beta [EC:2.7.7.7]	dnaN	ko:K02338	L	Confers DNA tethering and processivity to DNA polymerases and other proteins. Acts as a clamp, forming a ring around DNA (a reaction catalyzed by the clamp-loading complex) which diffuses in an ATP-independent manner freely and bidirectionally along dsDNA. Initially characterized for its ability to contact the catalytic subunit of DNA polymerase III (Pol III), a complex, multichain enzyme respons…
GC_00003325	NA	NA			K	Transcriptional regulator
GC_00018839	K02843	heptosyltransferase II [EC:2.4.-.-]	rfaF	ko:K02841,ko:K02843,ko:K02849,ko:K03272	M	Glycosyltransferase family 9 (heptosyltransferase)
GC_00007782	NA	NA			E	Transglutaminase/protease-like homologues
GC_00000643	NA	NA			S	Protein of unknown function DUF86
GC_00032221	K18917	mycoredoxin [EC:1.20.4.3]			O	Glutaredoxin
GC_00014524	NA	NA			S	Zinc dependent phospholipase C
GC_00000384	K03568	TldD protein	tldD	ko:K03568	S	Putative modulator of DNA gyrase
GC_00016251	K06042	precorrin-8X/cobalt-precorrin-8 methylmutase [EC:5.4.99.61 5.4.99.60]	cobH	ko:K02006,ko:K06042	H	Precorrin-8X methylmutase
GC_00001197	K16887	quinone-modifying oxidoreductase, subunit QmoC	dld	ko:K03390,ko:K16887,ko:K18930	C	4Fe-4S dicluster domain
GC_00003265	NA	NA			P	PD-(D/E)XK nuclease superfamily
GC_00000699	K02110	F-type H+-transporting ATPase subunit c	atpE	ko:K02110	P	F(1)F(0) ATP synthase produces ATP from ADP in the presence of a proton or sodium gradient. F-type ATPases consist of two structural domains, F(1) containing the extramembraneous catalytic core and F(0) containing the membrane proton channel, linked together by a central stalk and a peripheral stalk. During catalysis, ATP synthesis in the catalytic domain of F(1) is coupled via a rotary mechanism…
GC_00008146	NA	NA	cbaA	ko:K02274	C	heme-copper terminal oxidase activity
GC_00001748	K02455	general secretion pathway protein F	gspF	ko:K02455,ko:K02653	U	General secretion pathway protein F
GC_00000581	K03530	DNA-binding protein HU-beta	hup	ko:K03530	L	regulation of translation
GC_00000911	K00958	sulfate adenylyltransferase [EC:2.7.7.4]	sat	ko:K00958	P	Belongs to the sulfate adenylyltransferase family
GC_00035244	NA	NA	cbiE	ko:K00595,ko:K03399	H	Tetrapyrrole (Corrin/Porphyrin) Methylases
GC_00000328	K02906	large subunit ribosomal protein L3
GC_00000329	K00382	dihydrolipoamide dehydrogenase [EC:1.8.1.4]
GC_00001173	K07053	3',5'-nucleoside bisphosphate phosphatase [EC:3.1.3.97]			E	DNA polymerase alpha chain like domain
GC_00035835	K01628	L-fuculose-phosphate aldolase [EC:4.1.2.17]	fucA	ko:K01628,ko:K03077,ko:K11216	G	PFAM Class II aldolase adducin
GC_00039174	K04749	anti-sigma B factor antagonist		ko:K04749	T	STAS domain
GC_00001255	K12573	ribonuclease R [EC:3.1.13.1]	rnr	ko:K12573	J	3'-5' exoribonuclease that releases 5'-nucleoside monophosphates and is involved in maturation of structured RNAs
GC_00001254	K01992	ABC-2 type transport system permease protein		ko:K01992	V	ABC-2 family transporter protein
GC_00000635	K00075	UDP-N-acetylmuramate dehydrogenase [EC:1.3.1.98]	murB	ko:K00075	M	Cell wall formation
GC_00011905	K17218	sulfide:quinone oxidoreductase [EC:1.8.5.4]		ko:K17218	S	Pyridine nucleotide-disulphide oxidoreductase
GC_00000268	K00012	UDPglucose 6-dehydrogenase [EC:1.1.1.22]
GC_00002109	NA	NA			S	Protein conserved in bacteria
GC_00000851	K01897	long-chain acyl-CoA synthetase [EC:6.2.1.3]		ko:K01897	IQ	AMP-binding enzyme C-terminal domain
GC_00000850	K15635	2,3-bisphosphoglycerate-independent phosphoglycerate mutase [EC:5.4.2.12]	apgM	ko:K15635	G	Metalloenzyme superfamily
GC_00035650	NA	NA
GC_00027263	NA	NA			C	Elongator protein 3, MiaB family, Radical SAM
GC_00030258	K03307	solute:Na+ symporter, SSS family		ko:K03307	E	Belongs to the sodium solute symporter (SSF) (TC 2.A.21) family
