# Supplementary material for: Replicated life-history patterns and subsurface origins of the bacterial sister phyla Nitrospirota and Nitrospinota
Source: ISME J. 2023 Apr 3;17(6):891–902. doi: 10.1038/s41396-023-01397-x (PMC10203281; doi:10.1038/s41396-023-01397-x)
Supplement: Supplementary file 7 — Supplemental Data 6 [file 41396_2023_1397_MOESM7_ESM.csv]

gene_cluster	KO	KEGG Definition	eggNOG Prefered Name	eggNOG KEGG_ko	COG Category	eggNOG Description
GC_00010678	K03151	tRNA uracil 4-sulfurtransferase [EC:2.8.1.4]	thiI	ko:K03151	H	tRNA thio-modification
GC_00011218	NA	NA			M	extracellular matrix structural constituent
GC_00010914	NA	NA	dsbD	ko:K04084,ko:K06196	CO	protein-disulfide reductase activity
GC_00011382	K03625	transcription antitermination protein NusB	nusB	ko:K03625	J	transcription antitermination
GC_00012880	NA	NA	yhbE		EG	spore germination
GC_00014718	NA	NA			S	PFAM Peptidase family M28
GC_00011928	NA	NA	truB	ko:K00412,ko:K00971,ko:K02275,ko:K02389,ko:K03177,ko:K17624	P	acr, cog1565
GC_00011645	NA	NA			M	extracellular matrix structural constituent
GC_00013743	K02422	flagellar secretion chaperone FliS	fliS	ko:K02422	N	flagellar protein fliS
GC_00001117	K07390	monothiol glutaredoxin	grxD	ko:K07390	O	protein disulfide oxidoreductase activity
GC_00012322	K21394	TRAP-type transport system small permease protein		ko:K11689	G	Trap-type c4-dicarboxylate transport system, small permease component
GC_00012323	NA	NA			CO	amine dehydrogenase activity
GC_00002531	K00067	dTDP-4-dehydrorhamnose reductase [EC:1.1.1.133]	rfbD	ko:K00067	M	Catalyzes the reduction of dTDP-6-deoxy-L-lyxo-4- hexulose to yield dTDP-L-rhamnose
GC_00011705	K14597	chlorobactene glucosyltransferase			M	transferase activity, transferring glycosyl groups
GC_00011251	NA	NA			S	Haem-binding uptake, Tiki superfamily, ChaN
GC_00010630	K03716	spore photoproduct lyase [EC:4.1.99.14]		ko:K03716	L	DNA photolyase activity
GC_00012551	K13444	formylglycine-generating enzyme [EC:1.8.3.7]			T	PFAM Formylglycine-generating sulfatase enzyme
GC_00011869	NA	NA
GC_00012550	NA	NA	rlmD	ko:K03215,ko:K06969,ko:K14292	J	Specifically methylates the guanine in position 2445 (m2G2445) and the guanine in position 2069 (m7G2069) of 23S rRNA
GC_00012096	NA	NA			G	Belongs to the glycosyl hydrolase 2 family
GC_00012459	K02906	large subunit ribosomal protein L3	rplC	ko:K02906	J	rRNA binding
GC_00013690	NA	NA	rnaZ	ko:K00784	L	tRNA 3'-trailer cleavage
GC_00011797	K00946	thiamine-monophosphate kinase [EC:2.7.4.16]	thiL	ko:K00946,ko:K07123	H	thiamine-phosphate kinase activity
GC_00000626	K07689	two-component system, NarL family, invasion response regulator UvrY	vsrD	ko:K02282,ko:K07689	K	helix_turn_helix, Lux Regulon
GC_00012215	K04771	serine protease Do [EC:3.4.21.107]		ko:K04771	O	serine-type endopeptidase activity
GC_00011514	NA	NA		ko:K08309	T	PFAM Protein kinase domain
GC_00011226	K08300	ribonuclease E [EC:3.1.26.12]	rne	ko:K08300	J	ribonuclease E activity
GC_00010381	NA	NA		ko:K15969	S	heme oxygenase (decyclizing) activity
GC_00012286	K06968	23S rRNA (cytidine2498-2'-O)-methyltransferase [EC:2.1.1.186]	rlmM	ko:K06968	J	Methyltransferase
GC_00011149	NA	NA
GC_00000843	NA	NA	ccoP	ko:K00405	C	Cytochrome c
GC_00011148	K07323	phospholipid transport system substrate-binding protein		ko:K07323	Q	intermembrane phospholipid transfer
GC_00011917	NA	NA		ko:K18912	T	PFAM Formylglycine-generating sulfatase enzyme
GC_00010528	K02004	putative ABC transport system permease protein
GC_00004075	K02003	putative ABC transport system ATP-binding protein		ko:K02004	V	lipoprotein localization to outer membrane
GC_00014726	NA	NA	fnlB	ko:K19068	M	dTDP-4-dehydrorhamnose 3,5-epimerase activity
GC_00011916	NA	NA			S	NA|NA|NA
GC_00011586	NA	NA
GC_00001395	K02110	F-type H+-transporting ATPase subunit c
GC_00014666	NA	NA			P	Catalyzes the ATP-dependent transfer of a sulfur to tRNA to produce 4-thiouridine in position 8 of tRNAs, which functions as a near-UV photosensor. Also catalyzes the transfer of sulfur to the sulfur carrier protein ThiS, forming ThiS-thiocarboxylate. This is a step in the synthesis of thiazole, in the thiamine biosynthesis pathway. The sulfur is donated as persulfide by IscS
GC_00013950	NA	NA			S	protein trimerization
GC_00012865	NA	NA			I	radical SAM domain protein
GC_00009379	K01448	N-acetylmuramoyl-L-alanine amidase [EC:3.5.1.28]	amiC	ko:K01448	M	N-Acetylmuramoyl-L-alanine amidase
GC_00000408	K00684	leucyl/phenylalanyl-tRNA---protein transferase [EC:2.3.2.6]	pspE		P	Rhodanese Homology Domain
GC_00015168	K03118	sec-independent protein translocase protein TatC	tatC	ko:K03118	U	protein transport
GC_00011632	NA	NA		ko:K03407	NT	Signal transducing histidine kinase, homodimeric domain
GC_00000500	K22349	manganese oxidase [EC:1.16.3.3]		ko:K00368,ko:K07233,ko:K22349	Q	Multicopper oxidase
GC_00009710	K16898	ATP-dependent helicase/nuclease subunit A [EC:3.1.-.- 3.6.4.12]	addA	ko:K16898	L	ATP-dependent DNA helicase activity
GC_00012453	NA	NA	ccoP	ko:K00406	C	C-type cytochrome. Part of the cbb3-type cytochrome c oxidase complex
GC_00001333	K02108	F-type H+-transporting ATPase subunit a	atpB	ko:K02108	C	it plays a direct role in the translocation of protons across the membrane
GC_00011606	NA	NA			S	Uncharacterized conserved protein (DUF2203)
GC_00011607	NA	NA
GC_00011863	NA	NA			M	extracellular matrix structural constituent
GC_00013792	NA	NA	hcaT	ko:K05820	EGP	Major facilitator Superfamily
GC_00006261	K02033	peptide/nickel transport system permease protein	yejB	ko:K02033,ko:K13894	P	ABC transporter (Permease)
GC_00009975	NA	NA			D	nuclear chromosome segregation
GC_00011568	NA	NA			S	Mediates coordination of peptidoglycan synthesis and outer membrane constriction during cell division
GC_00012851	NA	NA	cpaE1	ko:K02282	D	AAA domain
GC_00011428	K06940	uncharacterized protein		ko:K06940	S	metal cluster binding
GC_00004773	NA	NA	MA20_25125		S	EVE domain
GC_00008338	K02116	ATP synthase protein I	atpI	ko:K02116	S	function for this protein is to guide the assembly of the membrane sector of the ATPase enzyme complex
GC_00014713	NA	NA
GC_00002348	K00520	mercuric reductase [EC:1.16.1.1]	pdhD	ko:K00382,ko:K00520	C	Pyridine nucleotide-disulphide oxidoreductase, dimerisation domain
GC_00014574	NA	NA		ko:K00655	I	Acyl-transferase
GC_00013825	NA	NA	amyA	ko:K22451	G	Belongs to the glycosyl hydrolase 57 family
GC_00005647	NA	NA		ko:K10914	T	cyclic nucleotide binding
GC_00012818	NA	NA		ko:K00574	M	cyclopropane-fatty-acyl-phospholipid synthase
GC_00001014	K07147	methionine sulfoxide reductase catalytic subunit [EC:1.8.-.-]	msrP	ko:K07147	S	Oxidoreductase molybdopterin binding domain
GC_00011521	NA	NA			C	Cytochrome c554 and c-prime
GC_00011747	K08217	MFS transporter, DHA3 family, macrolide efflux protein	bacE		EGP	Major facilitator Superfamily
GC_00012489	K02527	3-deoxy-D-manno-octulosonic-acid transferase [EC:2.4.99.12 2.4.99.13 2.4.99.14 2.4.99.15]	kdtA	ko:K02527	M	Transferase
GC_00012220	NA	NA		ko:K05807	K	Protein of unknown function (DUF1566)
GC_00012047	NA	NA		ko:K07448	V	Restriction endonuclease
GC_00010326	K03687	molecular chaperone GrpE	grpE	ko:K03687	O	Participates actively in the response to hyperosmotic and heat shock by preventing the aggregation of stress-denatured proteins, in association with DnaK and GrpE. It is the nucleotide exchange factor for DnaK and may function as a thermosensor. Unfolded proteins bind initially to DnaJ
GC_00010885	K18707	threonylcarbamoyladenosine tRNA methylthiotransferase MtaB [EC:2.8.4.5]	yqeV	ko:K18707	J	Catalyzes the methylthiolation of N6- (dimethylallyl)adenosine (i(6)A), leading to the formation of 2- methylthio-N6-(dimethylallyl)adenosine (ms(2)i(6)A) at position 37 in tRNAs that read codons beginning with uridine
GC_00010673	K13444	formylglycine-generating enzyme [EC:1.8.3.7]			T	PFAM Formylglycine-generating sulfatase enzyme
GC_00002027	NA	NA	ubact		S	May function as a protein modifier covalently attached to lysine residues of substrate proteins. This may serve to target the modified proteins for degradation by proteasomes
GC_00011212	NA	NA
GC_00010860	K02341	DNA polymerase III subunit delta' [EC:2.7.7.7]	holB	ko:K02341	L	DNA polymerase III is a complex, multichain enzyme responsible for most of the replicative synthesis in bacteria. This DNA polymerase also exhibits 3' to 5' exonuclease activity
GC_00010861	NA	NA	tas	ko:K05275	C	Aldo Keto reductase
GC_00004704	K00261	glutamate dehydrogenase (NAD(P)+) [EC:1.4.1.3]	gdhA	ko:K00261	C	Belongs to the Glu Leu Phe Val dehydrogenases family
GC_00009842	K03775	FKBP-type peptidyl-prolyl cis-trans isomerase SlyD [EC:5.2.1.8]
GC_00012138	NA	NA	patA	ko:K00812,ko:K00841,ko:K10907	E	Aminotransferase
GC_00011954	K02315	DNA replication protein DnaC
GC_00014993	K07257	spore coat polysaccharide biosynthesis protein SpsF	spsF	ko:K07257,ko:K21750	M	Spore coat polysaccharide biosynthesis protein F CMP-KDO synthetase
GC_00008780	K21395	TRAP-type transport system periplasmic protein		ko:K11688,ko:K21395	G	Bacterial extracellular solute-binding protein, family 7
GC_00005630	NA	NA			S	Domain of unknown function (DUF4399)
GC_00009373	K02035	peptide/nickel transport system substrate-binding protein		ko:K02035,ko:K13893	E	transmembrane transport
GC_00011557	K01929	UDP-N-acetylmuramoyl-tripeptide--D-alanyl-D-alanine ligase [EC:6.3.2.10]	murF	ko:K01929,ko:K15792	M	Involved in cell wall formation. Catalyzes the final step in the synthesis of UDP-N-acetylmuramoyl-pentapeptide, the precursor of murein
GC_00014591	NA	NA			M	NA|NA|NA
GC_00010969	K03665	GTPase	hflX	ko:K03665	O	GTPase that associates with the 50S ribosomal subunit and may have a role during protein synthesis or ribosome biogenesis
GC_00012257	K03497	ParB family transcriptional regulator, chromosome partitioning protein		ko:K03497	K	ParB-like nuclease domain
GC_00005190	K01247	DNA-3-methyladenine glycosylase II [EC:3.2.2.21]	tag	ko:K01247	L	3-methyladenine DNA glycosylase 8-oxoguanine DNA glycosylase
GC_00010605	K13444	formylglycine-generating enzyme [EC:1.8.3.7]			S	Sulfatase-modifying factor enzyme 1
GC_00005739	K04034	anaerobic magnesium-protoporphyrin IX monomethyl ester cyclase [EC:1.21.98.3]			C	radical SAM domain protein
GC_00004796	NA	NA		ko:K01995,ko:K01997,ko:K01998	E	Branched-chain amino acid transport system / permease component
GC_00007459	NA	NA
GC_00009500	K08234	glyoxylase I family protein	fosB	ko:K11210,ko:K21253,ko:K21264,ko:K21265	E	lactoylglutathione lyase activity
GC_00000848	K01945	phosphoribosylamine---glycine ligase [EC:6.3.4.13]			S	peroxidase activity
GC_00001610	K13571	proteasome accessory factor A [EC:6.3.1.19]	dop	ko:K13571,ko:K20814	S	Pup-ligase protein
GC_00011325	NA	NA			CO	amine dehydrogenase activity
GC_00001476	K03430	2-aminoethylphosphonate-pyruvate transaminase [EC:2.6.1.37]	phnW	ko:K01740,ko:K03430,ko:K05306,ko:K09469	E	Evidence 2b Function of strongly homologous gene
GC_00003716	NA	NA			S	Putative zinc-finger
GC_00012643	NA	NA	ccdA	ko:K06196	O	PFAM Cytochrome C biogenesis protein transmembrane region
GC_00012316	NA	NA			S	regulation of response to stimulus
GC_00012171	NA	NA		ko:K02529	K	helix_turn _helix lactose operon repressor
GC_00011815	NA	NA	bchB		S	Proto-chlorophyllide reductase 57 kd subunit
GC_00011814	NA	NA	bchE	ko:K04034	C	radical SAM domain protein
GC_00011484	K06204	DnaK suppressor protein	dksA	ko:K06204	T	zinc ion binding
GC_00014370	NA	NA	fadD	ko:K00655,ko:K01897	I	PFAM AMP-dependent synthetase and ligase
GC_00013419	NA	NA	ytwF	ko:K03770,ko:K03771	O	peptidyl-prolyl cis-trans isomerase activity
GC_00001149	NA	NA	merA		M	Pfam SNARE associated Golgi protein
GC_00011977	NA	NA			S	NA|NA|NA
GC_00013248	NA	NA			F	NA|NA|NA
GC_00000823	K22622	S-disulfanyl-L-cysteine oxidoreductase SoxD [EC:1.8.2.6]	ddhA	ko:K00370,ko:K10700,ko:K16964,ko:K17050	C	molybdopterin cofactor binding
GC_00012274	NA	NA			S	cellulose binding
GC_00012012	K04773	protease IV [EC:3.4.21.-]	sppA	ko:K04773	OU	serine-type peptidase activity
GC_00009968	K00990	[protein-PII] uridylyltransferase [EC:2.7.7.59]	glnD	ko:K00003,ko:K00970,ko:K00974,ko:K00982,ko:K00990,ko:K06950,ko:K15371	O	Modifies, by uridylylation and deuridylylation, the PII regulatory proteins (GlnB and homologs), in response to the nitrogen status of the cell that GlnD senses through the glutamine level. Under low glutamine levels, catalyzes the conversion of the PII proteins and UTP to PII-UMP and PPi, while under higher glutamine levels, GlnD hydrolyzes PII-UMP to PII and UMP (deuridylylation). Thus, control…
GC_00010627	K13444	formylglycine-generating enzyme [EC:1.8.3.7]	ccdA	ko:K06196,ko:K12267	O	Cytochrome C biogenesis protein
GC_00014428	NA	NA	ccmI	ko:K02198,ko:K02200	O	cytochrome complex assembly
GC_00012547	NA	NA		ko:K01424,ko:K13051	E	asparaginase
GC_00005295	NA	NA	opuCA	ko:K02342,ko:K05847,ko:K07182	T	signal-transduction protein containing cAMP-binding and CBS domains
GC_00012897	K03545	trigger factor	tig	ko:K03545	D	peptidyl-prolyl cis-trans isomerase activity
GC_00010766	K09794	uncharacterized protein		ko:K09794	S	Protein of unknown function (DUF465)
GC_00002601	NA	NA
GC_00009077	NA	NA			Q	thiolester hydrolase activity
GC_00001366	K23424	protein O-mannosyl-transferase [EC:2.4.1.-]			M	PFAM Tetratricopeptide repeat
GC_00000963	K01834	2,3-bisphosphoglycerate-dependent phosphoglycerate mutase [EC:5.4.2.11]	gpmA	ko:K01834	G	Catalyzes the interconversion of 2-phosphoglycerate and 3-phosphoglycerate
GC_00010898	NA	NA			S	SEC-C motif
GC_00011836	K00507	stearoyl-CoA desaturase (Delta-9 desaturase) [EC:1.14.19.1]	desC	ko:K00507	I	oxidoreductase activity, acting on paired donors, with oxidation of a pair of donors resulting in the reduction of molecular oxygen to two molecules of water
GC_00014606	NA	NA	yybS	ko:K16785,ko:K16786,ko:K16787	S	Predicted membrane protein (DUF2232)
GC_00011394	K03060	DNA-directed RNA polymerase subunit omega [EC:2.7.7.6]	nfuA	ko:K07400,ko:K13628	O	iron-sulfur cluster assembly
GC_00010902	K00797	spermidine synthase [EC:2.5.1.16]	speE	ko:K00797	E	spermidine synthase activity
GC_00010903	NA	NA			IQ	KR domain
GC_00013011	NA	NA	pepN	ko:K01256	CE	PFAM peptidase M1, membrane alanine aminopeptidase
GC_00000042	K00333	NADH-quinone oxidoreductase subunit D [EC:7.1.1.2]	nuoD	ko:K00333,ko:K13378	C	NDH-1 shuttles electrons from NADH, via FMN and iron- sulfur (Fe-S) centers, to quinones in the respiratory chain. The immediate electron acceptor for the enzyme in this species is believed to be ubiquinone. Couples the redox reaction to proton translocation (for every two electrons transferred, four hydrogen ions are translocated across the cytoplasmic membrane), and thus conserves the redox ene…
GC_00011625	K09778	Kdo2-lipid IVA 3' secondary acyltransferase [EC:2.3.1.-]		ko:K09778	S	Domain of unknown function (DUF374)
GC_00013723	NA	NA			S	Domain of unknown function (DUF4340)
GC_00011624	NA	NA
GC_00000915	NA	NA
GC_00013947	NA	NA			M	Belongs to the membrane fusion protein (MFP) (TC 8.A.1) family
GC_00012579	K07113	UPF0716 protein FxsA	fxsA	ko:K07113	S	protein affecting phage T7 exclusion by the F plasmid
GC_00010975	NA	NA			M	extracellular matrix structural constituent
GC_00010974	NA	NA	CP_0755		C	HEAT repeats
GC_00007051	NA	NA	csd		E	Catalyzes the removal of elemental sulfur and selenium atoms from L-cysteine, L-cystine, L-selenocysteine, and L- selenocystine to produce L-alanine
GC_00010835	NA	NA			S	protein deglycation
GC_00014557	NA	NA			CO	NA|NA|NA
GC_00011901	K04034	anaerobic magnesium-protoporphyrin IX monomethyl ester cyclase [EC:1.21.98.3]			C	radical SAM domain protein
GC_00012291	NA	NA			I	radical SAM domain protein
GC_00011338	NA	NA			S	regulation of response to stimulus
GC_00014199	NA	NA			M	4-amino-4-deoxy-L-arabinose transferase activity
GC_00006391	K06200	carbon starvation protein		ko:K06200	T	Carbon starvation protein
GC_00004296	NA	NA	yrvJ	ko:K01227,ko:K01447,ko:K01448,ko:K06385,ko:K07260,ko:K11060,ko:K11062	S	protein conserved in bacteria
GC_00011499	NA	NA			M	extracellular matrix structural constituent
GC_00001705	K11065	thioredoxin-dependent peroxiredoxin [EC:1.11.1.24]	tpx	ko:K11065	O	thioredoxin peroxidase activity
GC_00012398	K06940	uncharacterized protein		ko:K06940	S	metal cluster binding
GC_00011231	NA	NA			CO	amine dehydrogenase activity
GC_00010330	K07259	serine-type D-Ala-D-Ala carboxypeptidase/endopeptidase (penicillin-binding protein 4) [EC:3.4.16.4 3.4.21.-]	dacB	ko:K07259	M	serine-type D-Ala-D-Ala carboxypeptidase activity
GC_00010157	K00797	spermidine synthase [EC:2.5.1.16]		ko:K00797	H	Catalyzes the irreversible transfer of a propylamine group from the amino donor S-adenosylmethioninamine (decarboxy- AdoMet) to putrescine (1,4-diaminobutane) to yield spermidine
GC_00013298	K00762	orotate phosphoribosyltransferase [EC:2.4.2.10]	pyrE	ko:K00762,ko:K01591,ko:K13421	F	Catalyzes the transfer of a ribosyl phosphate group from 5-phosphoribose 1-diphosphate to orotate, leading to the formation of orotidine monophosphate (OMP)
GC_00010909	K01724	4a-hydroxytetrahydrobiopterin dehydratase [EC:4.2.1.96]	phhB	ko:K01724,ko:K11991	H	pterin-4-alpha-carbinolamine dehydratase
GC_00013430	K11782	chorismate dehydratase [EC:4.2.1.151]	mqnA	ko:K07081,ko:K11782,ko:K11784	S	Catalyzes the dehydration of chorismate into 3- (1- carboxyvinyl)oxy benzoate, a step in the biosynthesis of menaquinone (MK, vitamin K2)
GC_00011751	NA	NA		ko:K03676	O	Has a glutathione-disulfide oxidoreductase activity in the presence of NADPH and glutathione reductase. Reduces low molecular weight disulfides and proteins
GC_00011537	K21420	leucyl-tRNA---protein transferase [EC:2.3.2.29]	ate	ko:K21420	O	arginyltransferase activity
GC_00011205	NA	NA			Q	methyltransferase
GC_00010892	K09774	lipopolysaccharide export system protein LptA	lptA	ko:K09774	S	lipopolysaccharide binding
GC_00012505	NA	NA	queD	ko:K01737	H	6-pyruvoyl tetrahydropterin synthase
GC_00012994	K02029	polar amino acid transport system permease protein		ko:K02029	P	PFAM binding-protein-dependent transport systems inner membrane component
GC_00010893	K21552	methyl halide transferase [EC:2.1.1.165]
GC_00013390	NA	NA	resB	ko:K07399	O	cytochrome c biogenesis protein
GC_00001954	K00059	3-oxoacyl-[acyl-carrier protein] reductase [EC:1.1.1.100]			IQ	Short-chain dehydrogenase reductase SDR
GC_00010490	NA	NA
GC_00012597	K03586	cell division protein FtsL	lgt	ko:K13292	M	Transfers the N-acyl diglyceride group on what will become the N-terminal cysteine of membrane lipoproteins
GC_00015102	K00754	L-malate glycosyltransferase [EC:2.4.1.-]
GC_00011934	NA	NA	lysM	ko:K01649,ko:K06154	E	Homocitrate synthase
GC_00014562	NA	NA			V	Glycosyl transferase, family 2
GC_00014563	NA	NA	ybjT		GM	Protein of unknown function (DUF2867)
GC_00013784	NA	NA			D	Lipoprotein
GC_00014644	NA	NA			S	tetratricopeptide repeat
GC_00015043	K02557	chemotaxis protein MotB		ko:K02557	N	Membrane MotB of proton-channel complex MotA/MotB
GC_00007342	K07147	methionine sulfoxide reductase catalytic subunit [EC:1.8.-.-]	MA20_43580	ko:K07147	V	Part of the MsrPQ system that repairs oxidized periplasmic proteins containing methionine sulfoxide residues (Met-O), using respiratory chain electrons. Thus protects these proteins from oxidative-stress damage caused by reactive species of oxygen and chlorine generated by the host defense mechanisms. MsrPQ is essential for the maintenance of envelope integrity under bleach stress, rescuing a wid…
GC_00014176	K13444	formylglycine-generating enzyme [EC:1.8.3.7]			T	PFAM Formylglycine-generating sulfatase enzyme
GC_00012445	K02404	flagellar biosynthesis protein FlhF	flhF	ko:K02404	N	protein localization to endoplasmic reticulum
GC_00011345	K02004	putative ABC transport system permease protein
GC_00013025	NA	NA	sqdC	ko:K01784	GM	ADP-glyceromanno-heptose 6-epimerase activity
GC_00001142	NA	NA	porB	ko:K00170	C	Thiamine pyrophosphate enzyme, C-terminal TPP binding domain
GC_00010849	NA	NA	mnuA		F	nucleotide catabolic process
GC_00014218	K00619	amino-acid N-acetyltransferase [EC:2.3.1.1]	argH	ko:K00619,ko:K14681	E	Belongs to the acetyltransferase family. ArgA subfamily
GC_00010295	K07566	L-threonylcarbamoyladenylate synthase [EC:2.7.7.87]	prmC	ko:K07566	J	L-threonylcarbamoyladenylate synthase
GC_00011508	K02847	O-antigen ligase [EC:2.4.1.-]			M	#NAME?
GC_00011998	K02926	large subunit ribosomal protein L4	rplD	ko:K02926	J	Forms part of the polypeptide exit tunnel
GC_00015561	NA	NA
GC_00010937	NA	NA			S	serine-type aminopeptidase activity
GC_00013668	K02460	general secretion pathway protein K		ko:K02460	U	protein secretion
GC_00012209	K04562	flagellar biosynthesis protein FlhG		ko:K04562	D	NUBPL iron-transfer P-loop NTPase
GC_00011332	K01069	hydroxyacylglutathione hydrolase [EC:3.1.2.6]	ycbL	ko:K01069	GM	Thiolesterase that catalyzes the hydrolysis of S-D- lactoyl-glutathione to form glutathione and D-lactic acid
GC_00013052	K07164	uncharacterized protein	CP_0228	ko:K07164,ko:K22391	S	NA|NA|NA
GC_00012167	K02843	heptosyltransferase II [EC:2.4.-.-]
GC_00012301	NA	NA	ubiG	ko:K18827	H	Methyltransferase domain
GC_00000732	K13628	iron-sulfur cluster assembly protein	ycf57	ko:K13628	S	Iron-sulphur cluster biosynthesis
GC_00014149	K00797	spermidine synthase [EC:2.5.1.16]	speE	ko:K00797	E	spermidine synthase activity
GC_00012240	K02864	large subunit ribosomal protein L10	rplJ	ko:K02864,ko:K02935	J	Forms part of the ribosomal stalk, playing a central role in the interaction of the ribosome with GTP-bound translation factors
GC_00014148	K06925	tRNA threonylcarbamoyladenosine biosynthesis protein TsaE	yjeE	ko:K06925,ko:K07102	S	tRNA threonylcarbamoyladenosine modification
GC_00000415	K00384	thioredoxin reductase (NADPH) [EC:1.8.1.9]	trxB	ko:K00384,ko:K03671,ko:K22345	C	Belongs to the class-II pyridine nucleotide-disulfide oxidoreductase family
GC_00014587	K20534	polyisoprenyl-phosphate glycosyltransferase [EC:2.4.-.-]			M	Glycosyl transferase, family 2
GC_00013446	K11720	lipopolysaccharide export system permease protein	lptG	ko:K11720	M	lipopolysaccharide-transporting ATPase activity
GC_00010788	K07079	uncharacterized protein		ko:K07079	S	Aldo/keto reductase family
GC_00011273	K14445	solute carrier family 13 (sodium-dependent dicarboxylate transporter), member 2/3/5		ko:K14445	P	arsenite transmembrane transporter activity
GC_00012572	NA	NA	cruF	ko:K22502	S	Carotenoid biosynthesis protein
GC_00000140	K00337	NADH-quinone oxidoreductase subunit H [EC:7.1.1.2]	nuoH	ko:K00337	C	NDH-1 shuttles electrons from NADH, via FMN and iron- sulfur (Fe-S) centers, to quinones in the respiratory chain. The immediate electron acceptor for the enzyme in this species is believed to be ubiquinone. Couples the redox reaction to proton translocation (for every two electrons transferred, four hydrogen ions are translocated across the cytoplasmic membrane), and thus conserves the redox ene…
GC_00010612	K07091	lipopolysaccharide export system permease protein	lptF	ko:K07091,ko:K11720	M	lipopolysaccharide-transporting ATPase activity
GC_00011086	K13444	formylglycine-generating enzyme [EC:1.8.3.7]			T	PFAM Formylglycine-generating sulfatase enzyme
GC_00012970	NA	NA	cbcM		C	Catalyzes the reduction of nitrite to ammonia, consuming six electrons in the process
GC_00011448	NA	NA
GC_00010876	K00963	UTP--glucose-1-phosphate uridylyltransferase [EC:2.7.7.9]	ugpA	ko:K00963	G	Utp--glucose-1-phosphate uridylyltransferase
GC_00000816	NA	NA	hpnH		S	Domain of unknown function (DUF3463)
GC_00011572	NA	NA			S	regulation of response to stimulus
GC_00009357	K06972	presequence protease [EC:3.4.24.-]
GC_00011573	NA	NA	JD73_00815	ko:K01784	GM	ADP-glyceromanno-heptose 6-epimerase activity
GC_00000641	K03575	A/G-specific adenine glycosylase [EC:3.2.2.31]	mutY	ko:K00558,ko:K01962,ko:K01963,ko:K03575	L	FES
GC_00001488	K01759	lactoylglutathione lyase [EC:4.4.1.5]	gloA	ko:K01759,ko:K15772	E	Glyoxalase-like domain
GC_00011879	K06950	uncharacterized protein	ypgQ	ko:K06950	S	mRNA catabolic process
GC_00011240	K21219	hydroxymethylpyrimidine kinase / phosphomethylpyrimidine kinase / thiamine-phosphate diphosphorylase [EC:2.7.1.49 2.7.4.7 2.5.1.3]	thiD	ko:K00941,ko:K03147,ko:K21219	H	phosphomethylpyrimidine kinase activity
GC_00011027	K02004	putative ABC transport system permease protein		ko:K02004	V	efflux transmembrane transporter activity
GC_00010089	K22719	murein hydrolase activator	envC	ko:K21471	D	peptidase
GC_00000749	K04034	anaerobic magnesium-protoporphyrin IX monomethyl ester cyclase [EC:1.21.98.3]			C	radical SAM domain protein
GC_00006627	NA	NA
GC_00011209	NA	NA	eda	ko:K00874,ko:K01625	G	KDPG and KHG aldolase
GC_00010669	K03527	4-hydroxy-3-methylbut-2-en-1-yl diphosphate reductase [EC:1.17.7.4]	ispH	ko:K00945,ko:K02945,ko:K03527	IM	4-hydroxy-3-methylbut-2-en-1-yl diphosphate reductase activity
GC_00012999	NA	NA			NT	transmembrane signaling receptor activity
GC_00012509	NA	NA	virB1	ko:K03194	M	Transglycosylase SLT domain
GC_00013294	NA	NA
GC_00012802	NA	NA	CP_0860	ko:K07091,ko:K11720	S	Predicted permease YjgP/YjgQ family
GC_00012492	NA	NA	nuoK	ko:K00340,ko:K05576	C	ATP synthesis coupled electron transport
GC_00009524	NA	NA			C	to Cytochrome c-554 precursor (C554) (Hydroxylamine oxidoreductase-linked cytochrome) pir A59036 cytochrome c554, tetraheme, precursor - Nitrosomonas europaea
GC_00011300	K07000	uncharacterized protein
GC_00001453	NA	NA	bolA	ko:K05527,ko:K22066	T	Belongs to the BolA IbaG family
GC_00006592	NA	NA			Q	NA|NA|NA
GC_00010507	K02019	molybdate transport system regulatory protein	modE	ko:K02019,ko:K05772	P	Transcriptional regulator
GC_00010997	K03517	quinolinate synthase [EC:2.5.1.72]	nadA	ko:K03517	H	quinolinate synthetase A activity
GC_00010996	K01933	phosphoribosylformylglycinamidine cyclo-ligase [EC:6.3.3.1]	purM	ko:K01933,ko:K11788	F	AIR synthase related protein, N-terminal domain
GC_00012154	NA	NA
GC_00001360	NA	NA		ko:K00405	C	Cytochrome c
GC_00013753	NA	NA		ko:K07052	S	CAAX protease self-immunity
GC_00011846	K02407	flagellar hook-associated protein 2	fliD	ko:K02407	N	Required for morphogenesis and for the elongation of the flagellar filament by facilitating polymerization of the flagellin monomers at the tip of growing filament. Forms a capping structure, which prevents flagellin subunits (transported through the central channel of the flagellum) from leaking out without polymerization at the distal end
GC_00011847	K10773	endonuclease III [EC:4.2.99.18]
GC_00003920	K01585	arginine decarboxylase [EC:4.1.1.19]	speA	ko:K01585	H	arginine decarboxylase activity
GC_00010973	NA	NA	wgeF		V	Glycosyl transferase, family 2
GC_00013016	NA	NA	miaB	ko:K06168	J	Catalyzes the methylthiolation of N6- (dimethylallyl)adenosine (i(6)A), leading to the formation of 2- methylthio-N6-(dimethylallyl)adenosine (ms(2)i(6)A) at position 37 in tRNAs that read codons beginning with uridine
GC_00014518	NA	NA			P	Transglutaminase-like superfamily
GC_00012477	NA	NA			M	Tetratricopeptide repeat
GC_00000981	K07451	5-methylcytosine-specific restriction enzyme A [EC:3.1.21.-]		ko:K07451	L	HNH nucleases
GC_00012122	K06142	outer membrane protein	ompH	ko:K06142	M	unfolded protein binding
GC_00009006	K21834	dimethylglycine catabolism B	fadF	ko:K21834	C	lactate metabolic process
GC_00011504	K18889	ATP-binding cassette, subfamily B, multidrug efflux pump	mdlA	ko:K06147,ko:K18889	V	(ABC) transporter
GC_00001031	K07157	uncharacterized protein	lonD	ko:K01338,ko:K07157	S	ATP-dependent protease La (LON) substrate-binding domain
GC_00010164	K07090	uncharacterized protein		ko:K07090	S	response to heat
GC_00012750	K03154	sulfur carrier protein	thiS	ko:K03149,ko:K03154	H	thiamine biosynthesis protein ThiS
GC_00009882	K11928	sodium/proline symporter
GC_00010299	K00748	lipid-A-disaccharide synthase [EC:2.4.1.182]	lpxB	ko:K00748	M	lipid-A-disaccharide synthase activity
GC_00004933	K00406	cytochrome c oxidase cbb3-type subunit III		ko:K00405,ko:K02305,ko:K08738,ko:K17223	C	electron transfer activity
GC_00006834	K11940	heat shock protein HspQ
GC_00012934	NA	NA
GC_00012935	NA	NA		ko:K03651	S	acid phosphatase activity
GC_00003258	K02860	16S rRNA processing protein RimM	rimM	ko:K02860	J	An accessory protein needed during the final step in the assembly of 30S ribosomal subunit, possibly for assembly of the head region. Probably interacts with S19. Essential for efficient processing of 16S rRNA. May be needed both before and after RbfA during the maturation of 16S rRNA. It has affinity for free ribosomal 30S subunits but not for 70S ribosomes
GC_00013801	K16052	MscS family membrane protein	ynaI	ko:K16052	M	COG0668 Small-conductance mechanosensitive channel
GC_00011290	NA	NA	yicC		P	YicC-like family, N-terminal region
GC_00010806	NA	NA
GC_00012591	NA	NA			C	molybdopterin cofactor binding
GC_00011438	NA	NA			S	cellulose binding
GC_00013759	K02169	malonyl-CoA O-methyltransferase [EC:2.1.1.197]	tam	ko:K00563,ko:K00598,ko:K02169,ko:K14251,ko:K15256,ko:K16868,ko:K19104	FG	trans-aconitate 2-methyltransferase activity
GC_00001459	K13527	proteasome-associated ATPase
GC_00010151	K02004	putative ABC transport system permease protein	MA20_43810	ko:K02004	Q	FtsX-like permease family
GC_00012230	NA	NA		ko:K03564	O	peroxiredoxin activity
GC_00016258	NA	NA		ko:K00179	C	Catalyzes the ferredoxin-dependent oxidative decarboxylation of arylpyruvates
GC_00012057	NA	NA		ko:K06400	L	Resolvase, N terminal domain
GC_00012231	NA	NA
GC_00012498	K02844	UDP-glucose:(heptosyl)LPS alpha-1,3-glucosyltransferase [EC:2.4.1.-]	rfaG	ko:K02844	M	transferase activity, transferring glycosyl groups
GC_00013436	K09924	uncharacterized protein		ko:K09924	S	Uncharacterized protein conserved in bacteria (DUF2059)
GC_00001005	K09118	uncharacterized protein		ko:K09118	S	Uncharacterised protein family (UPF0182)
GC_00013437	NA	NA			P	NA|NA|NA
GC_00005538	NA	NA			T	HDOD domain
GC_00013162	K01482	dimethylargininase [EC:3.5.3.18]	ddaH	ko:K01482	E	dimethylargininase activity
GC_00011202	K03643	LPS-assembly lipoprotein	lptE	ko:K03643	M	Together with LptD, is involved in the assembly of lipopolysaccharide (LPS) at the surface of the outer membrane. Required for the proper assembly of LptD. Binds LPS and may serve as the LPS recognition site at the outer membrane
GC_00010404	NA	NA	nifA	ko:K02584	KT	transcription factor binding
GC_00010894	K02656	type IV pilus assembly protein PilF		ko:K04771	O	serine-type endopeptidase activity
GC_00012765	NA	NA			S	NA|NA|NA
GC_00008221	K05366	penicillin-binding protein 1A [EC:2.4.1.129 3.4.16.4]	pbpG	ko:K05365,ko:K05366,ko:K12555,ko:K21464	M	Peptidoglycan polymerase that catalyzes glycan chain elongation from lipid-linked precursors
GC_00012443	NA	NA
GC_00011342	NA	NA	fimV	ko:K07288,ko:K08086,ko:K15845	NU	Tfp pilus assembly protein FimV
GC_00013577	K21929	uracil-DNA glycosylase [EC:3.2.2.27]	ung2	ko:K21929	L	deaminated base DNA N-glycosylase activity
GC_00011471	NA	NA	ykqA		P	gamma-glutamylcyclotransferase activity
GC_00011872	K05776	molybdate transport system ATP-binding protein	modF	ko:K02013,ko:K02028,ko:K05776	P	ATPase activity
GC_00011873	NA	NA	sfrA	ko:K00123,ko:K00336,ko:K05299	C	formate dehydrogenase (NAD+) activity
GC_00010947	NA	NA			S	Protein of unknown function, DUF547
GC_00014170	K03567	glycine cleavage system transcriptional repressor		ko:K03567	E	regulation of RNA biosynthetic process
GC_00008317	K00537	arsenate reductase (glutaredoxin) [EC:1.20.4.1]	arsC	ko:K00537	P	arsenate reductase (glutaredoxin) activity
GC_00001466	K02109	F-type H+-transporting ATPase subunit b
GC_00001601	K00588	caffeoyl-CoA O-methyltransferase [EC:2.1.1.104]	yrrM	ko:K00588	S	Methyltransferase domain
GC_00011897	K02573	ferredoxin-type protein NapG
GC_00012306	NA	NA	tmoC	ko:K05710,ko:K15762,ko:K22360	P	nitrite reductase [NAD(P)H] activity
GC_00000553	K01886	glutaminyl-tRNA synthetase [EC:6.1.1.18]	glnS	ko:K01886	J	tRNA synthetases class I (E and Q), anti-codon binding domain
GC_00003469	K11690	C4-dicarboxylate transporter, DctM subunit		ko:K11690	G	transporter, DctM subunit
GC_00015032	K02044	phosphonate transport system substrate-binding protein	phnD	ko:K02044	P	organic phosphonate transport
GC_00010931	K15635	2,3-bisphosphoglycerate-independent phosphoglycerate mutase [EC:5.4.2.12]	apgM	ko:K15635	G	2,3-bisphosphoglycerate-independent phosphoglycerate mutase activity
GC_00014958	K07220	uncharacterized protein	CP_0066	ko:K07220	P	Protein of unknown function DUF47
GC_00012068	NA	NA			C	Iron-sulfur cluster-binding domain
GC_00006753	NA	NA		ko:K12686,ko:K21831	I	lipase activity
GC_00014107	NA	NA			S	Thioesterase
GC_00004573	K01666	4-hydroxy 2-oxovalerate aldolase [EC:4.1.3.39]		ko:K01666	E	HMGL-like
GC_00012129	NA	NA			S	Predicted membrane protein (DUF2231)
GC_00011628	K07025	putative hydrolase of the HAD superfamily		ko:K07025	S	phosphatase activity
GC_00012976	NA	NA
GC_00010687	NA	NA			C	radical SAM domain protein
GC_00015173	K19302	undecaprenyl-diphosphatase [EC:3.6.1.27]		ko:K01096,ko:K19302	I	phosphatidate phosphatase activity
GC_00011945	NA	NA
GC_00012247	K05808	putative sigma-54 modulation protein	hpf	ko:K05808	J	regulation of translation
GC_00010127	K06196	cytochrome c-type biogenesis protein	ccdA	ko:K06196,ko:K12267	O	Cytochrome C biogenesis protein
GC_00012246	K03770	peptidyl-prolyl cis-trans isomerase D [EC:5.2.1.8]	ppiD	ko:K01802,ko:K03769,ko:K03770	O	SurA N-terminal domain
GC_00003175	NA	NA			T	Metal dependent phosphohydrolases with conserved 'HD' motif.
GC_00011274	K06206	sugar fermentation stimulation protein A	sfsA	ko:K06206	S	positive regulation of transcription, DNA-templated
GC_00013373	NA	NA		ko:K07011,ko:K12984	M	Glycosyl transferase family group 2
GC_00010510	NA	NA			NU	NA|NA|NA
GC_00001445	K00324	H+-translocating NAD(P) transhydrogenase subunit alpha [EC:1.6.1.2 7.1.1.1]	pntA-2	ko:K00324	C	4TM region of pyridine nucleotide transhydrogenase, mitoch
GC_00001623	K02203	phosphoserine / homoserine phosphotransferase [EC:3.1.3.3 2.7.1.39]	thrH	ko:K02203	E	Phosphoserine phosphatase
GC_00011424	NA	NA			S	regulation of response to stimulus
GC_00011643	K15727	membrane fusion protein, heavy metal efflux system	czcB	ko:K15727	M	Barrel-sandwich domain of CusB or HlyD membrane-fusion
GC_00014470	NA	NA			D	Lipoprotein
GC_00010419	NA	NA		ko:K13730	S	regulation of response to stimulus
GC_00004322	NA	NA		ko:K00713,ko:K06338	M	Glycosyltransferase Family 4
GC_00013920	NA	NA			S	Catalyzes the formation of the isocyclic ring in chlorophyll biosynthesis. Mediates the cyclase reaction, which results in the formation of divinylprotochlorophyllide (Pchlide) characteristic of all chlorophylls from magnesium-protoporphyrin IX 13-monomethyl ester (MgPMME)
GC_00013318	NA	NA		ko:K06889	S	thiolester hydrolase activity
GC_00010582	K08602	oligoendopeptidase F [EC:3.4.24.-]	pepF	ko:K08602	E	metalloendopeptidase activity
GC_00010583	NA	NA		ko:K00786	V	Glycosyl transferase, family 2
GC_00010913	NA	NA	panE	ko:K00077	H	Catalyzes the NADPH-dependent reduction of ketopantoate into pantoic acid
GC_00006516	NA	NA			S	N-acetylphosphatidylethanolamine-hydrolysing phospholipas activity
GC_00013283	NA	NA		ko:K13005	M	PFAM Glycosyl transferase family 2
GC_00004411	K02598	nitrite transporter	nirC	ko:K02598,ko:K06212,ko:K21993	P	formate transmembrane transporter activity
GC_00016244	K02458	general secretion pathway protein I		ko:K02458,ko:K02671	NU	type IV pilus modification protein PilV
GC_00014065	NA	NA
GC_00001596	K03498	trk system potassium uptake protein	trkH	ko:K03498,ko:K03499	P	Low-affinity potassium transport system. Interacts with trk system potassium uptake protein TrkA
GC_00000538	K01737	6-pyruvoyltetrahydropterin/6-carboxytetrahydropterin synthase [EC:4.2.3.12 4.1.2.50]		ko:K01737	H	6-pyruvoyl tetrahydropterin synthase
GC_00016163	K03536	ribonuclease P protein component [EC:3.1.26.5]	rnpA	ko:K03536,ko:K08998	J	ribonuclease P activity
GC_00001597	K20814	Pup amidohydrolase [EC:3.5.1.119]	dop	ko:K13571,ko:K20814	S	Pup-ligase protein
GC_00001158	K00957	sulfate adenylyltransferase subunit 2 [EC:2.7.7.4]	cysD	ko:K00390,ko:K00957	EH	sulfate reduction
GC_00012955	NA	NA
GC_00011791	K02113	F-type H+-transporting ATPase subunit delta	atpH	ko:K02113	C	F(1)F(0) ATP synthase produces ATP from ADP in the presence of a proton or sodium gradient. F-type ATPases consist of two structural domains, F(1) containing the extramembraneous catalytic core and F(0) containing the membrane proton channel, linked together by a central stalk and a peripheral stalk. During catalysis, ATP synthesis in the catalytic domain of F(1) is coupled via a rotary mechanism…
GC_00012638	K02575	MFS transporter, NNP family, nitrate/nitrite transporter	nrtP	ko:K02575	P	nitrite transmembrane transporter activity
GC_00010559	NA	NA			P	NA|NA|NA
GC_00012265	K00683	glutaminyl-peptide cyclotransferase [EC:2.3.2.5]
GC_00009127	K04075	tRNA(Ile)-lysidine synthase [EC:6.3.4.19]	tilS	ko:K04075	D	Ligates lysine onto the cytidine present at position 34 of the AUA codon-specific tRNA(Ile) that contains the anticodon CAU, in an ATP-dependent manner. Cytidine is converted to lysidine, thus changing the amino acid specificity of the tRNA from methionine to isoleucine
GC_00013350	NA	NA			S	TRAP transporter T-component
GC_00009472	K01524	exopolyphosphatase / guanosine-5'-triphosphate,3'-diphosphate pyrophosphatase [EC:3.6.1.11 3.6.1.40]	aroB	ko:K01524	FP	Ppx GppA phosphatase
GC_00011699	NA	NA			C	NA|NA|NA
GC_00010636	K00342	NADH-quinone oxidoreductase subunit M [EC:7.1.1.2]		ko:K00342	C	NDH-1 shuttles electrons from NAD(P)H, via FMN and iron- sulfur (Fe-S) centers, to quinones in the respiratory chain. The immediate electron acceptor for the enzyme in this species is believed to be plastoquinone. Couples the redox reaction to proton translocation (for every two electrons transferred, four hydrogen ions are translocated across the cytoplasmic membrane), and thus conserves the red…
GC_00002204	K01520	dUTP pyrophosphatase [EC:3.6.1.23]	dut	ko:K01520,ko:K13038	F	This enzyme is involved in nucleotide metabolism it produces dUMP, the immediate precursor of thymidine nucleotides and it decreases the intracellular concentration of dUTP so that uracil cannot be incorporated into DNA
GC_00010824	K02340	DNA polymerase III subunit delta [EC:2.7.7.7]	holA	ko:K02340	L	DNA-directed DNA polymerase activity
GC_00010825	K01091	phosphoglycolate phosphatase [EC:3.1.3.18]		ko:K01091	S	glycolate biosynthetic process
GC_00012922	NA	NA			NU	NA|NA|NA
GC_00013049	K00859	dephospho-CoA kinase [EC:2.7.1.24]	coaE	ko:K00859	F	Catalyzes the phosphorylation of the 3'-hydroxyl group of dephosphocoenzyme A to form coenzyme A
GC_00000844	K03593	ATP-binding protein involved in chromosome partitioning
GC_00006312	K02034	peptide/nickel transport system permease protein	yejE	ko:K02034,ko:K13895	P	microcin transport
GC_00011580	K07708	two-component system, NtrC family, nitrogen regulation sensor histidine kinase GlnL [EC:2.7.13.3]	gnfL	ko:K07708,ko:K10942	T	phosphorelay sensor kinase activity
GC_00001027	NA	NA			G	Cupin 2, conserved barrel domain protein
GC_00011513	NA	NA			S	regulation of response to stimulus
GC_00013326	NA	NA			S	regulation of response to stimulus
GC_00010427	K00406	cytochrome c oxidase cbb3-type subunit III	pcmG		C	Cytochrome c
GC_00015687	K02488	two-component system, cell cycle response regulator [EC:2.7.7.65]			T	diguanylate cyclase activity
GC_00012520	K23555	lipase maturation factor 1
GC_00010641	NA	NA			H	NA|NA|NA
GC_00010566	NA	NA			C	PFAM blue (type 1) copper domain protein
GC_00001654	K03433	proteasome beta subunit [EC:3.4.25.1]	prcB	ko:K03433	O	Proteasome subunit
GC_00014494	NA	NA
GC_00011634	NA	NA		ko:K00058	EH	4-phosphoerythronate dehydrogenase activity
GC_00010254	NA	NA		ko:K04755,ko:K08952,ko:K08953,ko:K08954	C	Ferredoxin
GC_00012568	K01079	phosphoserine phosphatase [EC:3.1.3.3]	serB	ko:K01079	E	Phosphoserine phosphatase
GC_00011850	K05589	cell division protein FtsB	divIC	ko:K05589,ko:K12065,ko:K13052	D	Essential cell division protein. May link together the upstream cell division proteins, which are predominantly cytoplasmic, with the downstream cell division proteins, which are predominantly periplasmic
GC_00003294	K00240	succinate dehydrogenase / fumarate reductase, iron-sulfur subunit [EC:1.3.5.1 1.3.5.4]	sdhB	ko:K00240,ko:K00245	C	2Fe-2S iron-sulfur cluster binding domain
GC_00002803	K03274	ADP-L-glycero-D-manno-heptose 6-epimerase [EC:5.1.3.20]	hldD	ko:K03274	GM	Catalyzes the interconversion between ADP-D-glycero- beta-D-manno-heptose and ADP-L-glycero-beta-D-manno-heptose via an epimerization at carbon 6 of the heptose
GC_00015201	NA	NA			V	NA|NA|NA
GC_00011268	K13444	formylglycine-generating enzyme [EC:1.8.3.7]			T	PFAM Formylglycine-generating sulfatase enzyme
GC_00007367	K07003	uncharacterized protein	acrB	ko:K07003	S	growth of symbiont in host cell
GC_00007100	K00012	UDPglucose 6-dehydrogenase [EC:1.1.1.22]	ugd	ko:K00012	M	Belongs to the UDP-glucose GDP-mannose dehydrogenase family
GC_00011194	K07735	putative transcriptional regulator	yqgE	ko:K07735	K	acr, cog1678
GC_00009947	NA	NA	traB		IQ	NA|NA|NA
GC_00014655	NA	NA		ko:K12065	S	NA|NA|NA
GC_00011693	NA	NA	metX	ko:K00641	E	alpha/beta hydrolase fold
GC_00011864	K10563	formamidopyrimidine-DNA glycosylase [EC:3.2.2.23 4.2.99.18]	fpg	ko:K10563	L	class I DNA-(apurinic or apyrimidinic site) endonuclease activity
GC_00010951	NA	NA	dfa1		S	Flavin reductase like domain
GC_00000066	K00335	NADH-quinone oxidoreductase subunit F [EC:7.1.1.2]	nuoF	ko:K00335	C	NDH-1 shuttles electrons from NADH, via FMN and iron- sulfur (Fe-S) centers, to quinones in the respiratory chain
GC_00012101	NA	NA			CO	amine dehydrogenase activity
GC_00001334	NA	NA		ko:K03593	S	Protein of unknown function (DUF971)
GC_00015669	K02662	type IV pilus assembly protein PilM	pilM	ko:K02662	NU	Type IV pilus assembly protein PilM;
GC_00010859	NA	NA			K	Penicillinase repressor
GC_00015668	K00809	deoxyhypusine synthase [EC:2.5.1.46]		ko:K00809	O	peptidyl-lysine modification to peptidyl-hypusine
GC_00013421	NA	NA		ko:K06076	I	Outer membrane protein transport protein (OMPP1/FadL/TodX)
GC_00011740	NA	NA	pcaC	ko:K01607	S	Carboxymuconolactone decarboxylase family
GC_00011526	NA	NA	rprX	ko:K02484,ko:K07636	T	protein histidine kinase activity
GC_00013647	K15460	tRNA1Val (adenine37-N6)-methyltransferase [EC:2.1.1.223]		ko:K15460	AJ	Specifically methylates the adenine in position 37 of tRNA(1)(Val) (anticodon cmo5UAC)
GC_00012226	NA	NA		ko:K16923	P	NA|NA|NA
GC_00010883	K03684	ribonuclease D [EC:3.1.13.5]	rnd	ko:K03684	J	Exonuclease involved in the 3' processing of various precursor tRNAs. Initiates hydrolysis at the 3'-terminus of an RNA molecule and releases 5'-mononucleotides
GC_00012984	NA	NA			M	Polymer-forming cytoskeletal
GC_00011072	K03214	RNA methyltransferase, TrmH family [EC:2.1.1.-]	yfiF	ko:K03214,ko:K03218	J	Belongs to the class IV-like SAM-binding methyltransferase superfamily. RNA methyltransferase TrmH family
GC_00011215	NA	NA			S	PRC-barrel domain
GC_00015447	NA	NA			K	TIGRFAM transcriptional regulator, Rrf2 family
GC_00012586	NA	NA			S	Antibiotic biosynthesis monooxygenase
GC_00007213	NA	NA		ko:K06871	C	radical SAM
GC_00015088	NA	NA			S	Predicted ATPase of the ABC class
GC_00011925	NA	NA			M	extracellular matrix structural constituent
GC_00008907	K15256	tRNA (cmo5U34)-methyltransferase [EC:2.1.1.-]	cmoA	ko:K03149,ko:K15256	Q	Catalyzes the conversion of S-adenosyl-L-methionine (SAM) to carboxy-S-adenosyl-L-methionine (Cx-SAM)
GC_00011550	K02528	16S rRNA (adenine1518-N6/adenine1519-N6)-dimethyltransferase [EC:2.1.1.182]	ksgA	ko:K00561,ko:K02528	J	rRNA (adenine-N6,N6-)-dimethyltransferase activity
GC_00014159	NA	NA			S	unusual protein kinase
GC_00012036	NA	NA			I	NA|NA|NA
GC_00010603	K00801	farnesyl-diphosphate farnesyltransferase [EC:2.5.1.21]	crtB	ko:K00801,ko:K02291,ko:K18163	I	ergosterol biosynthetic process
GC_00012563	NA	NA	ywdK		S	Protein of unknown function (DUF423)
GC_00001530	NA	NA			S	Domain of unknown function (DUF5069)
GC_00013738	NA	NA			M	extracellular matrix structural constituent
GC_00010690	NA	NA	draG		O	ADP-ribosylglycohydrolase
GC_00003834	K09816	zinc transport system permease protein
GC_00011953	NA	NA			L	DNA photolyase activity
GC_00004257	K02017	molybdate transport system ATP-binding protein [EC:7.3.2.5]	modC	ko:K02017	P	Part of the ABC transporter complex ModABC involved in molybdenum import. Responsible for energy coupling to the transport system
GC_00015165	NA	NA
GC_00009728	K06969	23S rRNA (cytosine1962-C5)-methyltransferase [EC:2.1.1.191]	rlmI	ko:K06969	J	S-adenosylmethionine-dependent methyltransferase
GC_00014110	NA	NA		ko:K00363	P	nitrite reductase [NAD(P)H] activity
GC_00001684	NA	NA	prcA	ko:K03432	O	Proteasome subunit
GC_00010926	K01810	glucose-6-phosphate isomerase [EC:5.3.1.9]	pgi	ko:K01810	G	Belongs to the GPI family
GC_00007325	K14445	solute carrier family 13 (sodium-dependent dicarboxylate transporter), member 2/3/5	sdcS	ko:K14445	P	metal ion transport
GC_00013678	NA	NA		ko:K13730	S	regulation of response to stimulus
GC_00013224	NA	NA
GC_00011145	K01012	biotin synthase [EC:2.8.1.6]	bioB	ko:K00833,ko:K01012	H	Catalyzes the conversion of dethiobiotin (DTB) to biotin by the insertion of a sulfur atom into dethiobiotin via a radical- based mechanism
GC_00012645	K06213	magnesium transporter
GC_00012644	K05527	BolA family transcriptional regulator, general stress-responsive regulator	bolA	ko:K05527,ko:K09780,ko:K22066	T	Belongs to the BolA IbaG family
GC_00000723	K00015	glyoxylate reductase [EC:1.1.1.26]		ko:K00015	CH	D-isomer specific 2-hydroxyacid dehydrogenase, catalytic domain
GC_00005582	K07126	uncharacterized protein		ko:K07126	S	beta-lactamase activity
GC_00012929	NA	NA	attH		S	spheroidene biosynthetic process
GC_00012928	K01267	aspartyl aminopeptidase [EC:3.4.11.21]	apeB	ko:K01267	E	M18 family aminopeptidase
GC_00013770	NA	NA			Q	NA|NA|NA
GC_00011207	NA	NA			C	carbon-monoxide dehydrogenase (ferredoxin) activity
GC_00011061	NA	NA			I	PFAM Acyl-CoA dehydrogenase, C-terminal domain
GC_00003635	K01069	hydroxyacylglutathione hydrolase [EC:3.1.2.6]
GC_00013300	NA	NA		ko:K00363	P	COG2146 Ferredoxin subunits of nitrite reductase and
GC_00011206	K05851	adenylate cyclase, class 1 [EC:4.6.1.1]		ko:K05851	F	Adenylate cyclase
GC_00012760	K23886	CDGSH iron-sulfur domain-containing protein 3			I	Iron-binding zinc finger CDGSH type
GC_00012506	NA	NA	nuoE-1	ko:K00334	C	2 iron, 2 sulfur cluster binding
GC_00012997	K00339	NADH-quinone oxidoreductase subunit J [EC:7.1.1.2]	nuoJ	ko:K00339	C	Belongs to the complex I subunit 6 family
GC_00012234	NA	NA		ko:K06180,ko:K07146	J	Rhodanese Homology Domain
GC_00000607	K00788	thiamine-phosphate pyrophosphorylase [EC:2.5.1.3]	thiE	ko:K00788	H	Condenses 4-methyl-5-(beta-hydroxyethyl)thiazole monophosphate (THZ-P) and 2-methyl-4-amino-5-hydroxymethyl pyrimidine pyrophosphate (HMP-PP) to form thiamine monophosphate (TMP)
GC_00011535	NA	NA
GC_00011937	NA	NA	dfa3		S	FMN binding
GC_00004055	K22074	NFU1 iron-sulfur cluster scaffold homolog, mitochondrial
GC_00012845	NA	NA			O	methyltransferase activity
GC_00010942	NA	NA	phnW	ko:K01740,ko:K03430,ko:K05306,ko:K09469	E	Evidence 2b Function of strongly homologous gene
GC_00001049	NA	NA	forB	ko:K00170	C	Evidence 2a Function of homologous gene experimentally demonstrated in an other organism
GC_00003329	NA	NA			I	NA|NA|NA
GC_00013786	NA	NA			S	NA|NA|NA
GC_00011877	K06940	uncharacterized protein			S	metal cluster binding
GC_00004187	K00520	mercuric reductase [EC:1.16.1.1]
GC_00013714	NA	NA			M	NA|NA|NA
GC_00001140	K03924	MoxR-like ATPase [EC:3.6.3.-]		ko:K03924	S	Associated with various cellular activities
GC_00001326	K03750	molybdopterin molybdotransferase [EC:2.10.1.1]	moeA	ko:K03750	H	Probable molybdopterin binding domain
GC_00008631	NA	NA	ligT	ko:K01975	J	Hydrolyzes RNA 2',3'-cyclic phosphodiester to an RNA 2'- phosphomonoester
GC_00014528	K02557	chemotaxis protein MotB	motB	ko:K02557	N	Flagellar Motor Protein
GC_00012620	NA	NA	korA	ko:K00169,ko:K00174	C	pyruvate flavodoxin ferredoxin oxidoreductase
GC_00001415	NA	NA		ko:K00799	O	glutathione transferase activity
GC_00011346	K03453	bile acid:Na+ symporter, BASS family	yocS	ko:K03453	S	SBF-like CPA transporter family (DUF4137)
GC_00013026	NA	NA		ko:K00102,ko:K00104	C	FAD linked oxidase domain protein
GC_00010935	K02897	large subunit ribosomal protein L25	ctc	ko:K02897	J	This is one of the proteins that binds to the 5S RNA in the ribosome where it forms part of the central protuberance
GC_00001259	K13039	sulfopyruvate decarboxylase subunit beta [EC:4.1.1.79]
GC_00005057	NA	NA			J	Gram-negative-bacterium-type cell outer membrane assembly
GC_00016004	NA	NA
GC_00012538	K06320	spore maturation protein CgeB	wxcB	ko:K13486,ko:K13611,ko:K13612,ko:K13613,ko:K15675,ko:K15676,ko:K18827,ko:K20444	M	Glycosyl transferase family 2
GC_00011800	K02005	HlyD family secretion protein		ko:K02005,ko:K13888	M	Belongs to the membrane fusion protein (MFP) (TC 8.A.1) family
GC_00012539	NA	NA			M	Belongs to the membrane fusion protein (MFP) (TC 8.A.1) family
GC_00011239	NA	NA			T	PFAM response regulator receiver
GC_00011238	NA	NA	rpfG		T	PFAM metal-dependent phosphohydrolase, HD sub domain
GC_00001351	K08976	putative membrane protein		ko:K08976	S	membrane
GC_00012165	NA	NA			G	NA|NA|NA
GC_00011908	NA	NA			M	extracellular matrix structural constituent
GC_00011331	K05602	histidinol-phosphatase [EC:3.1.3.15]	hisN	ko:K01092,ko:K05602,ko:K18649	G	inositol monophosphate 1-phosphatase activity
GC_00012571	NA	NA	yddJ		S	regulation of response to stimulus
GC_00010345	NA	NA			E	Catalyzes the transfer of the phosphoribosyl group of 5- phosphorylribose-1-pyrophosphate (PRPP) to anthranilate to yield N-(5'-phosphoribosyl)-anthranilate (PRA)
GC_00010123	K07243	high-affinity iron transporter	efeU_1	ko:K07243	P	high-affinity ferrous iron transmembrane transporter activity
GC_00011543	K00793	riboflavin synthase [EC:2.5.1.9]	ribE	ko:K00793	H	riboflavin synthase, alpha
GC_00014516	K02389	flagellar basal-body rod modification protein FlgD
GC_00001283	NA	NA			S	Glycosyl transferase family 2
GC_00011940	K13444	formylglycine-generating enzyme [EC:1.8.3.7]			T	PFAM Formylglycine-generating sulfatase enzyme
GC_00011941	NA	NA			IQ	NA|NA|NA
GC_00014224	NA	NA			O	Thioredoxin
GC_00006617	K03439	tRNA (guanine-N7-)-methyltransferase [EC:2.1.1.33]	trmB	ko:K02493,ko:K02527,ko:K03439	J	tRNA (guanine-N7-)-methyltransferase activity
GC_00010875	K07053	3',5'-nucleoside bisphosphate phosphatase [EC:3.1.3.97]		ko:K07053	Q	PHP domain protein
GC_00010683	K01897	long-chain acyl-CoA synthetase [EC:6.2.1.3]	fadD	ko:K01897	IQ	Activates fatty acids by binding to coenzyme A
GC_00011618	NA	NA			S	NA|NA|NA
GC_00004542	K03216	tRNA (cytidine/uridine-2'-O-)-methyltransferase [EC:2.1.1.207]
GC_00004724	K08997	serine/tyrosine/threonine adenylyltransferase [EC:2.7.7.-]			S	Uncharacterized ACR, YdiU/UPF0061 family
GC_00014211	K23424	protein O-mannosyl-transferase [EC:2.4.1.-]			S	PFAM Tetratricopeptide TPR_1 repeat-containing protein
GC_00010624	NA	NA
GC_00012544	NA	NA	rsbU	ko:K01768,ko:K07315,ko:K16922	T	Inner membrane component of T3SS, cytoplasmic domain
GC_00011245	NA	NA	catA	ko:K03381	Q	protocatechuate 3,4-dioxygenase activity
GC_00010948	K01609	indole-3-glycerol phosphate synthase [EC:4.1.1.48]	trpC	ko:K01609	E	indole-3-glycerol-phosphate synthase activity
GC_00010949	K07462	single-stranded-DNA-specific exonuclease [EC:3.1.-.-]
GC_00011711	K00912	tetraacyldisaccharide 4'-kinase [EC:2.7.1.130]	lpxK	ko:K00912	M	tetraacyldisaccharide 4'-kinase activity
GC_00012276	NA	NA			EH	4-phosphoerythronate dehydrogenase activity
GC_00013398	NA	NA			M	AsmA-like C-terminal region
GC_00013756	NA	NA	rsbQ	ko:K19707	S	Serine aminopeptidase, S33
GC_00010498	K09710	ribosome-associated protein	rsfS	ko:K09710	J	Functions as a ribosomal silencing factor. Interacts with ribosomal protein L14 (rplN), blocking formation of intersubunit bridge B8. Prevents association of the 30S and 50S ribosomal subunits and the formation of functional ribosomes, thus repressing translation
GC_00014351	NA	NA	XK27_09090	ko:K09153	M	Psort location CytoplasmicMembrane, score
GC_00010591	K07003	uncharacterized protein		ko:K07003	I	3-demethylubiquinone-9 3-O-methyltransferase activity
GC_00013439	NA	NA		ko:K03657	L	AAA domain
GC_00015556	NA	NA		ko:K21377	Q	methyltransferase activity
GC_00001739	K07400	Fe/S biogenesis protein NfuA	nfuA	ko:K07400,ko:K13628	O	iron-sulfur cluster assembly
GC_00000985	K00278	L-aspartate oxidase [EC:1.4.3.16]
GC_00000772	K03594	bacterioferritin [EC:1.16.3.1]	bfr	ko:K03594	P	ferroxidase activity
GC_00013721	K02557	chemotaxis protein MotB		ko:K02557	N	Flagellar Motor Protein
GC_00012978	NA	NA			O	methyltransferase activity
GC_00013720	K23424	protein O-mannosyl-transferase [EC:2.4.1.-]			S	PFAM Tetratricopeptide TPR_1 repeat-containing protein
GC_00013546	K02968	small subunit ribosomal protein S20	rpsT	ko:K02968	J	Binds directly to 16S ribosomal RNA
GC_00011627	K06969	23S rRNA (cytosine1962-C5)-methyltransferase [EC:2.1.1.191]		ko:K06969	J	Specifically methylates the guanine in position 2445 (m2G2445) and the guanine in position 2069 (m7G2069) of 23S rRNA
GC_00012614	NA	NA			S	regulation of response to stimulus
GC_00008136	K01704	3-isopropylmalate/(R)-2-methylmalate dehydratase small subunit [EC:4.2.1.33 4.2.1.35]	leuD	ko:K01703,ko:K01704,ko:K17749	H	Belongs to the LeuD family
GC_00011186	NA	NA	rfaQ	ko:K02841,ko:K02843,ko:K02849	M	ADP-heptose-lipopolysaccharide heptosyltransferase activity
GC_00010977	K00982	[glutamine synthetase] adenylyltransferase / [glutamine synthetase]-adenylyl-L-tyrosine phosphorylase [EC:2.7.7.42 2.7.7.89]	glnE	ko:K00982	H	[glutamate-ammonia-ligase] adenylyltransferase activity
GC_00008861	NA	NA			S	Domain of unknown function (DUF389)
GC_00011843	NA	NA	bioF	ko:K00652	E	8-amino-7-oxononanoate synthase activity
GC_00011593	K03699	putative hemolysin	tlyC		E	flavin adenine dinucleotide binding
GC_00011592	K03687	molecular chaperone GrpE
GC_00010395	K00856	adenosine kinase [EC:2.7.1.20]	pfkB	ko:K00847,ko:K00852	G	Catalyzes the phosphorylation of ribose at O-5 in a reaction requiring ATP and magnesium. The resulting D-ribose-5- phosphate can then be used either for sythesis of nucleotides, histidine, and tryptophan, or as a component of the pentose phosphate pathway
GC_00012292	K07264	4-amino-4-deoxy-L-arabinose transferase [EC:2.4.2.43]			M	4-amino-4-deoxy-L-arabinose transferase activity
GC_00011899	NA	NA			K	acetyltransferase
GC_00008283	K15725	outer membrane protein, heavy metal efflux system	czcC	ko:K15725	MU	PFAM Outer membrane efflux protein
GC_00012308	NA	NA			S	NA|NA|NA
GC_00013334	K02387	flagellar basal-body rod protein FlgB	flgB	ko:K02387	N	bacterial-type flagellum-dependent cell motility
GC_00002859	NA	NA			C	Component of the ubiquinol-cytochrome c reductase complex (complex III or cytochrome b-c1 complex), which is a respiratory chain that generates an electrochemical potential coupled to ATP synthesis
GC_00013335	K07213	copper chaperone	copZ	ko:K07213	P	Copper resistance protein CopZ
GC_00001034	K00525	ribonucleoside-diphosphate reductase alpha chain [EC:1.17.4.1]	nrdJ	ko:K00525	F	Catalyzes the reduction of ribonucleotides to deoxyribonucleotides. May function to provide a pool of deoxyribonucleotide precursors for DNA repair during oxygen limitation and or for immediate growth after restoration of oxygen
GC_00011767	K09804	uncharacterized protein		ko:K09804	S	Protein of unknown function (DUF507)
GC_00001252	NA	NA			S	NA|NA|NA
GC_00006393	K03530	DNA-binding protein HU-beta	hup	ko:K03530,ko:K05788	L	regulation of translation
GC_00012838	K02199	cytochrome c biogenesis protein CcmG, thiol:disulfide interchange protein DsbE	mauD	ko:K02199	O	peroxiredoxin activity
GC_00011766	NA	NA			H	lysine biosynthetic process via aminoadipic acid
GC_00015568	NA	NA			M	Glycosyl transferase 4-like domain
GC_00005492	K00338	NADH-quinone oxidoreductase subunit I [EC:7.1.1.2]	nuoI	ko:K00337,ko:K00338	C	NDH-1 shuttles electrons from NADH, via FMN and iron- sulfur (Fe-S) centers, to quinones in the respiratory chain. The immediate electron acceptor for the enzyme in this species is believed to be ubiquinone. Couples the redox reaction to proton translocation (for every two electrons transferred, four hydrogen ions are translocated across the cytoplasmic membrane), and thus conserves the redox ene…
GC_00014108	K15352	secreted effector protein PipB2			S	protein homooligomerization
GC_00012067	NA	NA			S	NA|NA|NA
GC_00009247	NA	NA			O	methyltransferase activity
GC_00013257	NA	NA	bamA	ko:K07277	M	Surface antigen
GC_00002303	NA	NA		ko:K16129	Q	methyltransferase
GC_00004099	K03593	ATP-binding protein involved in chromosome partitioning
GC_00012558	NA	NA	srtN		K	NAD+ binding
GC_00013966	NA	NA
GC_00013967	K02556	chemotaxis protein MotA	motA-2	ko:K02556	N	MotA/TolQ/ExbB proton channel family
GC_00011920	NA	NA			S	Oxidoreductase molybdopterin binding domain
GC_00014577	K14742	tRNA threonylcarbamoyladenosine biosynthesis protein TsaB	yeaZ	ko:K01409,ko:K14742	O	tRNA threonylcarbamoyladenosine modification
GC_00011318	NA	NA	acrD	ko:K03296	V	transmembrane transporter activity
GC_00015116	NA	NA			S	regulation of response to stimulus
GC_00001378	K00957	sulfate adenylyltransferase subunit 2 [EC:2.7.7.4]	cysC	ko:K00860,ko:K00955,ko:K00956	P	sulfate adenylyltransferase (ATP) activity
GC_00012582	NA	NA			S	HmuY protein
GC_00015625	NA	NA		ko:K07322	D	Domain of unknown function (DUF1858)
GC_00004770	K01893	asparaginyl-tRNA synthetase [EC:6.1.1.22]	asnS	ko:K01893	J	Asparaginyl-tRNA synthetase
GC_00013384	NA	NA			KL	NA|NA|NA
GC_00000718	K07112	uncharacterized protein		ko:K12263	C	Cytochrome c
GC_00012510	NA	NA		ko:K00812	E	PFAM aminotransferase, class I
GC_00012980	NA	NA			L	NA|NA|NA
GC_00013424	NA	NA			C	Catalyzes the reduction of nitrite to ammonia, consuming six electrons in the process
GC_00010569	NA	NA	pgp		S	phosphonoacetaldehyde hydrolase activity
GC_00013269	NA	NA		ko:K07291	I	Belongs to the CDP-alcohol phosphatidyltransferase class-I family
GC_00012792	NA	NA		ko:K01476,ko:K01480	E	hydrolase activity, acting on carbon-nitrogen (but not peptide) bonds, in linear amidines
GC_00014055	NA	NA		ko:K02487,ko:K05807,ko:K08309,ko:K13582	K	repeat-containing protein
GC_00011092	NA	NA			M	extracellular matrix structural constituent
GC_00012566	K02495	oxygen-independent coproporphyrinogen III oxidase [EC:1.3.98.3]	hemN		H	coproporphyrinogen oxidase activity
GC_00010606	K01519	inosine triphosphate pyrophosphatase [EC:3.6.1.-]	rdgB	ko:K01776,ko:K02428	F	non-canonical purine NTP pyrophosphatase, RdgB HAM1 family
GC_00013361	NA	NA			S	YHS domain
GC_00005008	NA	NA	yjbQ		S	Uncharacterised protein family UPF0047
GC_00010135	NA	NA			E	succinyl-diaminopimelate desuccinylase activity
GC_00012254	NA	NA		ko:K10936,ko:K16079	M	Has lipid A 3-O-deacylase activity. Hydrolyzes the ester bond at the 3 position of lipid A, a bioactive component of lipopolysaccharide (LPS), thereby releasing the primary fatty acyl moiety
GC_00012255	NA	NA			IQ	KR domain
GC_00012173	K01423	beta-barrel assembly-enhancing protease [EC:3.4.-.-]
GC_00000727	K23349	putative dimethyl sulfoxide reductase chaperone	narJ	ko:K00373,ko:K17052	C	chaperone-mediated protein complex assembly
GC_00000540	K03147	phosphomethylpyrimidine synthase [EC:4.1.99.17]	thiC	ko:K03147	H	Catalyzes the synthesis of the hydroxymethylpyrimidine phosphate (HMP-P) moiety of thiamine from aminoimidazole ribotide (AIR) in a radical S-adenosyl-L-methionine (SAM)-dependent reaction
GC_00012172	K05555	cyclase [EC:4.-.-.-]			GM	Thiolesterase that catalyzes the hydrolysis of S-D- lactoyl-glutathione to form glutathione and D-lactic acid
GC_00013775	K16870	N-acetylglucosaminyl-diphospho-decaprenol L-rhamnosyltransferase [EC:2.4.1.289]		ko:K07011	V	Glycosyl transferase, family 2
GC_00013774	K00332	NADH-quinone oxidoreductase subunit C [EC:7.1.1.2]	nuoC	ko:K00332	C	NDH-1 shuttles electrons from NADH, via FMN and iron- sulfur (Fe-S) centers, to quinones in the respiratory chain. The immediate electron acceptor for the enzyme in this species is believed to be ubiquinone. Couples the redox reaction to proton translocation (for every two electrons transferred, four hydrogen ions are translocated across the cytoplasmic membrane), and thus conserves the redox ene…
GC_00011141	NA	NA	tig	ko:K03545	O	Bacterial trigger factor protein (TF) C-terminus
GC_00001474	K02558	UDP-N-acetylmuramate: L-alanyl-gamma-D-glutamyl-meso-diaminopimelate ligase [EC:6.3.2.45]	mpl	ko:K01921,ko:K01924,ko:K02558	M	Mur ligase, middle domain
GC_00014187	K16870	N-acetylglucosaminyl-diphospho-decaprenol L-rhamnosyltransferase [EC:2.4.1.289]		ko:K07011	V	Glycosyl transferase, family 2
GC_00011327	NA	NA	yibQ	ko:K09798	S	Divergent polysaccharide deacetylase
GC_00012426	K01557	acylpyruvate hydrolase [EC:3.7.1.5]	ycgM		Q	Fumarylacetoacetate (FAA) hydrolase
GC_00009339	NA	NA		ko:K11904	Q	calcium- and calmodulin-responsive adenylate cyclase activity
GC_00015574	NA	NA			M	Glycosyl transferases group 1
GC_00010923	K02656	type IV pilus assembly protein PilF			M	4-amino-4-deoxy-L-arabinose transferase activity
GC_00011049	K03117	sec-independent protein translocase protein TatB	tatB	ko:K03116,ko:K03117	U	protein secretion
GC_00011486	NA	NA			M	extracellular matrix structural constituent
GC_00010428	K00833	adenosylmethionine---8-amino-7-oxononanoate aminotransferase [EC:2.6.1.62]
GC_00011528	NA	NA		ko:K18979	C	Catalyzes the conversion of epoxyqueuosine (oQ) to queuosine (Q), which is a hypermodified base found in the wobble positions of tRNA(Asp), tRNA(Asn), tRNA(His) and tRNA(Tyr)
GC_00010586	K05540	tRNA-dihydrouridine synthase B [EC:1.-.-.-]			J	Catalyzes the synthesis of 5,6-dihydrouridine (D), a modified base found in the D-loop of most tRNAs, via the reduction of the C5-C6 double bond in target uridines
GC_00012481	K20523	SH3 domain-containing YSC84-like protein 1			S	regulation of ruffle assembly
GC_00010917	NA	NA		ko:K12132	O	Required for disulfide bond formation in some periplasmic proteins. Acts by transferring its disulfide bond to other proteins and is reduced in the process
GC_00005212	NA	NA			NU	NA|NA|NA
GC_00014120	NA	NA
GC_00013287	NA	NA
GC_00001373	K00325	H+-translocating NAD(P) transhydrogenase subunit beta [EC:1.6.1.2 7.1.1.1]	pntB	ko:K00325	C	The transhydrogenation between NADH and NADP is coupled to respiration and ATP hydrolysis and functions as a proton pump across the membrane
GC_00012589	NA	NA			M	extracellular matrix structural constituent
GC_00006910	K03638	molybdopterin adenylyltransferase [EC:2.7.7.75]	moaB	ko:K03638	H	Mo-molybdopterin cofactor metabolic process
GC_00011313	NA	NA			M	extracellular matrix structural constituent
GC_00009476	K02199	cytochrome c biogenesis protein CcmG, thiol:disulfide interchange protein DsbE			O	peroxiredoxin activity
GC_00009477	NA	NA			S	Domain of unknown function (DUF1772)
GC_00010633	K02517	Kdo2-lipid IVA lauroyltransferase/acyltransferase [EC:2.3.1.241 2.3.1.-]	htrB	ko:K02517	M	Kdo2-lipid A biosynthetic process
GC_00011561	NA	NA			T	Tellurite resistance protein TerB
GC_00009123	K02030	polar amino acid transport system substrate-binding protein		ko:K02030	ET	PFAM Bacterial extracellular solute-binding proteins, family 3
GC_00011560	K15523	protein-ribulosamine 3-kinase [EC:2.7.1.172]	yniA		G	fructosamine-3-kinase activity
GC_00003334	K02042	phosphonate transport system permease protein	phnE	ko:K02042,ko:K06162	P	PFAM binding-protein-dependent transport systems inner membrane component
GC_00013692	K02527	3-deoxy-D-manno-octulosonic-acid transferase [EC:2.4.99.12 2.4.99.13 2.4.99.14 2.4.99.15]	lpxK	ko:K02527	M	Transferase
GC_00014207	K13626	flagellar assembly factor FliW	fliW	ko:K13626	S	bacterial-type flagellum assembly
GC_00014060	NA	NA			G	6-phosphogluconolactonase activity
GC_00012951	K01823	isopentenyl-diphosphate Delta-isomerase [EC:5.3.3.2]	ksgA	ko:K01823,ko:K02528	I	isopentenyl-diphosphate delta-isomerase activity
GC_00013709	NA	NA			M	extracellular matrix structural constituent
GC_00014084	K03641	TolB protein	tolB	ko:K03641	U	Involved in the TonB-independent uptake of proteins
GC_00011225	K01890	phenylalanyl-tRNA synthetase beta chain [EC:6.1.1.20]	pheT	ko:K01890	J	phenylalanine-tRNA ligase activity
GC_00012525	NA	NA
GC_00010423	NA	NA			L	NA|NA|NA
GC_00012071	NA	NA			L	NA|NA|NA
GC_00012216	K03545	trigger factor	tig	ko:K03545	D	peptidyl-prolyl cis-trans isomerase activity
GC_00013677	NA	NA		ko:K01934	H	PFAM 5-formyltetrahydrofolate cyclo-ligase
GC_00001023	K01506	5-aminopentanamidase [EC:3.5.1.30]			S	Carbon-nitrogen hydrolase
GC_00013411	K04074	cell division initiation protein			O	PFAM Glutaredoxin 2
GC_00009155	K00797	spermidine synthase [EC:2.5.1.16]
GC_00013410	K00432	glutathione peroxidase [EC:1.11.1.9]	btuE	ko:K00432	O	Belongs to the glutathione peroxidase family
GC_00003125	K04069	pyruvate formate lyase activating enzyme [EC:1.97.1.4]
GC_00001619	K00382	dihydrolipoamide dehydrogenase [EC:1.8.1.4]	lpdA	ko:K00382	C	Pyridine nucleotide-disulphide oxidoreductase, dimerisation
GC_00012285	NA	NA		ko:K02026	P	Sugar ABC transporter permease
GC_00012284	K07025	putative hydrolase of the HAD superfamily		ko:K07025	S	phosphatase activity
GC_00011584	K07114	Ca-activated chloride channel homolog	batB	ko:K07114	IU	oxidoreductase activity
GC_00014542	NA	NA
GC_00013812	NA	NA			M	NA|NA|NA
GC_00011915	NA	NA
GC_00012179	NA	NA			M	Protein of unknown function (DUF1566)
GC_00009492	K07003	uncharacterized protein
GC_00008294	NA	NA			C	Aldehyde dehydrogenase
GC_00005324	K01843	lysine 2,3-aminomutase [EC:5.4.3.2]			E	lysine 2,3-aminomutase activity
GC_00010797	K03547	DNA repair protein SbcD/Mre11	yhaO	ko:K03547	L	3'-5' exonuclease activity
GC_00016050	NA	NA		ko:K11688,ko:K21395	G	TRAP dicarboxylate transporter
GC_00011854	K02004	putative ABC transport system permease protein		ko:K02004,ko:K09808	M	MacB-like periplasmic core domain
GC_00008029	NA	NA			C	PFAM blue (type 1) copper domain protein
GC_00010869	K03526	(E)-4-hydroxy-3-methylbut-2-enyl-diphosphate synthase [EC:1.17.7.1 1.17.7.3]	ispG	ko:K03526	I	Converts 2C-methyl-D-erythritol 2,4-cyclodiphosphate (ME-2,4cPP) into 1-hydroxy-2-methyl-2-(E)-butenyl 4-diphosphate
GC_00014491	NA	NA		ko:K00754	M	transferase activity, transferring glycosyl groups
GC_00012464	K07533	foldase protein PrsA [EC:5.2.1.8]
GC_00012602	NA	NA			S	regulation of response to stimulus
GC_00000808	K00765	ATP phosphoribosyltransferase [EC:2.4.2.17]	hisG	ko:K00765	F	ATP phosphoribosyltransferase
GC_00003590	K02041	phosphonate transport system ATP-binding protein [EC:7.3.2.2]	phnC	ko:K02041	P	Part of the ABC transporter complex PhnCDE involved in phosphonates import. Responsible for energy coupling to the transport system
GC_00001496	K01724	4a-hydroxytetrahydrobiopterin dehydratase [EC:4.2.1.96]			C	radical SAM domain protein
GC_00012191	NA	NA			D	NA|NA|NA
GC_00012190	K00826	branched-chain amino acid aminotransferase [EC:2.6.1.42]	ilvE	ko:K00826	E	Belongs to the class-IV pyridoxal-phosphate-dependent aminotransferase family
GC_00008447	K03306	inorganic phosphate transporter, PiT family	pitA	ko:K03306	P	phosphate transporter
GC_00011603	NA	NA
GC_00012098	NA	NA			K	response regulator
GC_00001404	K00172	pyruvate ferredoxin oxidoreductase gamma subunit [EC:1.2.7.1]	porE	ko:K00171,ko:K00172,ko:K02573,ko:K13795,ko:K18930	C	Oxidoreductase
GC_00015596	NA	NA	pyrE	ko:K00762	F	Catalyzes the transfer of a ribosyl phosphate group from 5-phosphoribose 1-diphosphate to orotate, leading to the formation of orotidine monophosphate (OMP)
GC_00012456	NA	NA			C	PFAM blue (type 1) copper domain protein
GC_00010677	K06158	ATP-binding cassette, subfamily F, member 3	MA20_28645	ko:K06022,ko:K06158,ko:K10834	L	(ABC) transporter
GC_00010881	K00927	phosphoglycerate kinase [EC:2.7.2.3]	pgk	ko:K00927,ko:K01803	F	phosphoglycerate kinase activity
GC_00011217	NA	NA		ko:K00529,ko:K04755,ko:K08952,ko:K08953,ko:K08954,ko:K15765	C	Ferredoxin
GC_00001723	NA	NA	yeiM	ko:K03317	F	Na dependent nucleoside transporter
GC_00001545	K00891	shikimate kinase [EC:2.7.1.71]	aroK	ko:K00891,ko:K13829,ko:K15546	F	Catalyzes the specific phosphorylation of the 3-hydroxyl group of shikimic acid using ATP as a cosubstrate
GC_00013644	NA	NA			D	NA|NA|NA
GC_00003370	K07533	foldase protein PrsA [EC:5.2.1.8]	ppiC	ko:K03769	O	peptidylprolyl isomerase
GC_00006779	K08997	serine/tyrosine/threonine adenylyltransferase [EC:2.7.7.-]	ydiU	ko:K08997	S	Uncharacterized ACR, YdiU/UPF0061 family
GC_00009939	NA	NA	MA20_44660		D	von Willebrand factor, type A
GC_00012225	K07126	uncharacterized protein		ko:K07126	S	beta-lactamase activity
GC_00013820	NA	NA		ko:K02843	M	ADP-heptose-lipopolysaccharide heptosyltransferase activity
GC_00001082	K07071	uncharacterized protein		ko:K07071	S	Domain of unknown function (DUF1731)
GC_00014570	NA	NA			E	metallocarboxypeptidase activity
GC_00011179	K00990	[protein-PII] uridylyltransferase [EC:2.7.7.59]	glnD	ko:K00990	O	Modifies, by uridylylation and deuridylylation, the PII regulatory proteins (GlnB and homologs), in response to the nitrogen status of the cell that GlnD senses through the glutamine level. Under low glutamine levels, catalyzes the conversion of the PII proteins and UTP to PII-UMP and PPi, while under higher glutamine levels, GlnD hydrolyzes PII-UMP to PII and UMP (deuridylylation). Thus, control…
GC_00013219	NA	NA		ko:K07465	L	Protein conserved in bacteria
GC_00012584	K01297	muramoyltetrapeptide carboxypeptidase [EC:3.4.17.13]		ko:K01297	V	carboxypeptidase activity
GC_00015622	NA	NA
GC_00010812	NA	NA	glyS	ko:K01879,ko:K14164	J	Glycyl-tRNA synthetase beta subunit
GC_00013383	K02453	general secretion pathway protein D	gspD	ko:K02453,ko:K03219	NU	protein transport across the cell outer membrane
GC_00010600	NA	NA	mobA	ko:K03752,ko:K13818	H	molybdenum cofactor guanylyltransferase activity
GC_00011859	K01447	N-acetylmuramoyl-L-alanine amidase [EC:3.5.1.28]			V	N-Acetylmuramoyl-L-alanine amidase
GC_00011006	K03753	molybdopterin-guanine dinucleotide biosynthesis adapter protein	mobB	ko:K02379,ko:K03637,ko:K03750,ko:K03752,ko:K03753,ko:K13818	H	Mo-molybdopterin cofactor metabolic process
GC_00011007	NA	NA
GC_00012035	NA	NA			L	NA|NA|NA
GC_00000660	K00172	pyruvate ferredoxin oxidoreductase gamma subunit [EC:1.2.7.1]		ko:K00172	C	Pyruvate ferredoxin/flavodoxin oxidoreductase
GC_00012034	NA	NA		ko:K01652	EH	Thiamine pyrophosphate enzyme, central domain
GC_00011950	K01207	beta-N-acetylhexosaminidase [EC:3.2.1.52]	nagZ	ko:K01207	G	Belongs to the glycosyl hydrolase 3 family
GC_00008785	K13288	oligoribonuclease [EC:3.1.-.-]	orn	ko:K13288	L	3'-to-5' exoribonuclease specific for small oligoribonucleotides
GC_00010864	NA	NA
GC_00010693	NA	NA			C	PFAM blue (type 1) copper domain protein
GC_00012962	K08978	bacterial/archaeal transporter family protein			EG	spore germination
GC_00010865	NA	NA
GC_00000769	K10804	acyl-CoA thioesterase I [EC:3.1.2.- 3.1.2.2 3.1.1.2 3.1.1.5]	tesA	ko:K10804	E	lipolytic protein G-D-S-L family
GC_00014234	NA	NA	hxuB		U	hemolysin activation secretion protein
GC_00009906	NA	NA			L	Peptidase, M16
GC_00003976	K17947	dTDP-L-rhamnose 4-epimerase [EC:5.1.3.25]
GC_00014112	K06199	fluoride exporter	crcB	ko:K06199	U	Important for reducing fluoride concentration in the cell, thus reducing its toxicity
GC_00011229	NA	NA			M	NA|NA|NA
GC_00015026	K13444	formylglycine-generating enzyme [EC:1.8.3.7]		ko:K18912	T	PFAM Formylglycine-generating sulfatase enzyme
GC_00010649	NA	NA			G	glucose sorbosone
GC_00014446	NA	NA			S	Protein of unknown function (DUF2851)
GC_00012312	K00241	succinate dehydrogenase / fumarate reductase, cytochrome b subunit	sdhC	ko:K00241,ko:K00247	C	succinate dehydrogenase
GC_00000720	K00091	dihydroflavonol-4-reductase [EC:1.1.1.219]	dfrA	ko:K00091	M	NmrA-like family
GC_00012313	NA	NA
GC_00001340	NA	NA	porE	ko:K00171,ko:K00172,ko:K02573,ko:K13795,ko:K18930	C	Oxidoreductase
GC_00011321	NA	NA	lpsE	ko:K09809	M	transferase activity, transferring glycosyl groups
GC_00009504	NA	NA			C	B12 binding domain
GC_00001473	K06034	sulfopyruvate decarboxylase subunit alpha [EC:4.1.1.79]	ppd	ko:K09459	EH	Thiamine pyrophosphate enzyme, N-terminal TPP binding domain
GC_00011919	K02393	flagellar L-ring protein FlgH	flgH	ko:K01991,ko:K02393	N	Assembles around the rod to form the L-ring and probably protects the motor basal body from shearing forces during rotation
GC_00012647	K01935	dethiobiotin synthetase [EC:6.3.3.3]	bioD	ko:K01935	H	Catalyzes a mechanistically unusual reaction, the ATP- dependent insertion of CO2 between the N7 and N8 nitrogen atoms of 7,8-diaminopelargonic acid (DAPA) to form an ureido ring
GC_00012421	K03571	rod shape-determining protein MreD	mreD	ko:K03571	M	rod shape-determining protein MreD
GC_00014687	NA	NA			C	NA|NA|NA
GC_00014686	NA	NA			AT	GTPase activator activity
GC_00003014	K00239	succinate dehydrogenase / fumarate reductase, flavoprotein subunit [EC:1.3.5.1 1.3.5.4]	sdhA	ko:K00239	C	Succinate dehydrogenase or fumarate reductase, flavoprotein subunit
GC_00015628	NA	NA	cca	ko:K00970,ko:K00974,ko:K07276,ko:K19545	H	metal-dependent phosphohydrolase HD sub
GC_00000572	NA	NA		ko:K02040	P	Evidence 2a Function of homologous gene experimentally demonstrated in an other organism
GC_00000715	K02003	putative ABC transport system ATP-binding protein		ko:K02003	V	lipoprotein transporter activity
GC_00010512	K07323	phospholipid transport system substrate-binding protein
GC_00011315	K03925	MraZ protein	mraZ	ko:K03925	K	Belongs to the MraZ family
GC_00011749	NA	NA		ko:K01989	S	ABC transporter substrate binding protein
GC_00012486	K08309	soluble lytic murein transglycosylase [EC:4.2.2.-]	mltC	ko:K08306,ko:K08308,ko:K08309	M	lytic transglycosylase activity
GC_00014978	NA	NA			S	chitin binding
GC_00010910	NA	NA	gldG	ko:K01992	P	NA|NA|NA
GC_00012487	NA	NA			C	NA|NA|NA
GC_00005073	NA	NA			IQ	reductase
GC_00014614	NA	NA	MA20_07830	ko:K10215	P	Function proposed based on presence of conserved amino acid motif, structural feature or limited homology
GC_00009291	NA	NA	napF	ko:K00395,ko:K02572,ko:K03616	C	4Fe-4S binding domain
GC_00007288	K06045	squalene-hopene/tetraprenyl-beta-curcumene cyclase [EC:5.4.99.17 4.2.1.129]	shc	ko:K06045	I	PFAM Prenyltransferase squalene oxidase
GC_00012092	NA	NA		ko:K03980	M	peptidoglycan biosynthetic process
GC_00011793	NA	NA	yqjB		S	ErfK YbiS YcfS YnhG
GC_00014067	K04034	anaerobic magnesium-protoporphyrin IX monomethyl ester cyclase [EC:1.21.98.3]			C	radical SAM domain protein
GC_00012957	NA	NA		ko:K07281	M	MobA-like NTP transferase domain
GC_00010851	NA	NA	neuB	ko:K01654,ko:K18430	M	SAF
GC_00011254	NA	NA
GC_00003890	K00800	3-phosphoshikimate 1-carboxyvinyltransferase [EC:2.5.1.19]	aroA	ko:K00800	E	Catalyzes the transfer of the enolpyruvyl moiety of phosphoenolpyruvate (PEP) to the 5-hydroxyl of shikimate-3- phosphate (S3P) to produce enolpyruvyl shikimate-3-phosphate and inorganic phosphate
GC_00011032	NA	NA	ktrB	ko:K03498	P	Cation transport protein
GC_00005708	K13444	formylglycine-generating enzyme [EC:1.8.3.7]		ko:K18912	T	PFAM Formylglycine-generating sulfatase enzyme
GC_00012266	K22522	cytokinin riboside 5'-monophosphate phosphoribohydrolase [EC:3.2.2.-]		ko:K06966	S	cytokinin biosynthetic process
GC_00010959	NA	NA			C	Cytochrome c
GC_00013606	NA	NA	glgP2	ko:K00688	G	PFAM glycosyl transferase family 35
GC_00011567	K13444	formylglycine-generating enzyme [EC:1.8.3.7]			T	PFAM Formylglycine-generating sulfatase enzyme
GC_00012282	K09921	uncharacterized protein	xerC	ko:K09921	O	Protein conserved in bacteria
GC_00005677	NA	NA	lldD		C	FMN binding
GC_00011913	NA	NA			M	extracellular matrix structural constituent
GC_00011582	K00335	NADH-quinone oxidoreductase subunit F [EC:7.1.1.2]	nuoF-1	ko:K00335,ko:K18331	C	NDH-1 shuttles electrons from NADH, via FMN and iron- sulfur (Fe-S) centers, to quinones in the respiratory chain
GC_00014010	NA	NA			S	Uncharacterized protein conserved in bacteria (DUF2325)
GC_00012319	NA	NA	prsA	ko:K01802,ko:K03769,ko:K07533,ko:K20074	O	peptidylprolyl isomerase
GC_00007225	NA	NA
GC_00013324	K01999	branched-chain amino acid transport system substrate-binding protein		ko:K01999	E	ABC-type branched-chain amino acid transport systems, periplasmic component
GC_00011223	K04754	phospholipid-binding lipoprotein MlaA	vacJ	ko:K04754	M	Lipoprotein
GC_00012523	K02005	HlyD family secretion protein		ko:K02005,ko:K13888	M	Belongs to the membrane fusion protein (MFP) (TC 8.A.1) family
GC_00010170	K00548	5-methyltetrahydrofolate--homocysteine methyltransferase [EC:2.1.1.13]
GC_00012211	K06999	phospholipase/carboxylesterase
GC_00011980	K07456	DNA mismatch repair protein MutS2	mutS2	ko:K07456	L	negative regulation of DNA recombination
GC_00013731	NA	NA
GC_00001302	NA	NA			C	NA|NA|NA
GC_00003063	K07720	two-component system, response regulator YesN			T	PhoQ Sensor
GC_00011637	NA	NA
GC_00010256	K18979	epoxyqueuosine reductase [EC:1.17.99.6]	queG	ko:K18979	C	Catalyzes the conversion of epoxyqueuosine (oQ) to queuosine (Q), which is a hypermodified base found in the wobble positions of tRNA(Asp), tRNA(Asn), tRNA(His) and tRNA(Tyr)
GC_00013002	K05807	outer membrane protein assembly factor BamD
GC_00012861	K03814	monofunctional glycosyltransferase [EC:2.4.1.129]	mtgA	ko:K03814,ko:K05365	M	Peptidoglycan polymerase that catalyzes glycan chain elongation from lipid-linked precursors
GC_00013639	K02397	flagellar hook-associated protein 3 FlgL	flgL	ko:K02397	N	bacterial-type flagellum-dependent cell motility
GC_00012860	NA	NA			IQ	KR domain
GC_00011559	K06980	tRNA-modifying protein YgfZ	ygfZ	ko:K00305,ko:K00605,ko:K01153,ko:K02498,ko:K06980	H	HemY protein
GC_00012259	NA	NA			S	Domain of unknown function (DUF4390)
GC_00011196	NA	NA	prsA	ko:K01802,ko:K03769,ko:K07533,ko:K20074	O	peptidyl-prolyl cis-trans isomerase activity
GC_00010139	K03797	carboxyl-terminal processing protease [EC:3.4.21.102]		ko:K03797	M	Belongs to the peptidase S41A family
GC_00011197	K01625	2-dehydro-3-deoxyphosphogluconate aldolase / (4S)-4-hydroxy-2-oxoglutarate aldolase [EC:4.1.2.14 4.1.3.42]		ko:K01625	G	2-dehydro-3-deoxy-phosphogluconate aldolase activity
GC_00014151	NA	NA
GC_00001391	K01299	carboxypeptidase Taq [EC:3.4.17.19]	ypwA	ko:K01299,ko:K03281	E	metallocarboxypeptidase activity
GC_00008248	NA	NA		ko:K01356	K	Helix-turn-helix XRE-family like proteins
GC_00004799	K06889	uncharacterized protein	mhpC	ko:K06889	S	thiolester hydrolase activity
GC_00012898	NA	NA			M	extracellular matrix structural constituent
GC_00014032	NA	NA			S	Domain of unknown function DUF302
GC_00011292	K13444	formylglycine-generating enzyme [EC:1.8.3.7]			T	PFAM Formylglycine-generating sulfatase enzyme
GC_00012593	K08304	membrane-bound lytic murein transglycosylase A [EC:4.2.2.-]	mltA	ko:K08304	M	peptidoglycan turnover
GC_00012592	NA	NA			K	2 iron, 2 sulfur cluster binding
GC_00001553	NA	NA
GC_00011200	NA	NA
GC_00004905	K01142	exodeoxyribonuclease III [EC:3.1.11.2]	xth	ko:K01142	L	exodeoxyribonuclease III
GC_00011201	K03153	glycine oxidase [EC:1.4.3.19]	thiO	ko:K03149,ko:K03153	E	tRNA (5-methylaminomethyl-2-thiouridylate)-methyltransferase activity
GC_00010407	K00616	transaldolase [EC:2.2.1.2]	tal	ko:K00616	G	Transaldolase is important for the balance of metabolites in the pentose-phosphate pathway
GC_00012766	K12976	lipid A 3-O-deacylase [EC:3.1.1.-]	pagL	ko:K12976,ko:K16079	M	Has lipid A 3-O-deacylase activity. Hydrolyzes the ester bond at the 3 position of lipid A, a bioactive component of lipopolysaccharide (LPS), thereby releasing the primary fatty acyl moiety
GC_00006508	NA	NA		ko:K03639,ko:K06871	C	4Fe-4S single cluster domain
GC_00012233	K20444	O-antigen biosynthesis protein [EC:2.4.1.-]		ko:K07011	V	Glycosyl transferase, family 2
GC_00015195	NA	NA			I	radical SAM domain protein
GC_00014964	NA	NA		ko:K07739	BK	radical SAM domain protein
GC_00001146	NA	NA
GC_00011615	K09978	uncharacterized protein			E	NA|NA|NA
GC_00003040	NA	NA			I	radical SAM domain protein
GC_00012114	K09931	uncharacterized protein		ko:K09931	S	Uncharacterized protein conserved in bacteria (DUF2064)
GC_00012626	NA	NA			S	NA|NA|NA
GC_00011979	K13283	ferrous-iron efflux pump FieF	fieF		P	Belongs to the cation diffusion facilitator (CDF) transporter (TC 2.A.4) family
GC_00011126	NA	NA			M	extracellular matrix structural constituent
GC_00011340	K02199	cytochrome c biogenesis protein CcmG, thiol:disulfide interchange protein DsbE	resA		CO	Thioredoxin-like
GC_00010945	NA	NA	ptrA	ko:K01407,ko:K01408	O	Belongs to the peptidase M16 family
GC_00004113	K02020	molybdate transport system substrate-binding protein	modA	ko:K02018,ko:K02020	P	TIGRFAM molybdenum ABC transporter, periplasmic molybdate-binding protein
GC_00011870	K13444	formylglycine-generating enzyme [EC:1.8.3.7]	gldK		T	PFAM Formylglycine-generating sulfatase enzyme
GC_00011248	K21064	5-amino-6-(5-phospho-D-ribitylamino)uracil phosphatase [EC:3.1.3.104]			S	haloacid dehalogenase-like hydrolase
GC_00013993	NA	NA		ko:K04763	L	Belongs to the 'phage' integrase family
GC_00012651	K03832	periplasmic protein TonB	tonB3	ko:K03832	M	energy transducer activity
GC_00010531	NA	NA			S	Protein of unknown function with PCYCGC motif
GC_00010757	K21401	menaquinone-9 beta-reductase [EC:1.3.99.38]	fixC	ko:K21401	C	geranylgeranyl reductase activity
GC_00011336	K08973	protoporphyrinogen IX oxidase [EC:1.3.99.-]	neuA	ko:K00983,ko:K21749	M	Cytidylyltransferase
GC_00013056	K09858	SEC-C motif domain protein
GC_00010932	K01586	diaminopimelate decarboxylase [EC:4.1.1.20]	lysA	ko:K01586,ko:K12526	E	diaminopimelate decarboxylase activity
GC_00014362	NA	NA	ihfB	ko:K05788	L	Histone-like DNA-binding protein which is capable of wrapping DNA to stabilize it, and thus to prevent its denaturation under extreme environmental conditions
GC_00014104	NA	NA			P	NA|NA|NA
GC_00009911	K00075	UDP-N-acetylmuramate dehydrogenase [EC:1.3.1.98]	murB	ko:K00075	M	Cell wall formation
GC_00014105	NA	NA	cmoA	ko:K15256	O	Methyltransferase
GC_00011806	NA	NA
GC_00014636	NA	NA			S	NusG domain II
GC_00010439	K00425	cytochrome bd ubiquinol oxidase subunit I [EC:7.1.1.7]		ko:K00425,ko:K08738	C	aerobic electron transport chain
GC_00015699	K06987	uncharacterized protein	aotO	ko:K06987	G	succinylglutamate desuccinylase aspartoacylase
GC_00000953	K00652	8-amino-7-oxononanoate synthase [EC:2.3.1.47]	bioF	ko:K00639,ko:K00652	H	Catalyzes the decarboxylative condensation of pimeloyl- acyl-carrier protein and L-alanine to produce 8-amino-7- oxononanoate (AON), acyl-carrier protein , and carbon dioxide
GC_00015171	NA	NA			V	Glycosyl transferase, family 2
GC_00014223	NA	NA			S	Phosphodiester glycosidase
GC_00000989	NA	NA
GC_00015642	NA	NA			G	Glycosyl hydrolase family 9
GC_00015079	NA	NA		ko:K01992	S	Putative ATP-binding cassette
GC_00012576	K02409	flagellar M-ring protein FliF	fliF	ko:K02409	N	bacterial-type flagellum-dependent cell motility
GC_00010617	K03499	trk system potassium uptake protein	trkA	ko:K03499,ko:K05571	P	domain protein
GC_00001070	NA	NA			G	Protein conserved in bacteria
GC_00011723	NA	NA	LA2027		S	Protein of unknown function (DUF2797)
GC_00013442	NA	NA			J	NA|NA|NA
GC_00013443	NA	NA			S	regulation of response to stimulus
GC_00012271	K09811	cell division transport system permease protein	ftsX	ko:K09811,ko:K09812	D	cell division
GC_00014743	NA	NA			I	radical SAM domain protein
GC_00011973	K02313	chromosomal replication initiator protein	hda	ko:K02313,ko:K10763	L	it binds specifically double-stranded DNA at a 9 bp consensus (dnaA box) 5'-TTATC CA A CA A-3'. DnaA binds to ATP and to acidic phospholipids
GC_00001419	NA	NA			E	FIST C domain
GC_00014070	NA	NA
GC_00014131	K13444	formylglycine-generating enzyme [EC:1.8.3.7]	gldK		T	PFAM Formylglycine-generating sulfatase enzyme
GC_00013296	NA	NA	gutB	ko:K00004,ko:K00008	E	Zinc-binding dehydrogenase
GC_00012238	K13444	formylglycine-generating enzyme [EC:1.8.3.7]			T	PFAM Formylglycine-generating sulfatase enzyme
GC_00010597	K03673	protein dithiol oxidoreductase (disulfide-forming) [EC:1.8.4.15]
GC_00000791	K24158	thioredoxin-dependent peroxiredoxin [EC:1.11.1.24]
GC_00002860	K02636	cytochrome b6-f complex iron-sulfur subunit [EC:7.1.1.6]		ko:K02636,ko:K03886	C	Rieske [2Fe-2S] domain
GC_00000564	K01620	threonine aldolase [EC:4.1.2.48]	ltaE	ko:K01620	E	L-allo-threonine aldolase activity
GC_00001363	NA	NA			G	Converts alpha-N-acetylneuranimic acid (Neu5Ac) to the beta-anomer, accelerating the equilibrium between the alpha- and beta-anomers. Probably facilitates sialidase-negative bacteria to compete sucessfully for limited amounts of extracellular Neu5Ac, which is likely taken up in the beta-anomer. In addition, the rapid removal of sialic acid from solution might be advantageous to the bacterium to d…
GC_00013750	NA	NA
GC_00011302	K03634	outer membrane lipoprotein carrier protein
GC_00013062	NA	NA			L	Belongs to the 'phage' integrase family
GC_00011165	NA	NA			M	extracellular matrix structural constituent
GC_00012893	K07301	cation:H+ antiporter	yrbG	ko:K07301	P	calcium, potassium:sodium antiporter activity
GC_00010994	K01841	phosphoenolpyruvate phosphomutase [EC:5.4.2.9]	aepX	ko:K01841,ko:K07281	M	nucleotidyl transferase
GC_00012892	K01011	thiosulfate/3-mercaptopyruvate sulfurtransferase [EC:2.8.1.1 2.8.1.2]	rhdA	ko:K01011,ko:K21028	P	thiosulfate sulfurtransferase activity
GC_00010349	K13444	formylglycine-generating enzyme [EC:1.8.3.7]			S	Evidence 4 Homologs of previously reported genes of
GC_00011181	NA	NA	ccmH	ko:K02198,ko:K02200,ko:K04016,ko:K04017,ko:K04018	P	subunit of a heme lyase
GC_00011180	K03600	stringent starvation protein B	sspB	ko:K03600,ko:K09985	S	ATPase binding
GC_00015741	K02851	UDP-GlcNAc:undecaprenyl-phosphate/decaprenyl-phosphate GlcNAc-1-phosphate transferase [EC:2.7.8.33 2.7.8.35]	tagO	ko:K02851	M	phospho-N-acetylmuramoyl-pentapeptide-transferase activity
GC_00012877	NA	NA	VY92_01935		K	PFAM Acetyltransferase (GNAT) family
GC_00011728	NA	NA			S	Domain of unknown function (DUF4149)
GC_00000580	K00169	pyruvate ferredoxin oxidoreductase alpha subunit [EC:1.2.7.1]	porA	ko:K00169	C	Pyruvate:ferredoxin oxidoreductase core domain II
GC_00000775	NA	NA			S	NHL repeat
GC_00011620	NA	NA		ko:K07019	S	poly(3-hydroxybutyrate) depolymerase activity
GC_00009737	NA	NA			C	Cytochrome c
GC_00012475	K00339	NADH-quinone oxidoreductase subunit J [EC:7.1.1.2]	nuoJ	ko:K00339	C	Belongs to the complex I subunit 6 family
GC_00010654	K04487	cysteine desulfurase [EC:2.8.1.7]	iscS2	ko:K04487	E	Master enzyme that delivers sulfur to a number of partners involved in Fe-S cluster assembly, tRNA modification or cofactor biosynthesis. Catalyzes the removal of elemental sulfur atoms from cysteine to produce alanine. Functions as a sulfur delivery protein for Fe-S cluster synthesis onto IscU, an Fe-S scaffold assembly protein, as well as other S acceptor proteins
GC_00010433	NA	NA		ko:K12132	T	PFAM Formylglycine-generating sulfatase enzyme
GC_00013333	NA	NA	ytjA		S	Protein of unknown function (DUF1328)
GC_00013332	K19304	murein DD-endopeptidase [EC:3.4.24.-]	lytM	ko:K08259	M	heme binding
GC_00013401	K02556	chemotaxis protein MotA	motC	ko:K02556	N	archaeal or bacterial-type flagellum-dependent cell motility
GC_00008743	NA	NA			IQ	Class II Aldolase and Adducin N-terminal domain
GC_00012206	K13444	formylglycine-generating enzyme [EC:1.8.3.7]		ko:K18912	T	PFAM Formylglycine-generating sulfatase enzyme
GC_00011595	NA	NA
GC_00010392	NA	NA			Q	methyltransferase
GC_00004838	K16868	tellurite methyltransferase [EC:2.1.1.265]	metW	ko:K15256,ko:K16217,ko:K21786	AJ	Specifically methylates the adenine in position 37 of tRNA(1)(Val) (anticodon cmo5UAC)
GC_00012294	NA	NA			M	NA|NA|NA
GC_00012937	K06987	uncharacterized protein	aotO	ko:K06987	G	succinylglutamate desuccinylase aspartoacylase
GC_00001793	K02234	cobalamin biosynthesis protein CobW			S	Cobalamin synthesis protein cobW C-terminal domain
GC_00012169	NA	NA			M	extracellular matrix structural constituent
GC_00012168	NA	NA	estB	ko:K06999	S	Carboxylesterase
GC_00009482	NA	NA			E	protein (some members contain a von Willebrand factor type A (vWA) domain
