# Supplementary material for: Replicated life-history patterns and subsurface origins of the bacterial sister phyla Nitrospirota and Nitrospinota
Source: ISME J. 2023 Apr 3;17(6):891–902. doi: 10.1038/s41396-023-01397-x (PMC10203281; doi:10.1038/s41396-023-01397-x)
Supplement: Supplementary file 8 — Supplemental Data 7 [file 41396_2023_1397_MOESM8_ESM.csv]

gene_cluster	KO	KEGG Definition	eggNOG Prefered Name	eggNOG KEGG_ko	COG Category	eggNOG Description
GC_00001185	K01159	crossover junction endodeoxyribonuclease RuvC [EC:3.1.22.4]	ruvC	ko:K01159	L	Nuclease that resolves Holliday junction intermediates in genetic recombination. Cleaves the cruciform structure in supercoiled DNA by nicking to strands with the same polarity at sites symmetrically opposed at the junction in the homologous arms and leaves a 5'-terminal phosphate and a 3'-terminal hydroxyl group
GC_00000022	K03701	excinuclease ABC subunit A	uvrA	ko:K03701	L	The UvrABC repair system catalyzes the recognition and processing of DNA lesions. UvrA is an ATPase and a DNA-binding protein. A damage recognition complex composed of 2 UvrA and 2 UvrB subunits scans DNA for abnormalities. When the presence of a lesion has been verified by UvrB, the UvrA molecules dissociate
GC_00000244	K02372	3-hydroxyacyl-[acyl-carrier-protein] dehydratase [EC:4.2.1.59]	fabZ	ko:K02372,ko:K16363	I	Involved in unsaturated fatty acids biosynthesis. Catalyzes the dehydration of short chain beta-hydroxyacyl-ACPs and long chain saturated and unsaturated beta-hydroxyacyl-ACPs
GC_00000245	K04042	bifunctional UDP-N-acetylglucosamine pyrophosphorylase / glucosamine-1-phosphate N-acetyltransferase [EC:2.7.7.23 2.3.1.157]	glmU	ko:K04042,ko:K11528,ko:K16203	M	Catalyzes the last two sequential reactions in the de novo biosynthetic pathway for UDP-N-acetylglucosamine (UDP- GlcNAc). The C-terminal domain catalyzes the transfer of acetyl group from acetyl coenzyme A to glucosamine-1-phosphate (GlcN-1-P) to produce N-acetylglucosamine-1-phosphate (GlcNAc-1-P), which is converted into UDP-GlcNAc by the transfer of uridine 5- monophosphate (from uridine 5-tr…
GC_00028363	NA	NA		ko:K01992	S	transport system permease component
GC_00001116	K03685	ribonuclease III [EC:3.1.26.3]
GC_00001371	K06015	N-acyl-D-amino-acid deacylase [EC:3.5.1.81]		ko:K06015	Q	N-Acyl-D-aspartate D-glutamate deacylase
GC_00000711	NA	NA	yaaT		S	PSP1 C-terminal conserved region
GC_00000437	K00616	transaldolase [EC:2.2.1.2]
GC_00000650	NA	NA			M	ORF6N domain
GC_00000163	K02967	small subunit ribosomal protein S2	rpsB	ko:K02967	J	Belongs to the universal ribosomal protein uS2 family
GC_00000162	K02600	transcription termination/antitermination protein NusA
GC_00000304	K01658	anthranilate synthase component II [EC:4.1.3.27]	trpG	ko:K01658,ko:K01664,ko:K13497	EH	Peptidase C26
GC_00000397	K03564	thioredoxin-dependent peroxiredoxin [EC:1.11.1.24]	bcp	ko:K03564	O	Redoxin
GC_00005350	K09765	epoxyqueuosine reductase [EC:1.17.99.6]	queH	ko:K03470,ko:K09765	C	Uncharacterized BCR, COG1636
GC_00000835	K03469	ribonuclease HI [EC:3.1.26.4]	rnhA	ko:K03469	L	Endonuclease that specifically degrades the RNA of RNA- DNA hybrids
GC_00000441	K15778	phosphomannomutase / phosphoglucomutase [EC:5.4.2.8 5.4.2.2]	algC	ko:K01835,ko:K01840,ko:K15778	G	Phosphoglucomutase/phosphomannomutase, alpha/beta/alpha domain III
GC_00001021	K02456	general secretion pathway protein G	gspG	ko:K02246,ko:K02456,ko:K02458	U	general secretion pathway protein G
GC_00018198	K04069	pyruvate formate lyase activating enzyme [EC:1.97.1.4]	pflA	ko:K04069	C	PFAM Radical SAM domain protein
GC_00000114	K01139	GTP diphosphokinase / guanosine-3',5'-bis(diphosphate) 3'-diphosphatase [EC:2.7.6.5 3.1.7.2]	relA	ko:K00951	KT	In eubacteria ppGpp (guanosine 3'-diphosphate 5-' diphosphate) is a mediator of the stringent response that coordinates a variety of cellular activities in response to changes in nutritional abundance
GC_00000115	K01689	enolase [EC:4.2.1.11]	eno	ko:K01689	G	Catalyzes the reversible conversion of 2- phosphoglycerate into phosphoenolpyruvate. It is essential for the degradation of carbohydrates via glycolysis
GC_00001781	K00333	NADH-quinone oxidoreductase subunit D [EC:7.1.1.2]	nuoD	ko:K00333,ko:K13378	C	NDH-1 shuttles electrons from NADH, via FMN and iron- sulfur (Fe-S) centers, to quinones in the respiratory chain. The immediate electron acceptor for the enzyme in this species is believed to be ubiquinone. Couples the redox reaction to proton translocation (for every two electrons transferred, four hydrogen ions are translocated across the cytoplasmic membrane), and thus conserves the redox ene…
GC_00000186	K00554	tRNA (guanine37-N1)-methyltransferase [EC:2.1.1.228]	trmD	ko:K00554,ko:K01770	J	Belongs to the RNA methyltransferase TrmD family
GC_00000187	K00954	pantetheine-phosphate adenylyltransferase [EC:2.7.7.3]	coaD	ko:K00954	H	Reversibly transfers an adenylyl group from ATP to 4'- phosphopantetheine, yielding dephospho-CoA (dPCoA) and pyrophosphate
GC_00000593	K09808	lipoprotein-releasing system permease protein	lolC	ko:K02004,ko:K09808	M	MacB-like periplasmic core domain
GC_00001068	K04066	primosomal protein N' (replication factor Y) (superfamily II helicase) [EC:3.6.4.-]
GC_00000409	K01649	2-isopropylmalate synthase [EC:2.3.3.13]	cimA	ko:K01649	E	Belongs to the alpha-IPM synthase homocitrate synthase family
GC_00001836	K00784	ribonuclease Z [EC:3.1.26.11]			T	Beta-lactamase superfamily domain
GC_00000233	K02895	large subunit ribosomal protein L24	rplX	ko:K02895	J	One of the proteins that surrounds the polypeptide exit tunnel on the outside of the subunit
GC_00000055	K00341	NADH-quinone oxidoreductase subunit L [EC:7.1.1.2]	nuoL	ko:K00341	CP	NADH-quinone oxidoreductase
GC_00000054	K03270	3-deoxy-D-manno-octulosonate 8-phosphate phosphatase (KDO 8-P phosphatase) [EC:3.1.3.45]	hldE	ko:K03272	H	Catalyzes the ADP transfer from ATP to D-glycero-beta-D- manno-heptose 1-phosphate, yielding ADP-D-glycero-beta-D-manno- heptose
GC_00000767	K12410	NAD-dependent deacetylase [EC:2.3.1.286]	cobB	ko:K12410	K	Belongs to the sirtuin family. Class
GC_00000990	K02455	general secretion pathway protein F
GC_00001666	NA	NA			S	Domain of unknown function (DUF1844)
GC_00000207	K02996	small subunit ribosomal protein S9	rpsI	ko:K02996	J	Belongs to the universal ribosomal protein uS9 family
GC_00000061	K21029	molybdopterin-synthase adenylyltransferase [EC:2.7.7.80]	moeB	ko:K21029	H	ThiF family
GC_00000060	K07636	two-component system, OmpR family, phosphate regulon sensor histidine kinase PhoR [EC:2.7.13.3]	phoR	ko:K02484,ko:K07636,ko:K07768	T	His Kinase A (phosphoacceptor) domain
GC_00000206	K00790	UDP-N-acetylglucosamine 1-carboxyvinyltransferase [EC:2.5.1.7]	murA	ko:K00790	M	Cell wall formation. Adds enolpyruvyl to UDP-N- acetylglucosamine
GC_00000535	K23264	phosphoribosylformylglycinamidine synthase subunit PurS [EC:6.3.5.3]
GC_00000753	K01512	acylphosphatase [EC:3.6.1.7]	acyP	ko:K01512	C	Acylphosphatase
GC_00007693	NA	NA	glmM	ko:K03431	G	phosphoglucosamine mutase activity
GC_00031431	K07131	uncharacterized protein
GC_00000936	K00615	transketolase [EC:2.2.1.1]	tktB	ko:K00615	G	Transketolase, pyrimidine binding domain
GC_00000169	K02986	small subunit ribosomal protein S4	rpsD	ko:K02986	J	One of the primary rRNA binding proteins, it binds directly to 16S rRNA where it nucleates assembly of the body of the 30S subunit
GC_00000168	K01951	GMP synthase (glutamine-hydrolysing) [EC:6.3.5.2]	guaA	ko:K01951,ko:K03790	F	Catalyzes the synthesis of GMP from XMP
GC_00010108	K00384	thioredoxin reductase (NADPH) [EC:1.8.1.9]	trxB	ko:K00384	C	Belongs to the class-II pyridine nucleotide-disulfide oxidoreductase family
GC_00000295	K01895	acetyl-CoA synthetase [EC:6.2.1.1]	acsA	ko:K01895	I	Catalyzes the conversion of acetate into acetyl-CoA (AcCoA), an essential intermediate at the junction of anabolic and catabolic pathways. AcsA undergoes a two-step reaction. In the first half reaction, AcsA combines acetate with ATP to form acetyl-adenylate (AcAMP) intermediate. In the second half reaction, it can then transfer the acetyl group from AcAMP to the sulfhydryl group of CoA, forming …
GC_00014689	K15022	formate dehydrogenase (NADP+) beta subunit [EC:1.17.1.10]	sfrB	ko:K00335,ko:K15022	E	FAD-dependent pyridine nucleotide-disulphide oxidoreductase
GC_00030019	NA	NA			K	sequence-specific DNA binding
GC_00000028	K03798	cell division protease FtsH [EC:3.4.24.-]	ftsH	ko:K03798	O	Acts as a processive, ATP-dependent zinc metallopeptidase for both cytoplasmic and membrane proteins. Plays a role in the quality control of integral membrane proteins
GC_00000029	K02004	putative ABC transport system permease protein	salY	ko:K02004,ko:K05685	V	MacB-like periplasmic core domain
GC_00000680	K00425	cytochrome bd ubiquinol oxidase subunit I [EC:7.1.1.7]
GC_00002786	K18855	UDP-N-acetylglucosamine 3-dehydrogenase [EC:1.1.1.374]
GC_00021045	K01520	dUTP pyrophosphatase [EC:3.6.1.23]	dut	ko:K01520,ko:K13038	F	This enzyme is involved in nucleotide metabolism it produces dUMP, the immediate precursor of thymidine nucleotides and it decreases the intracellular concentration of dUTP so that uracil cannot be incorporated into DNA
GC_00026184	K08483	phosphoenolpyruvate-protein phosphotransferase (PTS system enzyme I) [EC:2.7.3.9]	ptsI	ko:K08483	G	General (non sugar-specific) component of the phosphoenolpyruvate-dependent sugar phosphotransferase system (sugar PTS). This major carbohydrate active-transport system catalyzes the phosphorylation of incoming sugar substrates concomitantly with their translocation across the cell membrane. Enzyme I transfers the phosphoryl group from phosphoenolpyruvate (PEP) to the phosphoryl carrier protein (…
GC_00000475	K00791	tRNA dimethylallyltransferase [EC:2.5.1.75]	miaA	ko:K00791	J	Catalyzes the transfer of a dimethylallyl group onto the adenine at position 37 in tRNAs that read codons beginning with uridine, leading to the formation of N6-(dimethylallyl)adenosine (i(6)A)
GC_00005380	K02523	octaprenyl-diphosphate synthase [EC:2.5.1.90]	ispB	ko:K00805,ko:K02523	H	isoprenoid biosynthetic process
GC_00000120	K06942	ribosome-binding ATPase	ychF	ko:K06942	J	ATPase that binds to both the 70S ribosome and the 50S ribosomal subunit in a nucleotide-independent manner
GC_00000346	K01963	acetyl-CoA carboxylase carboxyl transferase subunit beta [EC:6.4.1.2 2.1.3.15]	accD	ko:K01963	I	Component of the acetyl coenzyme A carboxylase (ACC) complex. Biotin carboxylase (BC) catalyzes the carboxylation of biotin on its carrier protein (BCCP) and then the CO(2) group is transferred by the transcarboxylase to acetyl-CoA to form malonyl- CoA
GC_00003089	K08281	nicotinamidase/pyrazinamidase [EC:3.5.1.19 3.5.1.-]	pncA	ko:K08281,ko:K12132	Q	Isochorismatase family
GC_00000121	K01873	valyl-tRNA synthetase [EC:6.1.1.9]	valS	ko:K01873	J	amino acids such as threonine, to avoid such errors, it has a posttransfer editing activity that hydrolyzes mischarged Thr-tRNA(Val) in a tRNA-dependent manner
GC_00000789	K04652	hydrogenase nickel incorporation protein HypB	hypB	ko:K04652	KO	CobW/HypB/UreG, nucleotide-binding domain
GC_00001727	K16149	1,4-alpha-glucan branching enzyme [EC:2.4.1.18]		ko:K03406,ko:K16149	G	Belongs to the glycosyl hydrolase 57 family
GC_00034735	NA	NA		ko:K02481,ko:K07714	T	PFAM sigma-54 factor interaction domain-containing protein
GC_00000238	K00602	phosphoribosylaminoimidazolecarboxamide formyltransferase / IMP cyclohydrolase [EC:2.1.2.3 3.5.4.10]	purH	ko:K00602	F	Bifunctional purine biosynthesis protein PurH
GC_00000801	NA	NA			C	Protein conserved in bacteria
GC_00009549	NA	NA			S	inositol 2-dehydrogenase activity
GC_00000490	K00858	NAD+ kinase [EC:2.7.1.23]	nadK	ko:K00858	G	Involved in the regulation of the intracellular balance of NAD and NADP, and is a key enzyme in the biosynthesis of NADP. Catalyzes specifically the phosphorylation on 2'-hydroxyl of the adenosine moiety of NAD to yield NADP
GC_00001205	K09141	uncharacterized protein	amrA	ko:K06990,ko:K09141	S	ferrous iron binding
GC_00001062	K01923	phosphoribosylaminoimidazole-succinocarboxamide synthase [EC:6.3.2.6]	purC	ko:K01587,ko:K01756,ko:K01923	F	SAICAR synthetase
GC_00001204	K02003	putative ABC transport system ATP-binding protein		ko:K02003	V	ABC transporter
GC_00000403	K00928	aspartate kinase [EC:2.7.2.4]
GC_00000665	K01790	dTDP-4-dehydrorhamnose 3,5-epimerase [EC:5.1.3.13]	rfbC	ko:K01790	M	Catalyzes the epimerization of the C3' and C5'positions of dTDP-6-deoxy-D-xylo-4-hexulose, forming dTDP-6-deoxy-L-lyxo-4- hexulose
GC_00000402	K03101	signal peptidase II [EC:3.4.23.36]	lspA	ko:K03101	MU	This protein specifically catalyzes the removal of signal peptides from prolipoproteins
GC_00000157	K01265	methionyl aminopeptidase [EC:3.4.11.18]	map	ko:K01265	J	Metallopeptidase family M24
GC_00000156	K18189	translational activator of cytochrome c oxidase 1	yebC		K	Transcriptional regulator
GC_00000598	K00833	adenosylmethionine---8-amino-7-oxononanoate aminotransferase [EC:2.6.1.62]	bioA	ko:K00833,ko:K19563	H	Catalyzes the transfer of the alpha-amino group from S- adenosyl-L-methionine (SAM) to 7-keto-8-aminopelargonic acid (KAPA) to form 7,8-diaminopelargonic acid (DAPA). It is the only animotransferase known to utilize SAM as an amino donor
GC_00000849	K01704	3-isopropylmalate/(R)-2-methylmalate dehydratase small subunit [EC:4.2.1.33 4.2.1.35]	leuD	ko:K00052,ko:K01704,ko:K20453	E	Catalyzes the isomerization between 2-isopropylmalate and 3-isopropylmalate, via the formation of 2-isopropylmaleate
GC_00003570	K07031	D-glycero-alpha-D-manno-heptose-7-phosphate kinase [EC:2.7.1.168]		ko:K00869,ko:K07031	G	GHMP kinase
GC_00000016	K04771	serine protease Do [EC:3.4.21.107]	htrA	ko:K04771	O	Evidence 2a Function of homologous gene experimentally demonstrated in an other organism
GC_00002111	K01810	glucose-6-phosphate isomerase [EC:5.3.1.9]	pgi	ko:K01810	G	Phosphoglucose isomerase
GC_00030573	K07095	uncharacterized protein		ko:K07095	S	retrograde transport, endosome to Golgi
GC_00002110	K04085	tRNA 2-thiouridine synthesizing protein A [EC:2.8.1.-]		ko:K04085	O	Belongs to the sulfur carrier protein TusA family
GC_00000271	K02961	small subunit ribosomal protein S17	rpsQ	ko:K02961	J	One of the primary rRNA binding proteins, it binds specifically to the 5'-end of 16S ribosomal RNA
GC_00000017	K03696	ATP-dependent Clp protease ATP-binding subunit ClpC	clpB	ko:K03694,ko:K03695	O	Part of a stress-induced multi-chaperone system, it is involved in the recovery of the cell from heat-induced damage, in cooperation with DnaK, DnaJ and GrpE
GC_00001718	NA	NA	apaH		T	Calcineurin-like phosphoesterase superfamily domain
GC_00000941	K07168	CBS domain-containing membrane protein	nth	ko:K10773	L	Protein of unknown function (DUF2400)
GC_00000378	K01586	diaminopimelate decarboxylase [EC:4.1.1.20]
GC_00000379	K06178	23S rRNA pseudouridine2605 synthase [EC:5.4.99.22]	rluB	ko:K06178,ko:K06182,ko:K06183	J	Belongs to the pseudouridine synthase RsuA family
GC_00000084	K02337	DNA polymerase III subunit alpha [EC:2.7.7.7]	dnaE	ko:K02337	L	DNA-directed DNA polymerase
GC_00000085	K06997	PLP dependent protein	yggS	ko:K06997	S	Pyridoxal 5'-phosphate (PLP)-binding protein, which is involved in PLP homeostasis
GC_00000380	K12984	(heptosyl)LPS beta-1,4-glucosyltransferase [EC:2.4.1.-]	kdtX	ko:K12984	M	biosynthesis glycosyltransferase
GC_00005121	K00950	2-amino-4-hydroxy-6-hydroxymethyldihydropteridine diphosphokinase [EC:2.7.6.3]	dapL	ko:K10206	E	Aminotransferase
GC_00000381	K03590	cell division protein FtsA	ftsA	ko:K03590	D	Cell division protein that is involved in the assembly of the Z ring. May serve as a membrane anchor for the Z ring
GC_00000529	K03455	monovalent cation:H+ antiporter-2, CPA2 family	kefB	ko:K03455	P	Belongs to the monovalent cation proton antiporter 2 (CPA2) transporter (TC 2.A.37) family
GC_00023184	K19221	cob(I)alamin adenosyltransferase [EC:2.5.1.17]	cobO	ko:K19221	H	PFAM ATP corrinoid adenosyltransferase BtuR CobO CobP
GC_00031179	K06039	uncharacterized protein involved in oxidation of intracellular sulfur		ko:K06039	P	PFAM DsrE family protein
GC_00002924	K19793	(5-formylfuran-3-yl)methyl phosphate transaminase [EC:2.6.1.108]	aspB		E	PFAM Aminotransferase class I and II
GC_00000288	K00645	[acyl-carrier-protein] S-malonyltransferase [EC:2.3.1.39]	fabD	ko:K00645	I	malonyl CoA-acyl carrier protein transacylase
GC_00001041	K22227	AdoMet-dependent heme synthase [EC:1.3.98.6]	pqqE	ko:K22227	C	PFAM Radical SAM domain protein
GC_00000289	K01878	glycyl-tRNA synthetase alpha chain [EC:6.1.1.14]	glyQ	ko:K01878,ko:K14164	J	Glycyl-tRNA synthetase alpha subunit
GC_00000420	K23269	phosphoribosylformylglycinamidine synthase subunit PurL [EC:6.3.5.3]	purL	ko:K01952	F	Part of the phosphoribosylformylglycinamidine synthase complex involved in the purines biosynthetic pathway. Catalyzes the ATP-dependent conversion of formylglycinamide ribonucleotide (FGAR) and glutamine to yield formylglycinamidine ribonucleotide (FGAM) and glutamate. The FGAM synthase complex is composed of three subunits. PurQ produces an ammonia molecule by converting glutamine to glutamate.…
GC_00000312	K00945	CMP/dCMP kinase [EC:2.7.4.25]	cmk	ko:K00800,ko:K00945,ko:K02945,ko:K03527,ko:K03977,ko:K11753,ko:K13799	F	Belongs to the cytidylate kinase family. Type 1 subfamily
GC_00000174	K02078	acyl carrier protein	acpP	ko:K02078	IQ	Carrier of the growing fatty acid chain in fatty acid biosynthesis
GC_00000175	K02931	large subunit ribosomal protein L5	rplE	ko:K02931	J	This is 1 of the proteins that binds and probably mediates the attachment of the 5S RNA into the large ribosomal subunit, where it forms part of the central protuberance. In the 70S ribosome it contacts protein S13 of the 30S subunit (bridge B1b), connecting the 2 subunits
GC_00000313	K01770	2-C-methyl-D-erythritol 2,4-cyclodiphosphate synthase [EC:4.6.1.12]	ispF	ko:K00554,ko:K00991,ko:K01770,ko:K12506	I	Involved in the biosynthesis of isopentenyl diphosphate (IPP) and dimethylallyl diphosphate (DMAPP), two major building blocks of isoprenoid compounds. Catalyzes the conversion of 4- diphosphocytidyl-2-C-methyl-D-erythritol 2-phosphate (CDP-ME2P) to 2-C-methyl-D-erythritol 2,4-cyclodiphosphate (ME-CPP) with a corresponding release of cytidine 5-monophosphate (CMP)
GC_00000035	K04043	molecular chaperone DnaK	dnaK	ko:K04043	O	Heat shock 70 kDa protein
GC_00000253	K21929	uracil-DNA glycosylase [EC:3.2.2.27]	dpo	ko:K21929	L	Uracil DNA glycosylase superfamily
GC_00000252	K00764	amidophosphoribosyltransferase [EC:2.4.2.14]
GC_00000561	K03179	4-hydroxybenzoate polyprenyltransferase [EC:2.5.1.39]	ubiA	ko:K03179	H	UbiA prenyltransferase family
GC_00000706	K04070	putative pyruvate formate lyase activating enzyme [EC:1.97.1.4]	PflX	ko:K04070	C	radical SAM domain protein
GC_00000469	K00215	4-hydroxy-tetrahydrodipicolinate reductase [EC:1.17.1.8]	dapB	ko:K00215,ko:K03546	E	Catalyzes the conversion of 4-hydroxy- tetrahydrodipicolinate (HTPA) to tetrahydrodipicolinate
GC_00025699	K13626	flagellar assembly factor FliW	fliW	ko:K13626	S	Binds to the C-terminal region of flagellin, which is implicated in polymerization, and participates in the assembly of the flagellum
GC_00000468	K02401	flagellar biosynthesis protein FlhB
GC_00010593	NA	NA	rpfG		T	PFAM metal-dependent phosphohydrolase, HD sub domain
GC_00001008	K01624	fructose-bisphosphate aldolase, class II [EC:4.1.2.13]		ko:K01624	G	Fructose-bisphosphate aldolase class-II
GC_00000224	K11752	diaminohydroxyphosphoribosylaminopyrimidine deaminase / 5-amino-6-(5-phosphoribosylamino)uracil reductase [EC:3.5.4.26 1.1.1.193]	ribD	ko:K01498,ko:K11752	H	Converts 2,5-diamino-6-(ribosylamino)-4(3h)-pyrimidinone 5'-phosphate into 5-amino-6-(ribosylamino)-2,4(1h,3h)- pyrimidinedione 5'-phosphate
GC_00000043	K13195	cold-inducible RNA-binding protein
GC_00000225	K01409	N6-L-threonylcarbamoyladenine synthase [EC:2.3.1.234]	tsaD	ko:K01409,ko:K03070	J	Required for the formation of a threonylcarbamoyl group on adenosine at position 37 (t(6)A37) in tRNAs that read codons beginning with adenine. Is involved in the transfer of the threonylcarbamoyl moiety of threonylcarbamoyl-AMP (TC-AMP) to the N6 group of A37, together with TsaE and TsaB. TsaD likely plays a direct catalytic role in this reaction
GC_00000516	K18285	aminodeoxyfutalosine synthase [EC:2.5.1.120]	mqnE	ko:K11779,ko:K11780,ko:K11781,ko:K11784,ko:K18285	H	Radical SAM enzyme that catalyzes the addition of the adenosyl radical to the double bond of 3- (1- carboxyvinyl)oxy benzoate, leading to aminodeoxyfutalosine (AFL), a key intermediate in the formation of menaquinone (MK, vitamin K2) from chorismate
GC_00000770	K24012	acetate---CoA ligase (ADP-forming) [EC:6.2.1.13]		ko:K01905,ko:K09181,ko:K22224	C	ATP-grasp domain
GC_00000517	K00286	pyrroline-5-carboxylate reductase [EC:1.5.1.2]	proC	ko:K00286	E	Catalyzes the reduction of 1-pyrroline-5-carboxylate (PCA) to L-proline
GC_00023021	NA	NA		ko:K02843	M	Glycosyltransferase family 9 (heptosyltransferase)
GC_00000584	K04773	protease IV [EC:3.4.21.-]	sppA	ko:K04773	OU	Peptidase family S49
GC_00000585	K05515	penicillin-binding protein 2 [EC:3.4.16.4]	mrdA	ko:K05515	M	Penicillin-binding Protein dimerisation domain
GC_00000191	K02357	elongation factor Ts	tsf	ko:K02357	J	Associates with the EF-Tu.GDP complex and induces the exchange of GDP to GTP. It remains bound to the aminoacyl-tRNA.EF- Tu.GTP complex up to the GTP hydrolysis stage on the ribosome
GC_00000190	K02434	aspartyl-tRNA(Asn)/glutamyl-tRNA(Gln) amidotransferase subunit B [EC:6.3.5.6 6.3.5.7]	gatB	ko:K01876,ko:K02434	J	Allows the formation of correctly charged Asn-tRNA(Asn) or Gln-tRNA(Gln) through the transamidation of misacylated Asp- tRNA(Asn) or Glu-tRNA(Gln) in organisms which lack either or both of asparaginyl-tRNA or glutaminyl-tRNA synthetases. The reaction takes place in the presence of glutamine and ATP through an activated phospho-Asp-tRNA(Asn) or phospho-Glu-tRNA(Gln)
GC_00000855	K02563	UDP-N-acetylglucosamine--N-acetylmuramyl-(pentapeptide) pyrophosphoryl-undecaprenol N-acetylglucosamine transferase [EC:2.4.1.227]	murG	ko:K02563	M	Cell wall formation. Catalyzes the transfer of a GlcNAc subunit on undecaprenyl-pyrophosphoryl-MurNAc-pentapeptide (lipid intermediate I) to form undecaprenyl-pyrophosphoryl-MurNAc- (pentapeptide)GlcNAc (lipid intermediate II)
GC_00007995	K02035	peptide/nickel transport system substrate-binding protein	appA	ko:K02035	E	Bacterial extracellular solute-binding proteins, family 5 Middle
GC_00027733	K00311	electron-transferring-flavoprotein dehydrogenase [EC:1.5.5.1]	etf	ko:K00311	C	Electron transfer flavoprotein-ubiquinone oxidoreductase, 4Fe-4S
GC_00000099	K03856	3-deoxy-7-phosphoheptulonate synthase [EC:2.5.1.54]	aroF	ko:K03856	E	NeuB family
GC_00000098	K01939	adenylosuccinate synthase [EC:6.3.4.4]	purA	ko:K01939	F	Plays an important role in the de novo pathway of purine nucleotide biosynthesis. Catalyzes the first committed step in the biosynthesis of AMP from IMP
GC_00000631	K02412	flagellum-specific ATP synthase [EC:7.4.2.8]	fliI	ko:K02412,ko:K03224	NU	ATP synthase alpha/beta family, beta-barrel domain
GC_00000457	K04518	prephenate dehydratase [EC:4.2.1.51]	pheA	ko:K00661,ko:K01713,ko:K04092,ko:K04093,ko:K04516,ko:K04518,ko:K14170,ko:K14187	E	Chorismate mutase type II
GC_00028243	K03407	two-component system, chemotaxis family, sensor kinase CheA [EC:2.7.13.3]	cheA	ko:K02487,ko:K03407,ko:K06596	T	Signal transducing histidine kinase, homodimeric domain
GC_00000364	K00942	guanylate kinase [EC:2.7.4.8]	gmk	ko:K00942,ko:K01591	F	Essential for recycling GMP and indirectly, cGMP
GC_00000102	K01869	leucyl-tRNA synthetase [EC:6.1.1.4]	leuS	ko:K01869	J	Belongs to the class-I aminoacyl-tRNA synthetase family
GC_00000463	K00930	acetylglutamate kinase [EC:2.7.2.8]	argB	ko:K00930	E	Belongs to the acetylglutamate kinase family. ArgB subfamily
GC_00000462	K01653	acetolactate synthase I/III small subunit [EC:2.2.1.6]	ilvH	ko:K01653	E	ACT domain
GC_00000604	K02346	DNA polymerase IV [EC:2.7.7.7]	dinB	ko:K02346	L	Poorly processive, error-prone DNA polymerase involved in untargeted mutagenesis. Copies undamaged DNA at stalled replication forks, which arise in vivo from mismatched or misaligned primer ends. These misaligned primers can be extended by PolIV. Exhibits no 3'-5' exonuclease (proofreading) activity. May be involved in translesional synthesis, in conjunction with the beta clamp from PolIII
GC_00000969	K02488	two-component system, cell cycle response regulator [EC:2.7.7.65]			T	cheY-homologous receiver domain
GC_00001556	K01607	4-carboxymuconolactone decarboxylase [EC:4.1.1.44]	yurZ	ko:K00627,ko:K01607	S	peroxiredoxin activity
GC_00000137	K06888	uncharacterized protein	yyaL	ko:K06888	O	Protein of unknown function, DUF255
GC_00000136	K11749	regulator of sigma E protease [EC:3.4.24.-]	rseP	ko:K11749	M	Peptidase family M50
GC_00010491	K02488	two-component system, cell cycle response regulator [EC:2.7.7.65]			T	PFAM GGDEF domain containing protein
GC_00021669	K02488	two-component system, cell cycle response regulator [EC:2.7.7.65]			T	diguanylate cyclase
GC_00000860	NA	NA	usp1	ko:K22405	C	Rubrerythrin
GC_00000259	K02888	large subunit ribosomal protein L21	rplU	ko:K02888	J	This protein binds to 23S rRNA in the presence of protein L20
GC_00001090	K06287	septum formation protein	maf	ko:K00014,ko:K03215,ko:K06287	D	Maf-like protein
GC_00000318	K02909	large subunit ribosomal protein L31	rpmE	ko:K02909	J	Binds the 23S rRNA
GC_00000319	K05788	integration host factor subunit beta	ihfB	ko:K05788	L	bacterial (prokaryotic) histone like domain
GC_00000921	K05808	putative sigma-54 modulation protein	raiA	ko:K03733,ko:K05808,ko:K05809	J	Required for dimerization of active 70S ribosomes into 100S ribosomes in stationary phase
GC_00000282	K01892	histidyl-tRNA synthetase [EC:6.1.1.21]	hisS	ko:K01892	J	Histidyl-tRNA synthetase
GC_00000283	K01867	tryptophanyl-tRNA synthetase [EC:6.1.1.2]	trpS	ko:K01867	J	tRNA synthetases class I (W and Y)
GC_00001485	K09015	Fe-S cluster assembly protein SufD	sufD	ko:K07033,ko:K09015	O	Uncharacterized protein family (UPF0051)
GC_00000210	K02945	small subunit ribosomal protein S1	rpsA	ko:K02945,ko:K03527,ko:K07571	J	thus facilitating recognition of the initiation point. It is needed to translate mRNA with a short Shine-Dalgarno (SD) purine-rich sequence
GC_00000076	K13993	HSP20 family protein	hspA-1	ko:K13993	O	Belongs to the small heat shock protein (HSP20) family
GC_00000077	K03671	thioredoxin 1	trxA	ko:K03671	O	Belongs to the thioredoxin family
GC_00000211	K02933	large subunit ribosomal protein L6	rplF	ko:K02933	J	This protein binds to the 23S rRNA, and is important in its secondary structure. It is located near the subunit interface in the base of the L7 L12 stalk, and near the tRNA binding site of the peptidyltransferase center
GC_00001416	K02194	heme exporter protein B
GC_00001324	K01733	threonine synthase [EC:4.2.3.1]	thrC	ko:K01733	E	Catalyzes the gamma-elimination of phosphate from L- phosphohomoserine and the beta-addition of water to produce L- threonine
GC_00003222	K03438	16S rRNA (cytosine1402-N4)-methyltransferase [EC:2.1.1.199]	rsmH	ko:K03438	J	Specifically methylates the N4 position of cytidine in position 1402 (C1402) of 16S rRNA
GC_00000744	K02417	flagellar motor switch protein FliN	fliN	ko:K02417	N	Type III flagellar switch regulator (C-ring) FliN C-term
GC_00000745	K00104	glycolate oxidase [EC:1.1.3.15]	larD	ko:K00104	C	FAD linked oxidases, C-terminal domain
GC_00000523	K11927	ATP-dependent RNA helicase RhlE [EC:3.6.4.13]
GC_00000109	K06217	phosphate starvation-inducible protein PhoH and related proteins	phoH	ko:K06217	T	PhoH-like protein
GC_00000108	K01870	isoleucyl-tRNA synthetase [EC:6.1.1.5]
GC_00000093	K02335	DNA polymerase I [EC:2.7.7.7]	polA	ko:K02335	L	In addition to polymerase activity, this DNA polymerase exhibits 5'-3' exonuclease activity
GC_00005055	K00820	glutamine---fructose-6-phosphate transaminase (isomerizing) [EC:2.6.1.16]		ko:K00820	M	glutamine-fructose-6-phosphate transaminase (isomerizing) activity
GC_00000092	K02519	translation initiation factor IF-2	infB	ko:K02519	J	One of the essential components for the initiation of protein synthesis. Protects formylmethionyl-tRNA from spontaneous hydrolysis and promotes its binding to the 30S ribosomal subunits. Also involved in the hydrolysis of GTP during the formation of the 70S ribosomal complex
GC_00006754	K23144	UDP-N-acetylglucosamine diphosphorylase / glucose-1-phosphate thymidylyltransferase / UDP-N-acetylgalactosamine diphosphorylase / glucosamine-1-phosphate N-acetyltransferase / galactosamine-1-phosphate N-acetyltransferase [EC:2.7.7.23 2.7.7.24 2.7.7.83 2.3.1.157 2.3.1.276]	rffH	ko:K00973,ko:K04042,ko:K16881	JM	COG1208 Nucleoside-diphosphate-sugar pyrophosphorylase involved in lipopolysaccharide biosynthesis translation initiation factor 2B, gamma epsilon subunits eIF-2Bgamma eIF-2Bepsilon
GC_00000001	K02481	two-component system, NtrC family, response regulator			T	Bacterial regulatory protein, Fis family
GC_00000267	K01426	amidase [EC:3.5.1.4]
GC_00000326	K07192	flotillin	qmcA		O	prohibitin homologues
GC_00032523	K08591	acyl phosphate:glycerol-3-phosphate acyltransferase [EC:2.3.1.275]	plsY	ko:K08591	I	acyl-phosphate glycerol-3-phosphate acyltransferase activity
GC_00000141	K03553	recombination protein RecA	recA	ko:K03553	L	Can catalyze the hydrolysis of ATP in the presence of single-stranded DNA, the ATP-dependent uptake of single-stranded DNA by duplex DNA, and the ATP-dependent hybridization of homologous single-stranded DNAs. It interacts with LexA causing its activation and leading to its autocatalytic cleavage
GC_00000327	K15987	K(+)-stimulated pyrophosphate-energized sodium pump	hppA	ko:K15987	C	Proton pump that utilizes the energy of pyrophosphate hydrolysis as the driving force for proton movement across the membrane. Generates a proton motive force
GC_00000486	K04764	integration host factor subunit alpha	himA	ko:K04764,ko:K05788	L	bacterial (prokaryotic) histone like domain
GC_00001280	K00395	adenylylsulfate reductase, subunit B [EC:1.8.99.2]	aprB	ko:K00395	C	Adenosine-5'-phosphosulfate reductase beta subunit
GC_00000048	K01657	anthranilate synthase component I [EC:4.1.3.27]	trpE	ko:K01657	EH	Part of a heterotetrameric complex that catalyzes the two-step biosynthesis of anthranilate, an intermediate in the biosynthesis of L-tryptophan. In the first step, the glutamine- binding beta subunit (TrpG) of anthranilate synthase (AS) provides the glutamine amidotransferase activity which generates ammonia as a substrate that, along with chorismate, is used in the second step, catalyzed by the…
GC_00003386	NA	NA			E	PFAM transglutaminase domain protein
GC_00000426	K00058	D-3-phosphoglycerate dehydrogenase / 2-oxoglutarate reductase [EC:1.1.1.95 1.1.1.399]
GC_00000173	K02836	peptide chain release factor 2	prfB	ko:K02836	J	Peptide chain release factor 2 directs the termination of translation in response to the peptide chain termination codons UGA and UAA
GC_00000315	K06041	arabinose-5-phosphate isomerase [EC:5.3.1.13]	kdsD	ko:K01627,ko:K03281,ko:K06041	M	Belongs to the SIS family. GutQ KpsF subfamily
GC_00000314	K05837	rod shape determining protein RodA	mrdB	ko:K05837	D	Peptidoglycan polymerase that is essential for cell wall elongation
GC_00001513	K01678	fumarate hydratase subunit beta [EC:4.2.1.2]	fumB	ko:K01676,ko:K01678,ko:K03780	C	Fumarase C-terminus
GC_00001512	K01677	fumarate hydratase subunit alpha [EC:4.2.1.2]	ttdA	ko:K01677	C	Fumarate hydratase (Fumerase)
GC_00000386	K03980	putative peptidoglycan lipid II flippase	murJ	ko:K03980	S	Involved in peptidoglycan biosynthesis. Transports lipid-linked peptidoglycan precursors from the inner to the outer leaflet of the cytoplasmic membrane
GC_00026323	NA	NA	ctaD	ko:K02274	C	Belongs to the heme-copper respiratory oxidase family
GC_00000824	K03722	ATP-dependent DNA helicase DinG [EC:3.6.4.12]	dinG	ko:K03722	L	HELICc2
GC_00000964	K00570	phosphatidylethanolamine/phosphatidyl-N-methylethanolamine N-methyltransferase [EC:2.1.1.17 2.1.1.71]	pmtA	ko:K00570	Q	methyltransferase
GC_00000792	K00762	orotate phosphoribosyltransferase [EC:2.4.2.10]	pyrE	ko:K00762	F	Catalyzes the transfer of a ribosyl phosphate group from 5-phosphoribose 1-diphosphate to orotate, leading to the formation of orotidine monophosphate (OMP)
GC_00000793	K17103	CDP-diacylglycerol---serine O-phosphatidyltransferase [EC:2.7.8.8]
GC_00027799	K03620	Ni/Fe-hydrogenase 1 B-type cytochrome subunit		ko:K03620	C	Ni Fe-hydrogenase, b-type cytochrome subunit
GC_00000609	K24105	mutual gliding-motility protein MglA	mglA	ko:K06883	S	ADP-ribosylation factor family
GC_00000032	K01961	acetyl-CoA carboxylase, biotin carboxylase subunit [EC:6.4.1.2 6.3.4.14]
GC_00000033	K01533	P-type Cu2+ transporter [EC:7.2.2.9]
GC_00025960	K02636	cytochrome b6-f complex iron-sulfur subunit [EC:7.1.1.6]		ko:K02636,ko:K03886	C	Rieske [2Fe-2S] domain
GC_00000582	K00768	nicotinate-nucleotide--dimethylbenzimidazole phosphoribosyltransferase [EC:2.4.2.21]	cobT	ko:K00768	H	Catalyzes the synthesis of alpha-ribazole-5'-phosphate from nicotinate mononucleotide (NAMN) and 5,6- dimethylbenzimidazole (DMB)
GC_00000419	K00821	acetylornithine/N-succinyldiaminopimelate aminotransferase [EC:2.6.1.11 2.6.1.17]	argD	ko:K00821	E	Aminotransferase class-III
GC_00000418	K01733	threonine synthase [EC:4.2.3.1]	thrC1	ko:K01733	E	Pyridoxal-phosphate dependent enzyme
GC_00005010	K00809	deoxyhypusine synthase [EC:2.5.1.46]		ko:K00809	O	Belongs to the deoxyhypusine synthase family
GC_00000045	K00330	NADH-quinone oxidoreductase subunit A [EC:7.1.1.2]
GC_00000223	K01875	seryl-tRNA synthetase [EC:6.1.1.11]	serS	ko:K01875	J	Catalyzes the attachment of serine to tRNA(Ser). Is also able to aminoacylate tRNA(Sec) with serine, to form the misacylated tRNA L-seryl-tRNA(Sec), which will be further converted into selenocysteinyl-tRNA(Sec)
GC_00000222	K01696	tryptophan synthase beta chain [EC:4.2.1.20]	trpB	ko:K01696	E	The beta subunit is responsible for the synthesis of L- tryptophan from indole and L-serine
GC_00000044	K01883	cysteinyl-tRNA synthetase [EC:6.1.1.16]	cysS	ko:K01883,ko:K15526	J	Belongs to the class-I aminoacyl-tRNA synthetase family
GC_00006618	NA	NA	mtnP	ko:K00772	F	purine-nucleoside phosphorylase activity
GC_00000511	NA	NA			C	Cytochrome c
GC_00000510	K00703	starch synthase [EC:2.4.1.21]	glgA	ko:K00703	G	Synthesizes alpha-1,4-glucan chains using ADP-glucose
GC_00013664	K00763	nicotinate phosphoribosyltransferase [EC:6.3.4.21]	pncB	ko:K00763	H	Catalyzes the synthesis of beta-nicotinate D- ribonucleotide from nicotinate and 5-phospho-D-ribose 1-phosphate at the expense of ATP
GC_00000636	K11753	riboflavin kinase / FMN adenylyltransferase [EC:2.7.1.26 2.7.7.2]	ribF	ko:K07011,ko:K11753	H	Riboflavin kinase
GC_00000637	K01735	3-dehydroquinate synthase [EC:4.2.3.4]	aroB	ko:K01735,ko:K13829	E	Catalyzes the conversion of 3-deoxy-D-arabino- heptulosonate 7-phosphate (DAHP) to dehydroquinate (DHQ)
GC_00000451	K07082	UPF0755 protein	mltG	ko:K07082	S	Functions as a peptidoglycan terminase that cleaves nascent peptidoglycan strands endolytically to terminate their elongation
GC_00000362	K14441	ribosomal protein S12 methylthiotransferase [EC:2.8.4.4]	rimO	ko:K14441	J	Catalyzes the methylthiolation of an aspartic acid residue of ribosomal protein S12
GC_00000104	K01872	alanyl-tRNA synthetase [EC:6.1.1.7]	alaS	ko:K01872	J	Catalyzes the attachment of alanine to tRNA(Ala) in a two-step reaction alanine is first activated by ATP to form Ala- AMP and then transferred to the acceptor end of tRNA(Ala). Also edits incorrectly charged Ser-tRNA(Ala) and Gly-tRNA(Ala) via its editing domain
GC_00000105	K00343	NADH-quinone oxidoreductase subunit N [EC:7.1.1.2]	nuoN	ko:K00343	C	NDH-1 shuttles electrons from NADH, via FMN and iron- sulfur (Fe-S) centers, to quinones in the respiratory chain. The immediate electron acceptor for the enzyme in this species is believed to be ubiquinone. Couples the redox reaction to proton translocation (for every two electrons transferred, four hydrogen ions are translocated across the cytoplasmic membrane), and thus conserves the redox ene…
GC_00000196	K02982	small subunit ribosomal protein S3	rpsC	ko:K02982	J	Binds the lower part of the 30S subunit head. Binds mRNA in the 70S ribosome, positioning it for translation
GC_00000197	K02878	large subunit ribosomal protein L16	rplP	ko:K02878	J	Binds 23S rRNA and is also seen to make contacts with the A and possibly P site tRNAs
GC_00000559	K00052	3-isopropylmalate dehydrogenase [EC:1.1.1.85]	leuB	ko:K00052	CE	Catalyzes the oxidation of 3-carboxy-2-hydroxy-4- methylpentanoate (3-isopropylmalate) to 3-carboxy-4-methyl-2- oxopentanoate. The product decarboxylates to 4-methyl-2 oxopentanoate
GC_00000853	K02834	ribosome-binding factor A	rbfA	ko:K02834	J	One of several proteins that assist in the late maturation steps of the functional core of the 30S ribosomal subunit. Associates with free 30S ribosomal subunits (but not with 30S subunits that are part of 70S ribosomes or polysomes). Required for efficient processing of 16S rRNA. May interact with the 5'-terminal helix region of 16S rRNA
GC_00000038	K09117	uncharacterized protein		ko:K09117	T	Yqey-like protein
GC_00003191	K00943	dTMP kinase [EC:2.7.4.9]	tmk	ko:K00943	F	Phosphorylation of dTMP to form dTDP in both de novo and salvage pathways of dTTP synthesis
GC_00000039	K00331	NADH-quinone oxidoreductase subunit B [EC:7.1.1.2]	nuoB	ko:K00331	C	NDH-1 shuttles electrons from NADH, via FMN and iron- sulfur (Fe-S) centers, to quinones in the respiratory chain. The immediate electron acceptor for the enzyme in this species is believed to be ubiquinone. Couples the redox reaction to proton translocation (for every two electrons transferred, four hydrogen ions are translocated across the cytoplasmic membrane), and thus conserves the redox ene…
GC_00005299	NA	NA			M	Polymer-forming cytoskeletal
GC_00000464	K03601	exodeoxyribonuclease VII large subunit [EC:3.1.11.6]	xseA	ko:K03601,ko:K03797	L	Bidirectionally degrades single-stranded DNA into large acid-insoluble oligonucleotides, which are then degraded further into small acid-soluble oligonucleotides
GC_00000603	K03118	sec-independent protein translocase protein TatC	tatC	ko:K03118	U	Part of the twin-arginine translocation (Tat) system that transports large folded proteins containing a characteristic twin-arginine motif in their signal peptide across membranes
GC_00000465	K09710	ribosome-associated protein	rsfS	ko:K00969,ko:K09710	J	Functions as a ribosomal silencing factor. Interacts with ribosomal protein L14 (rplN), blocking formation of intersubunit bridge B8. Prevents association of the 30S and 50S ribosomal subunits and the formation of functional ribosomes, thus repressing translation
GC_00000798	K06281	hydrogenase large subunit [EC:1.12.99.6]	hyaL	ko:K06281	C	Belongs to the NiFe NiFeSe hydrogenase large subunit family
GC_00006491	K07277	outer membrane protein insertion porin family	bamA	ko:K07277	M	membrane organization
GC_00000356	K07403	membrane-bound serine protease (ClpP class)
GC_00000130	K02343	DNA polymerase III subunit gamma/tau [EC:2.7.7.7]	dnaX	ko:K02343	L	DNA polymerase III is a complex, multichain enzyme responsible for most of the replicative synthesis in bacteria. This DNA polymerase also exhibits 3' to 5' exonuclease activity
GC_00000071	K02470	DNA gyrase subunit B [EC:5.6.2.2]	gyrB	ko:K02470	L	A type II topoisomerase that negatively supercoils closed circular double-stranded (ds) DNA in an ATP-dependent manner to modulate DNA topology and maintain chromosomes in an underwound state. Negative supercoiling favors strand separation, and DNA replication, transcription, recombination and repair, all of which involve strand separation. Also able to catalyze the interconversion of other topol…
GC_00000217	K02876	large subunit ribosomal protein L15	rplO	ko:K02876	J	binds to the 23S rRNA
GC_00000216	K03631	DNA repair protein RecN (Recombination protein N)	recN	ko:K03631,ko:K13582	L	May be involved in recombinational repair of damaged DNA
GC_00000070	K04078	chaperonin GroES
GC_00029537	K02793	mannose PTS system EIIA component [EC:2.7.1.191]	manX	ko:K02793,ko:K02794,ko:K02821	G	PTS system fructose IIA component
GC_00001144	K06167	phosphoribosyl 1,2-cyclic phosphate phosphodiesterase [EC:3.1.4.55]
GC_00000743	K01726	gamma-carbonic anhydrase [EC:4.2.1.-]	yrdA		S	Bacterial transferase hexapeptide (six repeats)
GC_00000524	K01613	phosphatidylserine decarboxylase [EC:4.1.1.65]	psd	ko:K01613	I	Catalyzes the formation of phosphatidylethanolamine (PtdEtn) from phosphatidylserine (PtdSer)
GC_00000742	K01776	glutamate racemase [EC:5.1.1.3]	murI	ko:K01776	M	Provides the (R)-glutamate required for cell wall biosynthesis
GC_00000179	K02887	large subunit ribosomal protein L20	rplT	ko:K02887	J	Binds directly to 23S ribosomal RNA and is necessary for the in vitro assembly process of the 50S ribosomal subunit. It is not involved in the protein synthesizing functions of that subunit
GC_00000178	K03650	tRNA modification GTPase [EC:3.6.-.-]	mnmE	ko:K03650	S	Exhibits a very high intrinsic GTPase hydrolysis rate. Involved in the addition of a carboxymethylaminomethyl (cmnm) group at the wobble position (U34) of certain tRNAs, forming tRNA- cmnm(5)s(2)U34
GC_00000926	NA	NA			I	CoA enzyme activase uncharacterised domain (DUF2229)
GC_00001482	NA	NA			C	Component of the ubiquinol-cytochrome c reductase complex (complex III or cytochrome b-c1 complex), which is a respiratory chain that generates an electrochemical potential coupled to ATP synthesis
GC_00000260	K06187	recombination protein RecR	recR	ko:K06187	L	May play a role in DNA repair. It seems to be involved in an RecBC-independent recombinational process of DNA repair. It may act with RecF and RecO
GC_00000006	K03406	methyl-accepting chemotaxis protein		ko:K03406	NT	Methyl-accepting chemotaxis-like domains (chemotaxis sensory transducer).
GC_00000007	K02033	peptide/nickel transport system permease protein		ko:K02033	P	Binding-protein-dependent transport system inner membrane component
GC_00000261	K00099	1-deoxy-D-xylulose-5-phosphate reductoisomerase [EC:1.1.1.267]	dxr	ko:K00099	I	Catalyzes the NADP-dependent rearrangement and reduction of 1-deoxy-D-xylulose-5-phosphate (DXP) to 2-C-methyl-D-erythritol 4-phosphate (MEP)
GC_00001354	K00575	chemotaxis protein methyltransferase CheR [EC:2.1.1.80]	cheR	ko:K00575	NT	Chemotaxis protein methyltransferase
GC_00000369	K03639	GTP 3',8-cyclase [EC:4.1.99.22]	moaA	ko:K03639,ko:K20967	H	Catalyzes the cyclization of GTP to (8S)-3',8-cyclo-7,8- dihydroguanosine 5'-triphosphate
GC_00000951	K02416	flagellar motor switch protein FliM	fliM	ko:K02416	N	Flagellar motor switch protein FliM
GC_00000094	K02111	F-type H+/Na+-transporting ATPase subunit alpha [EC:7.1.2.2 7.2.2.1]	atpA	ko:K02111	C	Produces ATP from ADP in the presence of a proton gradient across the membrane. The alpha chain is a regulatory subunit
GC_00000095	K02036	phosphate transport system ATP-binding protein [EC:7.3.2.1]	pstB	ko:K02036	P	Part of the ABC transporter complex PstSACB involved in phosphate import. Responsible for energy coupling to the transport system
GC_00010249	NA	NA	dsrL		C	PFAM FAD-dependent pyridine nucleotide-disulphide oxidoreductase
GC_00000481	K03797	carboxyl-terminal processing protease [EC:3.4.21.102]	ctpA	ko:K03797	M	tail specific protease
GC_00000480	K03587	cell division protein FtsI (penicillin-binding protein 3) [EC:3.4.16.4]	ftsI	ko:K03587,ko:K08384,ko:K08724,ko:K12552,ko:K12556	M	Penicillin-binding Protein dimerisation domain
GC_00000810	K00765	ATP phosphoribosyltransferase [EC:2.4.2.17]	hisG	ko:K00765,ko:K02502	F	Catalyzes the condensation of ATP and 5-phosphoribose 1- diphosphate to form N'-(5'-phosphoribosyl)-ATP (PR-ATP). Has a crucial role in the pathway because the rate of histidine biosynthesis seems to be controlled primarily by regulation of HisG enzymatic activity
GC_00000229	K00573	protein-L-isoaspartate(D-aspartate) O-methyltransferase [EC:2.1.1.77]	pcm	ko:K00573	J	Catalyzes the methyl esterification of L-isoaspartyl residues in peptides and proteins that result from spontaneous decomposition of normal L-aspartyl and L-asparaginyl residues. It plays a role in the repair and or degradation of damaged proteins
GC_00000228	K02499	tetrapyrrole methylase family protein / MazG family protein	mazG	ko:K02428,ko:K02499,ko:K04765	S	MazG nucleotide pyrophosphohydrolase domain
GC_00000413	K00826	branched-chain amino acid aminotransferase [EC:2.6.1.42]	ilvE	ko:K00826	E	Belongs to the class-IV pyridoxal-phosphate-dependent aminotransferase family
GC_00000412	K03636	sulfur-carrier protein		ko:K03636,ko:K21147	H	ThiS family
GC_00009105	K11473	glycolate oxidase iron-sulfur subunit		ko:K11473	C	PFAM Cysteine-rich domain
GC_00000588	K01703	3-isopropylmalate/(R)-2-methylmalate dehydratase large subunit [EC:4.2.1.33 4.2.1.35]	leuC	ko:K01703	H	Catalyzes the isomerization between 2-isopropylmalate and 3-isopropylmalate, via the formation of 2-isopropylmaleate
GC_00000147	K03768	peptidyl-prolyl cis-trans isomerase B (cyclophilin B) [EC:5.2.1.8]		ko:K01802,ko:K03768	O	PPIases accelerate the folding of proteins. It catalyzes the cis-trans isomerization of proline imidic peptide bonds in oligopeptides
GC_00000321	K01866	tyrosyl-tRNA synthetase [EC:6.1.1.1]
GC_00000320	K01495	GTP cyclohydrolase IA [EC:3.5.4.16]	folE	ko:K00950,ko:K01495	H	GTP cyclohydrolase I
GC_00000146	K06861	lipopolysaccharide export system ATP-binding protein [EC:3.6.3.-]	lptB	ko:K01990,ko:K06861	S	ABC transporter
GC_00000243	K01652	acetolactate synthase I/II/III large subunit [EC:2.2.1.6]	ilvI	ko:K01652	H	Thiamine pyrophosphate enzyme, N-terminal TPP binding domain
GC_00000024	K03704	cold shock protein
GC_00000242	K00794	6,7-dimethyl-8-ribityllumazine synthase [EC:2.5.1.78]	ribH	ko:K00794	H	Catalyzes the formation of 6,7-dimethyl-8- ribityllumazine by condensation of 5-amino-6-(D- ribitylamino)uracil with 3,4-dihydroxy-2-butanone 4-phosphate. This is the penultimate step in the biosynthesis of riboflavin
GC_00035587	NA	NA			C	Nitrite and sulphite reductase 4Fe-4S domain
GC_00007219	NA	NA			S	Conserved Protein
GC_00000717	K01129	dGTPase [EC:3.1.5.1]	dgt	ko:K01129	F	Belongs to the dGTPase family. Type 2 subfamily
GC_00008407	NA	NA		ko:K05881	G	phosphoenolpyruvate-dependent sugar phosphotransferase system
GC_00032375	NA	NA			M	NA|NA|NA
GC_00000785	K04562	flagellar biosynthesis protein FlhG	flhG	ko:K02282,ko:K04562	D	Cellulose biosynthesis protein BcsQ
GC_00001018	K01992	ABC-2 type transport system permease protein	yxlG	ko:K01992	S	ABC-2 family transporter protein
GC_00001847	K01610	phosphoenolpyruvate carboxykinase (ATP) [EC:4.1.1.49]	pckA	ko:K01610	H	Involved in the gluconeogenesis. Catalyzes the conversion of oxaloacetate (OAA) to phosphoenolpyruvate (PEP) through direct phosphoryl transfer between the nucleoside triphosphate and OAA
GC_00000478	K00133	aspartate-semialdehyde dehydrogenase [EC:1.2.1.11]	asd	ko:K00133	E	Catalyzes the NADPH-dependent formation of L-aspartate- semialdehyde (L-ASA) by the reductive dephosphorylation of L- aspartyl-4-phosphate
GC_00000539	K03111	single-strand DNA-binding protein	ssb	ko:K03111	L	Single-strand binding protein family
GC_00000390	K01255	leucyl aminopeptidase [EC:3.4.11.1]	pepA	ko:K01255,ko:K01259	E	Presumably involved in the processing and regular turnover of intracellular proteins. Catalyzes the removal of unsubstituted N-terminal amino acids from various peptides
GC_00000391	K00766	anthranilate phosphoribosyltransferase [EC:2.4.2.18]	trpD	ko:K00766,ko:K13497	E	Catalyzes the transfer of the phosphoribosyl group of 5- phosphorylribose-1-pyrophosphate (PRPP) to anthranilate to yield N-(5'-phosphoribosyl)-anthranilate (PRA)
GC_00017993	K13643	Rrf2 family transcriptional regulator, iron-sulfur cluster assembly transcription factor	cymR	ko:K17472	K	TIGRFAM transcriptional regulator, Rrf2 family
GC_00007704	K03699	putative hemolysin		ko:K03699	E	flavin adenine dinucleotide binding
GC_00000430	K03271	D-sedoheptulose 7-phosphate isomerase [EC:5.3.1.28]	gmhA	ko:K03271	G	Catalyzes the isomerization of sedoheptulose 7-phosphate in D-glycero-D-manno-heptose 7-phosphate
GC_00000431	K02066	phospholipid/cholesterol/gamma-HCH transport system permease protein
GC_00000657	K03517	quinolinate synthase [EC:2.5.1.72]	nadA	ko:K03517	H	Catalyzes the condensation of iminoaspartate with dihydroxyacetone phosphate to form quinolinate
GC_00000298	K02963	small subunit ribosomal protein S18	rpsR	ko:K02963	J	Binds as a heterodimer with protein S6 to the central domain of the 16S rRNA, where it helps stabilize the platform of the 30S subunit
GC_00003330	K02108	F-type H+-transporting ATPase subunit a	atpB	ko:K02108	C	it plays a direct role in the translocation of protons across the membrane
GC_00000299	K01933	phosphoribosylformylglycinamidine cyclo-ligase [EC:6.3.3.1]
GC_00000164	K03572	DNA mismatch repair protein MutL	mutL	ko:K03572	L	This protein is involved in the repair of mismatches in DNA. It is required for dam-dependent methyl-directed DNA mismatch repair. May act as a molecular matchmaker , a protein that promotes the formation of a stable complex between two or more DNA-binding proteins in an ATP-dependent manner without itself being part of a final effector complex
GC_00000302	K00796	dihydropteroate synthase [EC:2.5.1.15]	folP	ko:K00796	H	Catalyzes the condensation of para-aminobenzoate (pABA) with 6-hydroxymethyl-7,8-dihydropterin diphosphate (DHPt-PP) to form 7,8-dihydropteroate (H2Pte), the immediate precursor of folate derivatives
GC_00000303	K03621	phosphate acyltransferase [EC:2.3.1.274]	plsX	ko:K03621,ko:K21576,ko:K21577	I	Catalyzes the reversible formation of acyl-phosphate (acyl-PO(4)) from acyl- acyl-carrier-protein (acyl-ACP). This enzyme utilizes acyl-ACP as fatty acyl donor, but not acyl-CoA
GC_00000165	K02115	F-type H+-transporting ATPase subunit gamma	atpG	ko:K02115	C	Produces ATP from ADP in the presence of a proton gradient across the membrane. The gamma chain is believed to be important in regulating ATPase activity and the flow of protons through the CF(0) complex
GC_00001787	K01778	diaminopimelate epimerase [EC:5.1.1.7]	dapF	ko:K01778	E	Catalyzes the stereoinversion of LL-2,6- diaminoheptanedioate (L,L-DAP) to meso-diaminoheptanedioate (meso- DAP), a precursor of L-lysine and an essential component of the bacterial peptidoglycan
GC_00003681	NA	NA	petB	ko:K00412,ko:K02635,ko:K02637,ko:K03887,ko:K03891,ko:K15879	C	Cytochrome b/b6/petB
GC_00000181	K02886	large subunit ribosomal protein L2	rplB	ko:K02886	J	One of the primary rRNA binding proteins. Required for association of the 30S and 50S subunits to form the 70S ribosome, for tRNA binding and peptide bond formation. It has been suggested to have peptidyltransferase activity
GC_00000180	K01845	glutamate-1-semialdehyde 2,1-aminomutase [EC:5.4.3.8]	hemL	ko:K01845	H	Aminotransferase class-III
GC_00000845	K01736	chorismate synthase [EC:4.2.3.5]	aroC	ko:K01736	E	Catalyzes the anti-1,4-elimination of the C-3 phosphate and the C-6 proR hydrogen from 5-enolpyruvylshikimate-3-phosphate (EPSP) to yield chorismate, which is the branch point compound that serves as the starting substrate for the three terminal pathways of aromatic amino acid biosynthesis. This reaction introduces a second double bond into the aromatic ring system
GC_00016627	K06076	long-chain fatty acid transport protein
GC_00000447	K00969	nicotinate-nucleotide adenylyltransferase [EC:2.7.7.18]	nadD	ko:K00969,ko:K03574	H	Catalyzes the reversible adenylation of nicotinate mononucleotide (NaMN) to nicotinic acid adenine dinucleotide (NaAD)
GC_00000446	K07263	zinc protease [EC:3.4.24.-]
GC_00000089	K01955	carbamoyl-phosphate synthase large subunit [EC:6.3.5.5]	carB	ko:K01955	F	Carbamoyl-phosphate synthetase large chain, oligomerisation domain
GC_00001241	K07107	acyl-CoA thioester hydrolase [EC:3.1.2.-]	ysmA	ko:K07107	S	Thioesterase-like superfamily
GC_00000088	K03529	chromosome segregation protein	smc	ko:K03529	D	Required for chromosome condensation and partitioning
GC_00000375	K04485	DNA repair protein RadA/Sms	radA	ko:K04485	O	DNA-dependent ATPase involved in processing of recombination intermediates, plays a role in repairing DNA breaks. Stimulates the branch migration of RecA-mediated strand transfer reactions, allowing the 3' invading strand to extend heteroduplex DNA faster. Binds ssDNA in the presence of ADP but not other nucleotides, has ATPase activity that is stimulated by ssDNA and various branched DNA structu…
GC_00000113	K00789	S-adenosylmethionine synthetase [EC:2.5.1.6]	metK	ko:K00789	H	Catalyzes the formation of S-adenosylmethionine (AdoMet) from methionine and ATP. The overall synthetic reaction is composed of two sequential steps, AdoMet formation and the subsequent tripolyphosphate hydrolysis which occurs prior to release of AdoMet from the enzyme
GC_00000112	K00962	polyribonucleotide nucleotidyltransferase [EC:2.7.7.8]	pnp	ko:K00962	J	Involved in mRNA degradation. Catalyzes the phosphorolysis of single-stranded polyribonucleotides processively in the 3'- to 5'-direction
GC_00000374	K19225	rhomboid protease GluP [EC:3.4.21.105]		ko:K07059	S	Rhomboid family
GC_00000052	K00340	NADH-quinone oxidoreductase subunit K [EC:7.1.1.2]	nuoK	ko:K00340,ko:K05576	C	NDH-1 shuttles electrons from NADH, via FMN and iron- sulfur (Fe-S) centers, to quinones in the respiratory chain. The immediate electron acceptor for the enzyme in this species is believed to be ubiquinone. Couples the redox reaction to proton translocation (for every two electrons transferred, four hydrogen ions are translocated across the cytoplasmic membrane), and thus conserves the redox ene…
GC_00000234	K01698	porphobilinogen synthase [EC:4.2.1.24]	hemB	ko:K01698	H	Delta-aminolevulinic acid dehydratase
GC_00000235	K01588	5-(carboxyamino)imidazole ribonucleotide mutase [EC:5.4.99.18]	purE	ko:K01588	F	Catalyzes the conversion of N5-carboxyaminoimidazole ribonucleotide (N5-CAIR) to 4-carboxy-5-aminoimidazole ribonucleotide (CAIR)
GC_00000053	K04751	nitrogen regulatory protein P-II 1	glnB	ko:K04751,ko:K04752	K	Belongs to the P(II) protein family
GC_00001166	K06929	uncharacterized protein	yccU	ko:K06929	S	CoA binding domain
GC_00000506	K03092	RNA polymerase sigma-54 factor	rpoN	ko:K03092	K	Sigma-54 factor, Activator interacting domain (AID)
GC_00000507	K02501	imidazole glycerol-phosphate synthase subunit HisH [EC:4.3.2.10]	hisH	ko:K02501	E	IGPS catalyzes the conversion of PRFAR and glutamine to IGP, AICAR and glutamate. The HisH subunit provides the glutamine amidotransferase activity that produces the ammonia necessary to HisF for the synthesis of IGP and AICAR
GC_00000997	K11717	cysteine desulfurase / selenocysteine lyase [EC:2.8.1.7 4.4.1.16]	sufS	ko:K11717	E	Catalyzes the removal of elemental sulfur and selenium atoms from L-cysteine, L-cystine, L-selenocysteine, and L- selenocystine to produce L-alanine
GC_00000904	K06001	tryptophan synthase beta chain [EC:4.2.1.20]	trpB	ko:K01696,ko:K06001	E	The beta subunit is responsible for the synthesis of L- tryptophan from indole and L-serine
GC_00000668	K12339	S-sulfo-L-cysteine synthase (O-acetyl-L-serine-dependent) [EC:2.5.1.144]	cysM	ko:K12339,ko:K21148	E	Pyridoxal-phosphate dependent enzyme
GC_00000669	K02198	cytochrome c-type biogenesis protein CcmF	ccmF	ko:K02198,ko:K04016	O	PFAM Cytochrome c assembly protein
GC_00000931	NA	NA
GC_00000308	K13789	geranylgeranyl diphosphate synthase, type II [EC:2.5.1.1 2.5.1.10 2.5.1.29]	ispA	ko:K00795,ko:K02523,ko:K13789	H	Polyprenyl synthetase
GC_00000292	K01496	phosphoribosyl-AMP cyclohydrolase [EC:3.5.4.19]
GC_00001406	K15231	ATP-citrate lyase beta-subunit [EC:2.3.3.8]		ko:K15231,ko:K15232	H	ATP citrate lyase citrate-binding
GC_00000839	K00239	succinate dehydrogenase / fumarate reductase, flavoprotein subunit [EC:1.3.5.1 1.3.5.4]	frdA	ko:K00239,ko:K00244	C	Fumarate reductase flavoprotein C-term
GC_00000200	K02881	large subunit ribosomal protein L18	rplR	ko:K02881	J	This is one of the proteins that binds and probably mediates the attachment of the 5S RNA into the large ribosomal subunit, where it forms part of the central protuberance
GC_00000201	K01945	phosphoribosylamine---glycine ligase [EC:6.3.4.13]	purD	ko:K01945,ko:K01952,ko:K13713	F	Belongs to the GARS family
GC_00000067	K07304	peptide-methionine (S)-S-oxide reductase [EC:1.8.4.11]	msrA	ko:K07304	O	Has an important function as a repair enzyme for proteins that have been inactivated by oxidation. Catalyzes the reversible oxidation-reduction of methionine sulfoxide in proteins to methionine
GC_00000532	K00259	alanine dehydrogenase [EC:1.4.1.1]	ald	ko:K00259	E	Belongs to the AlaDH PNT family
GC_00020563	NA	NA			S	Protein of unknown function (FYDLN_acid)
GC_00009024	K09694	lipooligosaccharide transport system permease protein	nodJ	ko:K09694	V	PFAM ABC-2 type transporter
GC_00000614	NA	NA			O	peptidyl-lysine modification to peptidyl-hypusine
GC_00000341	K01271	Xaa-Pro dipeptidase [EC:3.4.13.9]
GC_00000127	K03596	GTP-binding protein LepA	lepA	ko:K03596	M	Required for accurate and efficient protein synthesis under certain stress conditions. May act as a fidelity factor of the translation reaction, by catalyzing a one-codon backward translocation of tRNAs on improperly translocated ribosomes. Back- translocation proceeds from a post-translocation (POST) complex to a pre-translocation (PRE) complex, thus giving elongation factor G a second chance to…
GC_00000126	K00134	glyceraldehyde 3-phosphate dehydrogenase [EC:1.2.1.12]	gap	ko:K00134	C	Belongs to the glyceraldehyde-3-phosphate dehydrogenase family
GC_00000340	K01719	uroporphyrinogen-III synthase [EC:4.2.1.75]	cobA	ko:K01719,ko:K02302,ko:K02303,ko:K13542	H	Belongs to the precorrin methyltransferase family
GC_00001188	K00995	CDP-diacylglycerol---glycerol-3-phosphate 3-phosphatidyltransferase [EC:2.7.8.5]	pgsA	ko:K00995	I	Belongs to the CDP-alcohol phosphatidyltransferase class-I family
GC_00004910	K06218	mRNA interferase RelE/StbE	relE	ko:K06218	DJ	ParE toxin of type II toxin-antitoxin system, parDE
GC_00000249	K01649	2-isopropylmalate synthase [EC:2.3.3.13]	leuA	ko:K01649	E	Belongs to the alpha-IPM synthase homocitrate synthase family
GC_00000687	K10773	endonuclease III [EC:4.2.99.18]	nth	ko:K01142,ko:K10773	L	DNA repair enzyme that has both DNA N-glycosylase activity and AP-lyase activity. The DNA N-glycosylase activity releases various damaged pyrimidines from DNA by cleaving the N- glycosidic bond, leaving an AP (apurinic apyrimidinic) site. The AP-lyase activity cleaves the phosphodiester bond 3' to the AP site by a beta-elimination, leaving a 3'-terminal unsaturated sugar and a product with a term…
GC_00000686	NA	NA			S	Uncharacterised protein family UPF0047
GC_00000870	NA	NA	yicC		S	Domain of unknown function (DUF1732)
GC_00000404	K06864	pyridinium-3,5-biscarboxylic acid mononucleotide sulfurtransferase [EC:4.4.1.37]	larE	ko:K06864,ko:K09121	L	tRNA processing
GC_00000405	K00145	N-acetyl-gamma-glutamyl-phosphate reductase [EC:1.2.1.38]	argC	ko:K00145	E	Catalyzes the NADPH-dependent reduction of N-acetyl-5- glutamyl phosphate to yield N-acetyl-L-glutamate 5-semialdehyde
GC_00000895	K00175	2-oxoglutarate/2-oxoacid ferredoxin oxidoreductase subunit beta [EC:1.2.7.3 1.2.7.11]	korB	ko:K00175	C	COG1013 Pyruvate ferredoxin oxidoreductase and related 2-oxoacid ferredoxin
GC_00000336	K00940	nucleoside-diphosphate kinase [EC:2.7.4.6]	ndk	ko:K00940	F	Major role in the synthesis of nucleoside triphosphates other than ATP. The ATP gamma phosphate is transferred to the NDP beta phosphate via a ping-pong mechanism, using a phosphorylated active-site intermediate
GC_00000337	K00567	methylated-DNA-[protein]-cysteine S-methyltransferase [EC:2.1.1.63]	ogt	ko:K00567	L	Involved in the cellular defense against the biological effects of O6-methylguanine (O6-MeG) and O4-methylthymine (O4-MeT) in DNA. Repairs the methylated nucleobase in DNA by stoichiometrically transferring the methyl group to a cysteine residue in the enzyme. This is a suicide reaction the enzyme is irreversibly inactivated
GC_00000151	K01465	dihydroorotase [EC:3.5.2.3]	pyrC	ko:K01465	F	Belongs to the metallo-dependent hydrolases superfamily. DHOase family. Class I DHOase subfamily
GC_00015657	NA	NA	VPA0557		M	Outer membrane lipoprotein-sorting protein
GC_00000058	K04077	chaperonin GroEL	groL	ko:K04077	O	Prevents misfolding and promotes the refolding and proper assembly of unfolded polypeptides generated under stress conditions
GC_00001291	K01647	citrate synthase [EC:2.3.3.1]	gltA	ko:K01647	C	Belongs to the citrate synthase family
GC_00000059	K01885	glutamyl-tRNA synthetase [EC:6.1.1.17]	gltX	ko:K01885,ko:K09698	J	Catalyzes the attachment of glutamate to tRNA(Glu) in a two-step reaction glutamate is first activated by ATP to form Glu-AMP and then transferred to the acceptor end of tRNA(Glu)
GC_00001438	NA	NA			H	Thiamine biosynthesis protein (ThiI)
GC_00000807	K09804	uncharacterized protein		ko:K09804	S	Protein of unknown function (DUF507)
GC_00000947	K02018	molybdate transport system permease protein	modB	ko:K02018,ko:K15496	P	molybdate abc transporter
GC_00000119	K01937	CTP synthase [EC:6.3.4.2]	pyrG	ko:K01937	F	Catalyzes the ATP-dependent amination of UTP to CTP with either L-glutamine or ammonia as the source of nitrogen. Regulates intracellular CTP levels through interactions with the four ribonucleotide triphosphates
GC_00000118	NA	NA			S	Protein of unknown function (DUF433)
GC_00001873	K01423	beta-barrel assembly-enhancing protease [EC:3.4.-.-]			S	Peptidase family M48
GC_00006745	K06607	myo-inositol catabolism protein IolS [EC:1.1.1.-]	yhdN		C	Aldo Keto reductase
GC_00000083	K00626	acetyl-CoA C-acetyltransferase [EC:2.3.1.9]		ko:K00626	I	Belongs to the thiolase family
GC_00000082	K02031	peptide/nickel transport system ATP-binding protein	oppD	ko:K02031,ko:K02032,ko:K15583	P	Belongs to the ABC transporter superfamily
GC_00029557	NA	NA		ko:K01992	S	ABC-2 family transporter protein
GC_00021646	K22225	siroheme decarboxylase [EC:4.1.1.111]	nirD		K	SMART Transcription regulator, AsnC-type
GC_00000277	K02437	glycine cleavage system H protein
GC_00000011	K02454	general secretion pathway protein E [EC:7.4.2.8]	gspE	ko:K02454,ko:K02652	NU	PFAM Type II secretion system protein E
GC_00027180	K02004	putative ABC transport system permease protein		ko:K09808	M	ABC-type transport system involved in lipoprotein release permease component
GC_00005913	K22227	AdoMet-dependent heme synthase [EC:1.3.98.6]			S	Proto-chlorophyllide reductase 57 kD subunit
GC_00000544	K04085	tRNA 2-thiouridine synthesizing protein A [EC:2.8.1.-]		ko:K00392	O	Sulfurtransferase TusA
GC_00027845	NA	NA		ko:K00185	C	PFAM Polysulphide reductase, NrfD
GC_00000134	K00806	undecaprenyl diphosphate synthase [EC:2.5.1.31]	uppS	ko:K00806,ko:K14215,ko:K21273	I	Catalyzes the condensation of isopentenyl diphosphate (IPP) with allylic pyrophosphates generating different type of terpenoids
GC_00000135	K00981	phosphatidate cytidylyltransferase [EC:2.7.7.41]	cdsA	ko:K00981	S	Cytidylyltransferase family
GC_00000460	K04094	methylenetetrahydrofolate--tRNA-(uracil-5-)-methyltransferase [EC:2.1.1.74]	trmFO	ko:K04094	J	Catalyzes the folate-dependent formation of 5-methyl- uridine at position 54 (M-5-U54) in all tRNAs
GC_00000461	K01814	phosphoribosylformimino-5-aminoimidazole carboxamide ribotide isomerase [EC:5.3.1.16]	hisA	ko:K01814	E	Histidine biosynthesis protein
GC_00001266	K03386	peroxiredoxin 2/4 [EC:1.11.1.24]	ahpC	ko:K03386	O	AhpC/TSA family
GC_00000569	K03703	excinuclease ABC subunit C	uvrC	ko:K03703	L	The UvrABC repair system catalyzes the recognition and processing of DNA lesions. UvrC both incises the 5' and 3' sides of the lesion. The N-terminal half is responsible for the 3' incision and the C-terminal half is responsible for the 5' incision
GC_00001108	K11180	dissimilatory sulfite reductase alpha subunit [EC:1.8.99.5]	dsrA	ko:K11180	C	Nitrite and sulphite reductase 4Fe-4S
GC_00001109	K11181	dissimilatory sulfite reductase beta subunit [EC:1.8.99.5]	dsrB	ko:K11181	C	Nitrite and sulphite reductase 4Fe-4S
GC_00006546	K02415	flagellar protein FliL	fliL	ko:K02415	N	Controls the rotational direction of flagella during chemotaxis
GC_00000428	K06960	uncharacterized protein	CP_0026	ko:K06960	S	Belongs to the UPF0109 family
GC_00000923	K21071	ATP-dependent phosphofructokinase / diphosphate-dependent phosphofructokinase [EC:2.7.1.11 2.7.1.90]	pfkA	ko:K00850,ko:K21071	G	Catalyzes the phosphorylation of D-fructose 6-phosphate to fructose 1,6-bisphosphate by ATP, the first committing step of glycolysis
GC_00021110	K02662	type IV pilus assembly protein PilM	pilM	ko:K02662	NU	Type IV pilus assembly protein PilM;
GC_00000520	K00772	5'-methylthioadenosine phosphorylase [EC:2.4.2.28]	adoK	ko:K00852,ko:K00856	G	pfkB family carbohydrate kinase
GC_00027821	K10914	CRP/FNR family transcriptional regulator, cyclic AMP receptor protein		ko:K10914	T	Cyclic nucleotide-monophosphate binding domain
GC_00000213	K03588	cell division protein FtsW	ftsW	ko:K02563,ko:K03588	D	Cell cycle protein
GC_00000075	K02469	DNA gyrase subunit A [EC:5.6.2.2]	gyrA	ko:K02469	L	A type II topoisomerase that negatively supercoils closed circular double-stranded (ds) DNA in an ATP-dependent manner to modulate DNA topology and maintain chromosomes in an underwound state. Negative supercoiling favors strand separation, and DNA replication, transcription, recombination and repair, all of which involve strand separation. Also able to catalyze the interconversion of other topol…
GC_00000074	K02650	type IV pilus assembly protein PilA	pilA	ko:K02650	NU	Prokaryotic N-terminal methylation motif
GC_00000212	K01783	ribulose-phosphate 3-epimerase [EC:5.1.3.1]	rpe	ko:K01783	G	Ribulose-phosphate 3 epimerase family
GC_00003512	K00278	L-aspartate oxidase [EC:1.4.3.16]	nadB	ko:K00244,ko:K00278	H	Catalyzes the oxidation of L-aspartate to iminoaspartate
GC_00003982	K00548	5-methyltetrahydrofolate--homocysteine methyltransferase [EC:2.1.1.13]		ko:K00548	E	Homocysteine S-methyltransferase
GC_00003139	K03089	RNA polymerase sigma-32 factor	rpoH	ko:K03089	K	Sigma factors are initiation factors that promote the attachment of RNA polymerase to specific initiation sites and are then released
GC_00000090	K02112	F-type H+/Na+-transporting ATPase subunit beta [EC:7.1.2.2 7.2.2.1]	atpD	ko:K02112	C	Produces ATP from ADP in the presence of a proton gradient across the membrane. The catalytic sites are hosted primarily by the beta subunits
GC_00000091	K03043	DNA-directed RNA polymerase subunit beta [EC:2.7.7.6]	rpoB	ko:K03043,ko:K13797	K	DNA-dependent RNA polymerase catalyzes the transcription of DNA into RNA using the four ribonucleoside triphosphates as substrates
GC_00000198	K00611	ornithine carbamoyltransferase [EC:2.1.3.3]	argF	ko:K00611	E	Reversibly catalyzes the transfer of the carbamoyl group from carbamoyl phosphate (CP) to the N(epsilon) atom of ornithine (ORN) to produce L-citrulline
GC_00013995	K03527	4-hydroxy-3-methylbut-2-en-1-yl diphosphate reductase [EC:1.17.7.4]	ispH	ko:K00945,ko:K02945,ko:K03527	IM	Catalyzes the conversion of 1-hydroxy-2-methyl-2-(E)- butenyl 4-diphosphate (HMBPP) into a mixture of isopentenyl diphosphate (IPP) and dimethylallyl diphosphate (DMAPP). Acts in the terminal step of the DOXP MEP pathway for isoprenoid precursor biosynthesis
GC_00000199	K02871	large subunit ribosomal protein L13	rplM	ko:K02871	J	This protein is one of the early assembly proteins of the 50S ribosomal subunit, although it is not seen to bind rRNA by itself. It is important during the early stages of 50S assembly
GC_00020997	NA	NA		ko:K00721	M	Involved in cell wall
GC_00000557	K03602	exodeoxyribonuclease VII small subunit [EC:3.1.11.6]	xseB	ko:K03602	L	exodeoxyribonuclease VII activity
GC_00000731	K04488	nitrogen fixation protein NifU and related proteins	nifU	ko:K02612	S	Pfam:DUF59
GC_00000002	K13587	two-component system, cell cycle sensor histidine kinase and response regulator CckA [EC:2.7.13.3]			T	His Kinase A (phosphoacceptor) domain
GC_00000265	K02959	small subunit ribosomal protein S16	rpsP	ko:K02959	J	Belongs to the bacterial ribosomal protein bS16 family
GC_00000003	K11527	two-component system, sensor histidine kinase and response regulator [EC:2.7.13.3]
GC_00000325	K01881	prolyl-tRNA synthetase [EC:6.1.1.15]	proS	ko:K01881	J	Catalyzes the attachment of proline to tRNA(Pro) in a two-step reaction proline is first activated by ATP to form Pro- AMP and then transferred to the acceptor end of tRNA(Pro). As ProRS can inadvertently accommodate and process non-cognate amino acids such as alanine and cysteine, to avoid such errors it has two additional distinct editing activities against alanine. One activity is designated a…
GC_00000143	K03040	DNA-directed RNA polymerase subunit alpha [EC:2.7.7.6]	rpoA	ko:K03040	K	DNA-dependent RNA polymerase catalyzes the transcription of DNA into RNA using the four ribonucleoside triphosphates as substrates
GC_00000142	K02835	peptide chain release factor 1	prfA	ko:K02835	J	Peptide chain release factor 1 directs the termination of translation in response to the peptide chain termination codons UAG and UAA
GC_00000324	K09769	uncharacterized protein
GC_00000417	K01902	succinyl-CoA synthetase alpha subunit [EC:6.2.1.5]	sucD	ko:K01902	C	Succinyl-CoA synthetase functions in the citric acid cycle (TCA), coupling the hydrolysis of succinyl-CoA to the synthesis of either ATP or GTP and thus represents the only step of substrate-level phosphorylation in the TCA. The alpha subunit of the enzyme binds the substrates coenzyme A and phosphate, while succinate binding and nucleotide specificity is provided by the beta subunit
GC_00000416	K14261	alanine-synthesizing transaminase [EC:2.6.1.-]	yfdZ	ko:K10206,ko:K14261	E	Aminotransferase class I and II
GC_00000779	K21071	ATP-dependent phosphofructokinase / diphosphate-dependent phosphofructokinase [EC:2.7.1.11 2.7.1.90]	pfp	ko:K00850,ko:K00895,ko:K21071	H	Catalyzes the phosphorylation of D-fructose 6-phosphate, the first committing step of glycolysis. Uses inorganic phosphate (PPi) as phosphoryl donor instead of ATP like common ATP-dependent phosphofructokinases (ATP-PFKs), which renders the reaction reversible, and can thus function both in glycolysis and gluconeogenesis. Consistently, PPi-PFK can replace the enzymes of both the forward (ATP-PFK)…
GC_00000778	K06168	tRNA-2-methylthio-N6-dimethylallyladenosine synthase [EC:2.8.4.3]
GC_00003827	NA	NA			G	NA|NA|NA
GC_00000219	K02965	small subunit ribosomal protein S19	rpsS	ko:K02965	J	Protein S19 forms a complex with S13 that binds strongly to the 16S ribosomal RNA
GC_00024221	K03465	thymidylate synthase (FAD) [EC:2.1.1.148]	thyX	ko:K03465	F	Thymidylate synthase complementing protein
GC_00000218	K02899	large subunit ribosomal protein L27	rpmA	ko:K02899	J	Belongs to the bacterial ribosomal protein bL27 family
GC_00000820	K01462	peptide deformylase [EC:3.5.1.88]	def2	ko:K01462	J	Removes the formyl group from the N-terminal Met of newly synthesized proteins. Requires at least a dipeptide for an efficient rate of reaction. N-terminal L-methionine is a prerequisite for activity but the enzyme has broad specificity at other positions
GC_00000382	K01662	1-deoxy-D-xylulose-5-phosphate synthase [EC:2.2.1.7]	dxs	ko:K01662	H	Catalyzes the acyloin condensation reaction between C atoms 2 and 3 of pyruvate and glyceraldehyde 3-phosphate to yield 1-deoxy-D-xylulose-5-phosphate (DXP)
GC_00000311	K00989	ribonuclease PH [EC:2.7.7.56]	rph	ko:K00989,ko:K02428	J	Phosphorolytic exoribonuclease that removes nucleotide residues following the -CCA terminus of tRNA and adds nucleotides to the ends of RNA molecules by using nucleoside diphosphates as substrates
GC_00027280	K02453	general secretion pathway protein D	gspD	ko:K02453,ko:K03219	NU	Type II and III secretion system protein
GC_00000176	K02879	large subunit ribosomal protein L17	rplQ	ko:K02879,ko:K16193	J	Ribosomal protein L17
GC_00000310	K18682	ribonucrease Y [EC:3.1.-.-]	rny	ko:K18682	S	Endoribonuclease that initiates mRNA decay
GC_00000423	K00873	pyruvate kinase [EC:2.7.1.40]
GC_00000645	NA	NA	acuC		BQ	Histone deacetylase domain
GC_00034348	K02259	cytochrome c oxidase assembly protein subunit 15
GC_00000422	K03100	signal peptidase I [EC:3.4.21.89]	lepB	ko:K03100	U	Signal peptidase, peptidase S26
GC_00000704	K06020	energy-dependent translational throttle protein EttA
GC_00000562	K03705	heat-inducible transcriptional repressor	hrcA	ko:K03705	K	Negative regulator of class I heat shock genes (grpE- dnaK-dnaJ and groELS operons). Prevents heat-shock induction of these operons
GC_00000563	K02666	type IV pilus assembly protein PilQ	pilQ	ko:K02666	U	Secretin and TonB N terminus short domain
GC_00001364	K02556	chemotaxis protein MotA	motA	ko:K02556	N	MotA/TolQ/ExbB proton channel family
GC_00007538	K09949	uncharacterized protein	cdsA2	ko:K00748,ko:K09949	M	Protein of unknown function (DUF1009)
GC_00000036	K09458	3-oxoacyl-[acyl-carrier-protein] synthase II [EC:2.3.1.179]	fabF	ko:K09458	I	Catalyzes the condensation reaction of fatty acid synthesis by the addition to an acyl acceptor of two carbons from malonyl-ACP
GC_00000250	K03644	lipoyl synthase [EC:2.8.1.8]	lipA	ko:K03644	H	Catalyzes the radical-mediated insertion of two sulfur atoms into the C-6 and C-8 positions of the octanoyl moiety bound to the lipoyl domains of lipoate-dependent enzymes, thereby converting the octanoylated domains into lipoylated derivatives
GC_00000251	K01972	DNA ligase (NAD+) [EC:6.5.1.2]
GC_00007302	K22225	siroheme decarboxylase [EC:4.1.1.111]	nirD		K	AsnC-type helix-turn-helix domain
GC_00000961	K03088	RNA polymerase sigma-70 factor, ECF subfamily		ko:K03088	K	RNA polymerase sigma factor
GC_00000358	K01940	argininosuccinate synthase [EC:6.3.4.5]	argG	ko:K01940	E	Belongs to the argininosuccinate synthase family. Type 1 subfamily
GC_00000359	K00963	UTP--glucose-1-phosphate uridylyltransferase [EC:2.7.7.9]
GC_00002038	K01356	repressor LexA [EC:3.4.21.88]	lexA	ko:K01356	K	Represses a number of genes involved in the response to DNA damage (SOS response), including recA and lexA. In the presence of single-stranded DNA, RecA interacts with LexA causing an autocatalytic cleavage which disrupts the DNA-binding part of LexA, leading to derepression of the SOS regulon and eventually DNA repair
GC_00002413	K07092	uncharacterized protein	perX		S	DsrE/DsrF/DrsH-like family
GC_00039255	K02397	flagellar hook-associated protein 3 FlgL	flgL	ko:K02397	N	bacterial-type flagellum-dependent cell motility
GC_00000227	K03551	holliday junction DNA helicase RuvB [EC:3.6.4.12]	ruvB	ko:K03551	L	The RuvA-RuvB complex in the presence of ATP renatures cruciform structure in supercoiled DNA with palindromic sequence, indicating that it may promote strand exchange reactions in homologous recombination. RuvAB is a helicase that mediates the Holliday junction migration by localized denaturation and reannealing
GC_00000041	K02003	putative ABC transport system ATP-binding protein	macB	ko:K02003	V	ABC transporter
GC_00001289	K22227	AdoMet-dependent heme synthase [EC:1.3.98.6]			C	Iron-sulfur cluster-binding domain
GC_00000226	K00088	IMP dehydrogenase [EC:1.1.1.205]	guaB	ko:K00088	F	Catalyzes the conversion of inosine 5'-phosphate (IMP) to xanthosine 5'-phosphate (XMP), the first committed and rate- limiting step in the de novo synthesis of guanine nucleotides, and therefore plays an important role in the regulation of cell growth
GC_00010129	K12941	aminobenzoyl-glutamate utilization protein B			S	Peptidase dimerisation domain
GC_00000586	K02428	XTP/dITP diphosphohydrolase [EC:3.6.1.66]	rdgB	ko:K01776,ko:K02428	F	Pyrophosphatase that catalyzes the hydrolysis of nucleoside triphosphates to their monophosphate derivatives, with a high preference for the non-canonical purine nucleotides XTP (xanthosine triphosphate), dITP (deoxyinosine triphosphate) and ITP. Seems to function as a house-cleaning enzyme that removes non-canonical purine nucleotides from the nucleotide pool, thus preventing their incorporation…
GC_00000149	K03531	cell division protein FtsZ	ftsZ	ko:K03531	D	Essential cell division protein that forms a contractile ring structure (Z ring) at the future cell division site. The regulation of the ring assembly controls the timing and the location of cell division. One of the functions of the FtsZ ring is to recruit other cell division proteins to the septum to produce a new cell wall between the dividing cells. Binds GTP and shows GTPase activity
GC_00000148	K03106	signal recognition particle subunit SRP54 [EC:3.6.5.4]
GC_00000008	K06147	ATP-binding cassette, subfamily B, bacterial	msbA	ko:K02021,ko:K06147,ko:K11085	V	Evidence 2a Function of homologous gene experimentally demonstrated in an other organism
GC_00019683	K08738	cytochrome c	psbV	ko:K02720	C	PFAM Class III cytochrome C family
GC_00004061	NA	NA
GC_00000009	K02034	peptide/nickel transport system permease protein		ko:K02034	EP	PFAM binding-protein-dependent transport systems inner membrane component
GC_00000857	K02035	peptide/nickel transport system substrate-binding protein	appA	ko:K02035	E	Extracellular solute-binding protein, family 5
GC_00000192	K02003	putative ABC transport system ATP-binding protein	lolD	ko:K09810	V	Part of the ABC transporter complex LolCDE involved in the translocation of mature outer membrane-directed lipoproteins, from the inner membrane to the periplasmic chaperone, LolA. Responsible for the formation of the LolA-lipoprotein complex in an ATP-dependent manner
GC_00000193	K02838	ribosome recycling factor	frr	ko:K02838	J	Responsible for the release of ribosomes from messenger RNA at the termination of protein biosynthesis. May increase the efficiency of translation by recycling ribosomes from one round of translation to another
GC_00003864	K02007	cobalt/nickel transport system permease protein	cbiM	ko:K02007	P	Part of the energy-coupling factor (ECF) transporter complex CbiMNOQ involved in cobalt import
GC_00000100	K03628	transcription termination factor Rho	rho	ko:K02887,ko:K03628	K	Facilitates transcription termination by a mechanism that involves Rho binding to the nascent RNA, activation of Rho's RNA-dependent ATPase activity, and release of the mRNA from the DNA template
GC_00000366	K00767	nicotinate-nucleotide pyrophosphorylase (carboxylating) [EC:2.4.2.19]	nadC	ko:K00278,ko:K00767	H	Belongs to the NadC ModD family
GC_00000367	K03497	ParB family transcriptional regulator, chromosome partitioning protein	parB	ko:K03497	K	Belongs to the ParB family
GC_00000101	K03544	ATP-dependent Clp protease ATP-binding subunit ClpX	clpX	ko:K03544	O	ATP-dependent specificity component of the Clp protease. It directs the protease to specific substrates. Can perform chaperone functions in the absence of ClpP
GC_00023162	K21307	sulfite dehydrogenase (quinone) subunit SoeA [EC:1.8.5.6]	dmsA	ko:K21307	C	Belongs to the prokaryotic molybdopterin-containing oxidoreductase family
GC_00000632	K03786	3-dehydroquinate dehydratase II [EC:4.2.1.10]	aroQ	ko:K03786	E	Catalyzes a trans-dehydration via an enolate intermediate
GC_00000454	K00605	aminomethyltransferase [EC:2.1.2.10]	gcvT	ko:K00605	E	The glycine cleavage system catalyzes the degradation of glycine
GC_00000455	NA	NA	ywhC	ko:K06402	S	Peptidase family M50
GC_00000633	K00974	tRNA nucleotidyltransferase (CCA-adding enzyme) [EC:2.7.7.72 3.1.3.- 3.1.4.-]	cca	ko:K00970,ko:K00974,ko:K06881	J	Probable RNA and SrmB- binding site of polymerase A
GC_00003050	K03605	hydrogenase maturation protease [EC:3.4.23.-]	hybD	ko:K03605	C	Hydrogenase maturation protease
GC_00000204	K03110	fused signal recognition particle receptor	ftsY	ko:K03110	U	Involved in targeting and insertion of nascent membrane proteins into the cytoplasmic membrane. Acts as a receptor for the complex formed by the signal recognition particle (SRP) and the ribosome-nascent chain (RNC)
GC_00000062	K01738	cysteine synthase [EC:2.5.1.47]	cysK	ko:K01738	E	Pyridoxal-phosphate dependent enzyme
GC_00000063	K22024	4-phospho-D-threonate 3-dehydrogenase / 4-phospho-D-erythronate 3-dehydrogenase [EC:1.1.1.408 1.1.1.409]	pdxA	ko:K00097,ko:K22024	C	Pyridoxal phosphate biosynthetic protein PdxA
GC_00000296	K01693	imidazoleglycerol-phosphate dehydratase [EC:4.2.1.19]	hisB	ko:K00013,ko:K00817,ko:K01089,ko:K01693	E	Imidazoleglycerol-phosphate dehydratase
GC_00000297	K01006	pyruvate, orthophosphate dikinase [EC:2.7.9.1]	ppdK	ko:K01006,ko:K22424	G	Belongs to the PEP-utilizing enzyme family
GC_00027160	K01990	ABC-2 type transport system ATP-binding protein		ko:K01990	S	ABC transporter
GC_00000875	K03635	molybdopterin synthase catalytic subunit [EC:2.8.1.12]	moaE	ko:K03635	H	MoaE protein
GC_00029038	K02276	cytochrome c oxidase subunit III [EC:7.1.1.9]	ctaE	ko:K02276	C	cytochrome c oxidase, subunit III
GC_00000123	K13017	UDP-2-acetamido-2-deoxy-ribo-hexuluronate aminotransferase [EC:2.6.1.98]	degT		E	Belongs to the DegT DnrJ EryC1 family
GC_00000345	K03522	electron transfer flavoprotein alpha subunit	fixB	ko:K03522	C	electron transfer flavoprotein, alpha subunit
GC_00000344	K01928	UDP-N-acetylmuramoyl-L-alanyl-D-glutamate--2,6-diaminopimelate ligase [EC:6.3.2.13]	murE	ko:K01928,ko:K15792	M	acid to the nucleotide precursor UDP-N-acetylmuramoyl-L-alanyl-D-glutamate (UMAG) in the biosynthesis of bacterial cell-wall peptidoglycan
GC_00000122	K03702	excinuclease ABC subunit B
GC_00001724	K07168	CBS domain-containing membrane protein			S	PFAM CBS domain
GC_00003111	K01151	deoxyribonuclease IV [EC:3.1.21.2]	nfo	ko:K01151	L	Endonuclease IV plays a role in DNA repair. It cleaves phosphodiester bonds at apurinic or apyrimidinic sites (AP sites) to produce new 5'-ends that are base-free deoxyribose 5-phosphate residues. It preferentially attacks modified AP sites created by bleomycin and neocarzinostatin
GC_00000611	K13256	protein PsiE	rub		C	Rubredoxin
GC_00000477	K01695	tryptophan synthase alpha chain [EC:4.2.1.20]	trpA	ko:K01695	E	The alpha subunit is responsible for the aldol cleavage of indoleglycerol phosphate to indole and glyceraldehyde 3- phosphate
GC_00000476	K03593	ATP-binding protein involved in chromosome partitioning	mrp	ko:K03593	D	Binds and transfers iron-sulfur (Fe-S) clusters to target apoproteins. Can hydrolyze ATP
GC_00032658	K02275	cytochrome c oxidase subunit II [EC:7.1.1.9]	coxB	ko:K02275,ko:K17223	C	Subunits I and II form the functional core of the enzyme complex. Electrons originating in cytochrome c are transferred via heme a and Cu(A) to the binuclear center formed by heme a3 and Cu(B)
GC_00012609	NA	NA	petB	ko:K00410,ko:K00412,ko:K02635,ko:K02637	C	Cytochrome b(C-terminal)/b6/petD
GC_00000492	K04096	DNA processing protein	dprA	ko:K03168,ko:K04096	L	DNA recombination-mediator protein A
GC_00000493	K23265	phosphoribosylformylglycinamidine synthase subunit PurQ / glutaminase [EC:6.3.5.3 3.5.1.2]	purQ	ko:K01952	F	Part of the phosphoribosylformylglycinamidine synthase complex involved in the purines biosynthetic pathway. Catalyzes the ATP-dependent conversion of formylglycinamide ribonucleotide (FGAR) and glutamine to yield formylglycinamidine ribonucleotide (FGAM) and glutamate. The FGAM synthase complex is composed of three subunits. PurQ produces an ammonia molecule by converting glutamine to glutamate.…
GC_00000803	K09022	2-iminobutanoate/2-iminopropanoate deaminase [EC:3.5.99.10]		ko:K09022	J	Endoribonuclease L-PSP
GC_00000508	K04085	tRNA 2-thiouridine synthesizing protein A [EC:2.8.1.-]	cysI	ko:K00362,ko:K00366,ko:K00381,ko:K00392	C	Nitrite and sulphite reductase 4Fe-4S domain
GC_00000509	K09767	cyclic-di-GMP-binding protein	yajQ	ko:K09767	S	Belongs to the UPF0234 family
GC_00000332	K02503	histidine triad (HIT) family protein	hinT	ko:K02503,ko:K06442	FG	Scavenger mRNA decapping enzyme C-term binding
GC_00000155	K09903	uridylate kinase [EC:2.7.4.22]	pyrH	ko:K09903	F	Catalyzes the reversible phosphorylation of UMP to UDP
GC_00000333	K01962	acetyl-CoA carboxylase carboxyl transferase subunit alpha [EC:6.4.1.2 2.1.3.15]	accA	ko:K01962,ko:K01963	I	Component of the acetyl coenzyme A carboxylase (ACC) complex. First, biotin carboxylase catalyzes the carboxylation of biotin on its carrier protein (BCCP) and then the CO(2) group is transferred by the carboxyltransferase to acetyl-CoA to form malonyl-CoA
GC_00003167	K06180	23S rRNA pseudouridine1911/1915/1917 synthase [EC:5.4.99.23]	rluD	ko:K06177,ko:K06180	J	Responsible for synthesis of pseudouridine from uracil
GC_00001206	K16885	quinone-modifying oxidoreductase, subunit QmoA	qmoA	ko:K03388,ko:K16885,ko:K16886	C	FAD dependent oxidoreductase
GC_00022198	NA	NA			S	NYN domain
GC_00001061	K04096	DNA processing protein		ko:K06966	S	Belongs to the LOG family
GC_00000890	K02231	adenosylcobinamide kinase / adenosylcobinamide-phosphate guanylyltransferase [EC:2.7.1.156 2.7.7.62]	cobU	ko:K02231,ko:K02232	H	Cobinamide kinase / cobinamide phosphate guanyltransferase
GC_00000400	K00013	histidinol dehydrogenase [EC:1.1.1.23]	hisD	ko:K00013,ko:K15509	E	Catalyzes the sequential NAD-dependent oxidations of L- histidinol to L-histidinaldehyde and then to L-histidine
GC_00000666	K02394	flagellar P-ring protein FlgI	flgI	ko:K02394	N	Assembles around the rod to form the L-ring and probably protects the motor basal body from shearing forces during rotation
GC_00000667	K09791	uncharacterized protein	ycaR	ko:K00912,ko:K09791	S	Trm112p-like protein
GC_00000891	K00208	enoyl-[acyl-carrier protein] reductase I [EC:1.3.1.9 1.3.1.10]	fabI	ko:K00208	I	Enoyl- acyl-carrier-protein reductase NADH
GC_00000541	K02492	glutamyl-tRNA reductase [EC:1.2.1.70]	hemA	ko:K02407,ko:K02492	H	Catalyzes the NADPH-dependent reduction of glutamyl- tRNA(Glu) to glutamate 1-semialdehyde (GSA)
GC_00003879	K00029	malate dehydrogenase (oxaloacetate-decarboxylating)(NADP+) [EC:1.1.1.40]	maeA	ko:K00027,ko:K00029	C	Malic enzyme, NAD binding domain
GC_00004528	K03561	biopolymer transport protein ExbB
GC_00000726	K00283	glycine dehydrogenase subunit 2 [EC:1.4.4.2]
GC_00001121	K02409	flagellar M-ring protein FliF	fliF	ko:K02409	N	The M ring may be actively involved in energy transduction
GC_00000015	K03116	sec-independent protein translocase protein TatA	tatA	ko:K03116	U	Part of the twin-arginine translocation (Tat) system that transports large folded proteins containing a characteristic twin-arginine motif in their signal peptide across membranes. TatA could form the protein-conducting channel of the Tat system
GC_00000273	K05896	segregation and condensation protein A	scpA	ko:K05896	D	Participates in chromosomal partition during cell division. May act via the formation of a condensin-like complex containing Smc and ScpB that pull DNA away from mid-cell into both cell halves
GC_00000272	K01627	2-dehydro-3-deoxyphosphooctonate aldolase (KDO 8-P synthase) [EC:2.5.1.55]	kdsA	ko:K01627	M	DAHP synthetase I family
GC_00000449	K01887	arginyl-tRNA synthetase [EC:6.1.1.19]	argS	ko:K01887	J	Arginyl tRNA synthetase N terminal dom
GC_00000448	K00931	glutamate 5-kinase [EC:2.7.2.11]	proB	ko:K00931	E	Catalyzes the transfer of a phosphate group to glutamate to form L-glutamate 5-phosphate
GC_00000087	K05366	penicillin-binding protein 1A [EC:2.4.1.129 3.4.16.4]	mrcA	ko:K05366	M	Penicillin-binding protein OB-like domain
GC_00000086	K02483	two-component system, OmpR family, response regulator			K	Transcriptional regulatory protein, C terminal
GC_00012386	K03394	precorrin-2/cobalt-factor-2 C20-methyltransferase [EC:2.1.1.130 2.1.1.151]	cobI	ko:K02228,ko:K03394,ko:K13540	H	PFAM Uroporphyrin-III C tetrapyrrole (Corrin Porphyrin) methyltransferase
GC_00031019	NA	NA	ku	ko:K10979	L	With LigD forms a non-homologous end joining (NHEJ) DNA repair enzyme, which repairs dsDNA breaks with reduced fidelity. Binds linear dsDNA with 5'- and 3'- overhangs but not closed circular dsDNA nor ssDNA. Recruits and stimulates the ligase activity of LigD
GC_00004175	K02806	nitrogen PTS system EIIA component [EC:2.7.1.-]	ptsN	ko:K02768,ko:K02769,ko:K02770,ko:K02806	G	phosphoenolpyruvate-dependent sugar phosphotransferase system
GC_00007315	K03548	putative permease	perM	ko:K01923	D	permease
GC_00000129	K03630	DNA repair protein RadC	radC	ko:K03630	L	RadC-like JAB domain
GC_00000128	K03496	chromosome partitioning protein	soj	ko:K03496	D	Cellulose biosynthesis protein BcsQ
GC_00030083	NA	NA		ko:K00721	M	Dolichyl-phosphate-mannose-protein mannosyltransferase
GC_00000976	K02304	precorrin-2 dehydrogenase / sirohydrochlorin ferrochelatase [EC:1.3.1.76 4.99.1.4]	cysG	ko:K02304	H	TIGRFAM siroheme synthase
GC_00001114	K06282	hydrogenase small subunit [EC:1.12.99.6]	hyaS	ko:K06282	C	NiFe/NiFeSe hydrogenase small subunit C-terminal
GC_00000575	K00014	shikimate dehydrogenase [EC:1.1.1.25]	aroE	ko:K00014	E	Involved in the biosynthesis of the chorismate, which leads to the biosynthesis of aromatic amino acids. Catalyzes the reversible NADPH linked reduction of 3-dehydroshikimate (DHSA) to yield shikimate (SA)
GC_00014029	K00169	pyruvate ferredoxin oxidoreductase alpha subunit [EC:1.2.7.1]	porA	ko:K00169	C	Oxidoreductase required for the transfer of electrons from pyruvate to flavodoxin
GC_00000574	K03742	nicotinamide-nucleotide amidase [EC:3.5.1.42]	cinA	ko:K03742,ko:K03743	S	Competence-damaged protein
GC_00000712	K03186	flavin prenyltransferase [EC:2.5.1.129]	ubiX	ko:K03186	H	Flavin prenyltransferase that catalyzes the synthesis of the prenylated FMN cofactor (prenyl-FMN) for 4-hydroxy-3- polyprenylbenzoic acid decarboxylase UbiD. The prenyltransferase is metal-independent and links a dimethylallyl moiety from dimethylallyl monophosphate (DMAP) to the flavin N5 and C6 atoms of FMN
GC_00000021	K02355	elongation factor G	fusA	ko:K02355	J	Catalyzes the GTP-dependent ribosomal translocation step during translation elongation. During this step, the ribosome changes from the pre-translocational (PRE) to the post- translocational (POST) state as the newly formed A-site-bound peptidyl-tRNA and P-site-bound deacylated tRNA move to the P and E sites, respectively. Catalyzes the coordinated movement of the two tRNA molecules, the mRNA and…
GC_00000247	K03657	DNA helicase II / ATP-dependent DNA helicase PcrA [EC:3.6.4.12]	pcrA	ko:K03656,ko:K03657	L	PFAM UvrD REP helicase
GC_00000246	K02500	imidazole glycerol-phosphate synthase subunit HisF [EC:4.3.2.10]	hisF	ko:K02500	E	IGPS catalyzes the conversion of PRFAR and glutamine to IGP, AICAR and glutamate. The HisF subunit catalyzes the cyclization activity that produces IGP and AICAR from PRFAR using the ammonia provided by the HisH subunit
GC_00008599	K06204	DnaK suppressor protein		ko:K06204	T	zinc ion binding
GC_00003720	K03787	5'-nucleotidase [EC:3.1.3.5]	surE	ko:K03787	S	Nucleotidase that shows phosphatase activity on nucleoside 5'-monophosphates
GC_00002978	K11358	aspartate aminotransferase [EC:2.6.1.1]	yhdR	ko:K11358	E	Aminotransferase
GC_00000688	K04087	modulator of FtsH protease HflC	hflC	ko:K04087	O	stress-induced mitochondrial fusion
GC_00001990	K01990	ABC-2 type transport system ATP-binding protein	nodI	ko:K01990,ko:K09695	V	AAA domain, putative AbiEii toxin, Type IV TA system
GC_00000160	K01876	aspartyl-tRNA synthetase [EC:6.1.1.12]	aspS	ko:K01876	J	Aspartyl-tRNA synthetase with relaxed tRNA specificity since it is able to aspartylate not only its cognate tRNA(Asp) but also tRNA(Asn). Reaction proceeds in two steps L-aspartate is first activated by ATP to form Asp-AMP and then transferred to the acceptor end of tRNA(Asp Asn)
GC_00000161	K02988	small subunit ribosomal protein S5	rpsE	ko:K02988	J	Located at the back of the 30S subunit body where it stabilizes the conformation of the head with respect to the body
GC_00000307	K09457	7-cyano-7-deazaguanine reductase [EC:1.7.1.13]	queF	ko:K09457	S	Catalyzes the NADPH-dependent reduction of 7-cyano-7- deazaguanine (preQ0) to 7-aminomethyl-7-deazaguanine (preQ1)
GC_00000653	K01591	orotidine-5'-phosphate decarboxylase [EC:4.1.1.23]	pyrF	ko:K01591	F	Catalyzes the decarboxylation of orotidine 5'- monophosphate (OMP) to uridine 5'-monophosphate (UMP)
GC_00000435	K03977	GTPase	der	ko:K03977	S	GTPase that plays an essential role in the late steps of ribosome biogenesis
GC_00000837	K07040	uncharacterized protein	yceD	ko:K07040	S	Uncharacterized ACR, COG1399
GC_00000068	K03466	DNA segregation ATPase FtsK/SpoIIIE, S-DNA-T family	ftsK	ko:K03466	D	Ftsk_gamma
GC_00000069	K14652	3,4-dihydroxy 2-butanone 4-phosphate synthase / GTP cyclohydrolase II [EC:4.1.99.12 3.5.4.25]
GC_00000394	NA	NA			S	Putative regulatory protein
GC_00032591	NA	NA			T	PhoQ Sensor
GC_00000117	K03320	ammonium transporter, Amt family	amt	ko:K03320	P	Ammonium Transporter Family
GC_00000370	K00812	aspartate aminotransferase [EC:2.6.1.1]	aspB	ko:K00812,ko:K22457	E	Evidence 3 Function proposed based on presence of conserved amino acid motif, structural feature or limited homology
GC_00000116	K01868	threonyl-tRNA synthetase [EC:6.1.1.3]	thrS	ko:K01868	J	Catalyzes the attachment of threonine to tRNA(Thr) in a two-step reaction L-threonine is first activated by ATP to form Thr-AMP and then transferred to the acceptor end of tRNA(Thr)
GC_00000625	K02419	flagellar biosynthesis protein FliP	fliP	ko:K02419,ko:K03226	N	Plays a role in the flagellum-specific transport system
GC_00000443	K03470	ribonuclease HII [EC:3.1.26.4]	rnhB	ko:K03470	L	Endonuclease that specifically degrades the RNA of RNA- DNA hybrids
GC_00000442	K03474	pyridoxine 5-phosphate synthase [EC:2.6.99.2]	pdxJ	ko:K03474	H	Catalyzes the complicated ring closure reaction between the two acyclic compounds 1-deoxy-D-xylulose-5-phosphate (DXP) and 3-amino-2-oxopropyl phosphate (1-amino-acetone-3-phosphate or AAP) to form pyridoxine 5'-phosphate (PNP) and inorganic phosphate
GC_00001244	K01012	biotin synthase [EC:2.8.1.6]	bioB	ko:K00833,ko:K01012	H	Catalyzes the conversion of dethiobiotin (DTB) to biotin by the insertion of a sulfur atom into dethiobiotin via a radical- based mechanism
GC_00004282	K03498	trk system potassium uptake protein	ktrB	ko:K03498	P	Cation transport protein
GC_00000279	K02890	large subunit ribosomal protein L22	rplV	ko:K02890	J	The globular domain of the protein is located near the polypeptide exit tunnel on the outside of the subunit, while an extended beta-hairpin is found that lines the wall of the exit tunnel in the center of the 70S ribosome
GC_00000185	K02956	small subunit ribosomal protein S15	rpsO	ko:K02956	J	Forms an intersubunit bridge (bridge B4) with the 23S rRNA of the 50S subunit in the ribosome
GC_00000338	K01925	UDP-N-acetylmuramoylalanine--D-glutamate ligase [EC:6.3.2.9]	murD	ko:K01925	M	Cell wall formation. Catalyzes the addition of glutamate to the nucleotide precursor UDP-N-acetylmuramoyl-L-alanine (UMA)
GC_00001396	K01069	hydroxyacylglutathione hydrolase [EC:3.1.2.6]	gloB	ko:K01069	S	Metallo-beta-lactamase superfamily
GC_00022008	K01463	N-acetylglucosamine malate deacetylase 1 [EC:3.5.1.-]	bshB1	ko:K01463	S	GlcNAc-PI de-N-acetylase
GC_00000900	K03606	putative colanic acid biosysnthesis UDP-glucose lipid carrier transferase	wcaJ	ko:K03606	M	Bacterial sugar transferase
GC_00000591	K02400	flagellar biosynthesis protein FlhA	flhA	ko:K02400	N	Required for formation of the rod structure of the flagellar apparatus. Together with FliI and FliH, may constitute the export apparatus of flagellin
GC_00000901	K11179	tRNA 2-thiouridine synthesizing protein E [EC:2.8.1.-]	tusE	ko:K11179	P	part of a sulfur-relay system
GC_00001162	K00688	glycogen phosphorylase [EC:2.4.1.1]	glgP	ko:K00688	G	Phosphorylase is an important allosteric enzyme in carbohydrate metabolism. Enzymes from different sources differ in their regulatory mechanisms and in their natural substrates. However, all known phosphorylases share catalytic and structural properties
GC_00001163	K00619	amino-acid N-acetyltransferase [EC:2.3.1.1]	argH	ko:K00619,ko:K14681	E	Belongs to the acetyltransferase family. ArgA subfamily
GC_00000502	K19710	ATP adenylyltransferase [EC:2.7.7.53]	hit	ko:K19710	FG	PFAM Histidine triad (HIT) protein
GC_00000764	NA	NA	acnA	ko:K01681	C	Aconitase C-terminal domain
GC_00000765	K00566	tRNA-uridine 2-sulfurtransferase [EC:2.8.1.13]	mnmA	ko:K00566	J	Catalyzes the 2-thiolation of uridine at the wobble position (U34) of tRNA, leading to the formation of s(2)U34
GC_00000056	K00648	3-oxoacyl-[acyl-carrier-protein] synthase III [EC:2.3.1.180]	fabH	ko:K00648	I	Catalyzes the condensation reaction of fatty acid synthesis by the addition to an acyl acceptor of two carbons from malonyl-ACP. Catalyzes the first condensation reaction which initiates fatty acid synthesis and may therefore play a role in governing the total rate of fatty acid production. Possesses both acetoacetyl-ACP synthase and acetyl transacylase activities. Its substrate specificity deter…
GC_00000057	K00059	3-oxoacyl-[acyl-carrier protein] reductase [EC:1.1.1.100]
GC_00000231	K01990	ABC-2 type transport system ATP-binding protein	ccmA	ko:K01990,ko:K09697	V	ATPase activity
GC_00014164	K00800	3-phosphoshikimate 1-carboxyvinyltransferase [EC:2.5.1.19]	aroA	ko:K00800	E	Catalyzes the transfer of the enolpyruvyl moiety of phosphoenolpyruvate (PEP) to the 5-hydroxyl of shikimate-3- phosphate (S3P) to produce enolpyruvyl shikimate-3-phosphate and inorganic phosphate
GC_00000438	K08678	UDP-glucuronate decarboxylase [EC:4.1.1.35]	rfbB	ko:K01710,ko:K08678	M	3-beta hydroxysteroid dehydrogenase/isomerase family
GC_00000291	K03595	GTPase
GC_00000290	K00053	ketol-acid reductoisomerase [EC:1.1.1.86]	ilvC	ko:K00053	H	Involved in the biosynthesis of branched-chain amino acids (BCAA). Catalyzes an alkyl-migration followed by a ketol- acid reduction of (S)-2-acetolactate (S2AL) to yield (R)-2,3- dihydroxy-isovalerate. In the isomerase reaction, S2AL is rearranged via a Mg-dependent methyl migration to produce 3- hydroxy-3-methyl-2-ketobutyrate (HMKB). In the reductase reaction, this 2-ketoacid undergoes a metal-…
GC_00000933	K08218	MFS transporter, PAT family, beta-lactamase induction signal transducer AmpG	ampG	ko:K08218	EGP	Acetyl-coenzyme A transporter 1
GC_00000932	K04653	hydrogenase expression/formation protein HypC	hypC	ko:K04653	O	carbon dioxide binding
GC_00016536	NA	NA		ko:K00406	C	Cytochrome C oxidase, cbb3-type, subunit III
GC_00000531	K02926	large subunit ribosomal protein L4	rplD	ko:K02926,ko:K16193	J	Ribosomal protein L4/L1 family
GC_00000399	K03149	thiazole synthase [EC:2.8.1.10]	thiG	ko:K03149	H	Catalyzes the rearrangement of 1-deoxy-D-xylulose 5- phosphate (DXP) to produce the thiazole phosphate moiety of thiamine. Sulfur is provided by the thiocarboxylate moiety of the carrier protein ThiS. In vitro, sulfur can be provided by H(2)S
GC_00001337	K15230	ATP-citrate lyase alpha-subunit [EC:2.3.3.8]		ko:K01902,ko:K15230,ko:K15233	C	Succinyl-CoA synthetase functions in the citric acid cycle (TCA), coupling the hydrolysis of succinyl-CoA to the synthesis of either ATP or GTP and thus represents the only step of substrate-level phosphorylation in the TCA. The alpha subunit of the enzyme binds the substrates coenzyme A and phosphate, while succinate binding and nucleotide specificity is provided by the beta subunit
GC_00003764	K01056	peptidyl-tRNA hydrolase, PTH1 family [EC:3.1.1.29]	pth	ko:K01056	J	The natural substrate for this enzyme may be peptidyl- tRNAs which drop off the ribosome during protein synthesis
GC_00000065	K01990	ABC-2 type transport system ATP-binding protein
GC_00000203	K02952	small subunit ribosomal protein S13	rpsM	ko:K02952	J	Located at the top of the head of the 30S subunit, it contacts several helices of the 16S rRNA. In the 70S ribosome it contacts the 23S rRNA (bridge B1a) and protein L5 of the 50S subunit (bridge B1b), connecting the 2 subunits
GC_00008113	K00338	NADH-quinone oxidoreductase subunit I [EC:7.1.1.2]	nuoI	ko:K00338,ko:K02573	C	NDH-1 shuttles electrons from NADH, via FMN and iron- sulfur (Fe-S) centers, to quinones in the respiratory chain. The immediate electron acceptor for the enzyme in this species is believed to be ubiquinone. Couples the redox reaction to proton translocation (for every two electrons transferred, four hydrogen ions are translocated across the cytoplasmic membrane), and thus conserves the redox ene…
GC_00000202	K02884	large subunit ribosomal protein L19
GC_00000064	K03723	transcription-repair coupling factor (superfamily II helicase) [EC:3.6.4.-]	mfd	ko:K03723	L	Couples transcription and DNA repair by recognizing RNA polymerase (RNAP) stalled at DNA lesions. Mediates ATP-dependent release of RNAP and its truncated transcript from the DNA, and recruitment of nucleotide excision repair machinery to the damaged site
GC_00000342	K03074	preprotein translocase subunit SecF	secF	ko:K03072,ko:K03074,ko:K12257	U	Part of the Sec protein translocase complex. Interacts with the SecYEG preprotein conducting channel. SecDF uses the proton motive force (PMF) to complete protein translocation after the ATP-dependent function of SecA
GC_00000125	K03076	preprotein translocase subunit SecY	secY	ko:K03076	U	The central subunit of the protein translocation channel SecYEG. Consists of two halves formed by TMs 1-5 and 6-10. These two domains form a lateral gate at the front which open onto the bilayer between TMs 2 and 7, and are clamped together by SecE at the back. The channel is closed by both a pore ring composed of hydrophobic SecY resides and a short helix (helix 2A) on the extracellular side of …
GC_00000343	K06898	pyridinium-3,5-biscarboxylic acid mononucleotide synthase [EC:2.5.1.143]
GC_00000470	K22205	S-adenosyl-L-methionine hydrolase (adenosine-forming) [EC:3.13.1.8]		ko:K22205	S	S-adenosyl-l-methionine hydroxide adenosyltransferase
GC_00000617	NA	NA	yfhL	ko:K03522,ko:K05337	C	4Fe-4S dicluster domain
GC_00000684	K01921	D-alanine-D-alanine ligase [EC:6.3.2.4]	ddl	ko:K01921	F	Cell wall formation
GC_00000685	NA	NA		ko:K00128,ko:K00131	C	Aldehyde dehydrogenase family
GC_00015444	K00374	nitrate reductase gamma subunit [EC:1.7.5.1 1.7.99.-]	dsrM	ko:K00374	C	PFAM Nitrate reductase gamma subunit
GC_00000579	K03799	heat shock protein HtpX [EC:3.4.24.-]	htpX	ko:K03799	O	Belongs to the peptidase M48B family
GC_00000153	K03072	preprotein translocase subunit SecD	secD	ko:K03072,ko:K12257	U	Part of the Sec protein translocase complex. Interacts with the SecYEG preprotein conducting channel. SecDF uses the proton motive force (PMF) to complete protein translocation after the ATP-dependent function of SecA
GC_00000335	K09691	lipopolysaccharide transport system ATP-binding protein		ko:K01990,ko:K09689,ko:K09691	GM	ATPases associated with a variety of cellular activities
GC_00000334	K11175	phosphoribosylglycinamide formyltransferase 1 [EC:2.1.2.2]	purN	ko:K11175,ko:K13713	F	Catalyzes the transfer of a formyl group from 10- formyltetrahydrofolate to 5-phospho-ribosyl-glycinamide (GAR), producing 5-phospho-ribosyl-N-formylglycinamide (FGAR) and tetrahydrofolate
GC_00000152	K04567	lysyl-tRNA synthetase, class II [EC:6.1.1.6]	lysS	ko:K04567	J	Belongs to the class-II aminoacyl-tRNA synthetase family
GC_00001067	K00817	histidinol-phosphate aminotransferase [EC:2.6.1.9]	hisC	ko:K00817	E	Aminotransferase class I and II
GC_00001066	K00394	adenylylsulfate reductase, subunit A [EC:1.8.99.2]	aprA	ko:K00394	C	FAD binding domain
GC_00000406	K01889	phenylalanyl-tRNA synthetase alpha chain [EC:6.1.1.20]	pheS	ko:K01889	J	Belongs to the class-II aminoacyl-tRNA synthetase family. Phe-tRNA synthetase alpha subunit type 1 subfamily
GC_00000805	K03407	two-component system, chemotaxis family, sensor kinase CheA [EC:2.7.13.3]	cheA	ko:K02487,ko:K03407,ko:K06596	NT	Evidence 2a Function of homologous gene experimentally demonstrated in an other organism
GC_00000495	K03926	periplasmic divalent cation tolerance protein
GC_00000804	K07263	zinc protease [EC:3.4.24.-]	pqqL	ko:K07263	S	Evidence 3 Function proposed based on presence of conserved amino acid motif, structural feature or limited homology
GC_00000494	K10026	7-carboxy-7-deazaguanine synthase [EC:4.3.99.3]	queE	ko:K04068,ko:K10026	H	Catalyzes the complex heterocyclic radical-mediated conversion of 6-carboxy-5,6,7,8-tetrahydropterin (CPH4) to 7- carboxy-7-deazaguanine (CDG), a step common to the biosynthetic pathways of all 7-deazapurine-containing compounds
GC_00007555	NA	NA	ygiQ		C	UPF0313 protein
GC_00000768	K01737	6-pyruvoyltetrahydropterin/6-carboxytetrahydropterin synthase [EC:4.2.3.12 4.1.2.50]	queD	ko:K01737	H	6-pyruvoyl tetrahydropterin synthase
GC_00029486	K00390	phosphoadenosine phosphosulfate reductase [EC:1.8.4.8 1.8.4.10]	cysH	ko:K00366,ko:K00390,ko:K00860	EH	Belongs to the PAPS reductase family. CysH subfamily
GC_00000628	K09764	uncharacterized protein	ylxP	ko:K09764	S	Protein of unknown function (DUF503)
GC_00006746	K03559	biopolymer transport protein ExbD
GC_00000629	K02405	RNA polymerase sigma factor FliA	fliA	ko:K02405,ko:K03093	K	Sigma-70, region 4
GC_00000080	K03046	DNA-directed RNA polymerase subunit beta' [EC:2.7.7.6]	rpoC	ko:K03046,ko:K13797	K	DNA-dependent RNA polymerase catalyzes the transcription of DNA into RNA using the four ribonucleoside triphosphates as substrates
GC_00000081	K08999	uncharacterized protein		ko:K03617,ko:K08999	S	Bifunctional nuclease
GC_00000546	K00688	glycogen phosphorylase [EC:2.4.1.1]	glgP	ko:K00688	G	Carbohydrate phosphorylase
GC_00005910	K03409	chemotaxis protein CheX	cheX	ko:K03409	N	Chemotaxis phosphatase CheX
GC_00001126	K02356	elongation factor P	efp	ko:K02356	J	Involved in peptide bond synthesis. Stimulates efficient translation and peptide-bond synthesis on native or reconstituted 70S ribosomes in vitro. Probably functions indirectly by altering the affinity of the ribosome for aminoacyl-tRNA, thus increasing their reactivity as acceptors for peptidyl transferase
GC_00000188	K02948	small subunit ribosomal protein S11	rpsK	ko:K02948	J	Located on the platform of the 30S subunit, it bridges several disparate RNA helices of the 16S rRNA. Forms part of the Shine-Dalgarno cleft in the 70S ribosome
GC_00000189	K02994	small subunit ribosomal protein S8	rpsH	ko:K02994	J	One of the primary rRNA binding proteins, it binds directly to 16S rRNA central domain where it helps coordinate assembly of the platform of the 30S subunit
GC_00000274	K01803	triosephosphate isomerase (TIM) [EC:5.3.1.1]	tpiA	ko:K01803	G	Involved in the gluconeogenesis. Catalyzes stereospecifically the conversion of dihydroxyacetone phosphate (DHAP) to D-glyceraldehyde-3-phosphate (G3P)
GC_00000012	K04763	integrase/recombinase XerD	xerC	ko:K03733,ko:K04763	L	Phage integrase, N-terminal SAM-like domain
GC_00000013	K03686	molecular chaperone DnaJ
GC_00000275	K02939	large subunit ribosomal protein L9
GC_00008894	K02421	flagellar biosynthesis protein FliR	fliR	ko:K02421,ko:K03228,ko:K13820	N	bacterial-type flagellum assembly
GC_00000714	K03147	phosphomethylpyrimidine synthase [EC:4.1.99.17]	thiC	ko:K03147	H	Catalyzes the synthesis of the hydroxymethylpyrimidine phosphate (HMP-P) moiety of thiamine from aminoimidazole ribotide (AIR) in a radical S-adenosyl-L-methionine (SAM)-dependent reaction
GC_00000240	K00939	adenylate kinase [EC:2.7.4.3]	adk	ko:K00939	F	Catalyzes the reversible transfer of the terminal phosphate group between ATP and AMP. Plays an important role in cellular energy homeostasis and in adenine nucleotide metabolism
GC_00000026	K01338	ATP-dependent Lon protease [EC:3.4.21.53]	lon	ko:K01338	O	ATP-dependent serine protease that mediates the selective degradation of mutant and abnormal proteins as well as certain short-lived regulatory proteins. Required for cellular homeostasis and for survival from DNA damage and developmental changes induced by stress. Degrades polypeptides processively to yield small peptide fragments that are 5 to 10 amino acids long. Binds to DNA in a double-stran…
GC_00000241	K03664	SsrA-binding protein	smpB	ko:K03664	O	the 2 termini fold to resemble tRNA(Ala) and it encodes a tag peptide , a short internal open reading frame. During trans-translation Ala- aminoacylated tmRNA acts like a tRNA, entering the A-site of stalled ribosomes, displacing the stalled mRNA. The ribosome then switches to translate the ORF on the tmRNA
GC_00007528	K06194	lipoprotein NlpD			M	heme binding
GC_00000879	K00297	methylenetetrahydrofolate reductase (NADPH) [EC:1.5.1.20]	metF	ko:K00297	C	Methylenetetrahydrofolate reductase
GC_00000348	K01950	NAD+ synthase (glutamine-hydrolysing) [EC:6.3.5.1]	nadE	ko:K01916,ko:K01950	H	Catalyzes the ATP-dependent amidation of deamido-NAD to form NAD. Uses L-glutamine as a nitrogen source
GC_00000349	K03655	ATP-dependent DNA helicase RecG [EC:3.6.4.12]
GC_00004588	K22226	Fe-coproporphyrin III synthase	nirJ	ko:K22226	C	Iron-sulfur cluster-binding domain
GC_00000787	K03308	neurotransmitter:Na+ symporter, NSS family		ko:K03308	S	Sodium:neurotransmitter symporter family
GC_00000971	K01494	dCTP deaminase [EC:3.5.4.13]	dcd	ko:K01494	F	2'-deoxycytidine 5'-triphosphate deaminase (DCD)
GC_00000208	K02874	large subunit ribosomal protein L14	rplN	ko:K02874	J	Binds to 23S rRNA. Forms part of two intersubunit bridges in the 70S ribosome
GC_00000393	K03526	(E)-4-hydroxy-3-methylbut-2-enyl-diphosphate synthase [EC:1.17.7.1 1.17.7.3]
GC_00000392	K01092	myo-inositol-1(or 4)-monophosphatase [EC:3.1.3.25]	suhB	ko:K01092	G	Inositol monophosphatase family
GC_00000167	K01756	adenylosuccinate lyase [EC:4.3.2.2]	purB	ko:K01756	F	Belongs to the lyase 1 family. Adenylosuccinate lyase subfamily
GC_00000301	K00606	3-methyl-2-oxobutanoate hydroxymethyltransferase [EC:2.1.2.11]	panB	ko:K00606	H	Catalyzes the reversible reaction in which hydroxymethyl group from 5,10-methylenetetrahydrofolate is transferred onto alpha-ketoisovalerate to form ketopantoate
GC_00000166	K01358	ATP-dependent Clp protease, protease subunit [EC:3.4.21.92]	clpP	ko:K01358	O	Cleaves peptides in various proteins in a process that requires ATP hydrolysis. Has a chymotrypsin-like activity. Plays a major role in the degradation of misfolded proteins
GC_00000655	K02654	leader peptidase (prepilin peptidase) / N-methyltransferase [EC:3.4.23.43 2.1.1.-]	pilD	ko:K02236,ko:K02278,ko:K02506,ko:K02654,ko:K10966	NOU	Cleaves type-4 fimbrial leader sequence and methylates the N-terminal (generally Phe) residue
GC_00000433	K02536	UDP-3-O-[3-hydroxymyristoyl] glucosamine N-acyltransferase [EC:2.3.1.191]	lpxD	ko:K02536	M	Catalyzes the N-acylation of UDP-3-O-acylglucosamine using 3-hydroxyacyl-ACP as the acyl donor. Is involved in the biosynthesis of lipid A, a phosphorylated glycolipid that anchors the lipopolysaccharide to the outer membrane of the cell
GC_00000432	K03424	TatD DNase family protein [EC:3.1.21.-]	ycfH	ko:K03424	L	TatD related DNase
GC_00001053	K02456	general secretion pathway protein G	gspG	ko:K02246,ko:K02456	NU	Prokaryotic N-terminal methylation motif
GC_00003154	NA	NA	adhA7	ko:K00001,ko:K00004,ko:K00098	E	PFAM Alcohol dehydrogenase
GC_00000846	K07457	endonuclease III related protein	magIII	ko:K07457	L	endonuclease III
GC_00000018	K03086	RNA polymerase primary sigma factor	rpoD	ko:K03086	K	Sigma factors are initiation factors that promote the attachment of RNA polymerase to specific initiation sites and are then released
GC_00021923	NA	NA		ko:K01992	S	Putative ATP-binding cassette
GC_00000182	K08963	methylthioribose-1-phosphate isomerase [EC:5.3.1.23]	mtnA	ko:K08963	J	Catalyzes the interconversion of methylthioribose-1- phosphate (MTR-1-P) into methylthioribulose-1-phosphate (MTRu-1- P)
GC_00000183	K00975	glucose-1-phosphate adenylyltransferase [EC:2.7.7.27]	glgC	ko:K00975	H	Catalyzes the synthesis of ADP-glucose, a sugar donor used in elongation reactions on alpha-glucans
GC_00000376	K06207	GTP-binding protein	typA	ko:K06207	T	GTP-binding protein TypA
GC_00000110	K03555	DNA mismatch repair protein MutS	mutS	ko:K03555	L	that it carries out the mismatch recognition step. This protein has a weak ATPase activity
GC_00000111	K03217	YidC/Oxa1 family membrane protein insertase	yidC	ko:K03217	U	Required for the insertion and or proper folding and or complex formation of integral membrane proteins into the membrane. Involved in integration of membrane proteins that insert both dependently and independently of the Sec translocase complex, as well as at least some lipoproteins. Aids folding of multispanning membrane proteins
GC_00000377	K02160	acetyl-CoA carboxylase biotin carboxyl carrier protein
GC_00000444	NA	NA	ycgE	ko:K19591,ko:K22491	K	helix_turn_helix, mercury resistance
GC_00000623	K22074	NFU1 iron-sulfur cluster scaffold homolog, mitochondrial	nifU		O	iron-sulfur cluster assembly
GC_00000445	K00003	homoserine dehydrogenase [EC:1.1.1.3]
GC_00000763	K02626	arginine decarboxylase [EC:4.1.1.19]	pdaD	ko:K02626	S	Pyruvoyl-dependent arginine decarboxylase (PvlArgDC)
GC_00000505	K02435	aspartyl-tRNA(Asn)/glutamyl-tRNA(Gln) amidotransferase subunit C [EC:6.3.5.6 6.3.5.7]	gatC	ko:K02435	J	Allows the formation of correctly charged Asn-tRNA(Asn) or Gln-tRNA(Gln) through the transamidation of misacylated Asp- tRNA(Asn) or Glu-tRNA(Gln) in organisms which lack either or both of asparaginyl-tRNA or glutaminyl-tRNA synthetases. The reaction takes place in the presence of glutamine and ATP through an activated phospho-Asp-tRNA(Asn) or phospho-Glu-tRNA(Gln)
GC_00000995	K00950	2-amino-4-hydroxy-6-hydroxymethyldihydropteridine diphosphokinase [EC:2.7.6.3]
GC_00000237	K08301	ribonuclease G [EC:3.1.26.-]	rng	ko:K08301	J	Ribonuclease E/G family
GC_00000050	K03569	rod shape-determining protein MreB and related proteins	mreB	ko:K03569	D	Actin
GC_00029584	NA	NA			P	NA|NA|NA
GC_00000159	K02520	translation initiation factor IF-3	infC	ko:K02520	J	IF-3 binds to the 30S ribosomal subunit and shifts the equilibrum between 70S ribosomes and their 50S and 30S subunits in favor of the free subunits, thus enhancing the availability of 30S subunits on which protein synthesis initiation begins
GC_00000158	K00773	queuine tRNA-ribosyltransferase [EC:2.4.2.29]	tgt	ko:K00773	J	Catalyzes the base-exchange of a guanine (G) residue with the queuine precursor 7-aminomethyl-7-deazaguanine (PreQ1) at position 34 (anticodon wobble position) in tRNAs with GU(N) anticodons (tRNA-Asp, -Asn, -His and -Tyr). Catalysis occurs through a double-displacement mechanism. The nucleophile active site attacks the C1' of nucleotide 34 to detach the guanine base from the RNA, forming a coval…
GC_00000597	K01960	pyruvate carboxylase subunit B [EC:6.4.1.1]	oadA	ko:K00627,ko:K01571,ko:K01960,ko:K02160,ko:K20140	C	Conserved carboxylase domain
GC_00025991	K02004	putative ABC transport system permease protein	VPA0558	ko:K09808	M	MacB-like periplasmic core domain
GC_00000692	K03831	molybdopterin adenylyltransferase [EC:2.7.7.75]	mog	ko:K03635,ko:K03831	H	Probable molybdopterin binding domain
GC_00011931	K03411	chemotaxis protein CheD [EC:3.5.1.44]	cheD	ko:K03411,ko:K03412	NT	Probably deamidates glutamine residues to glutamate on methyl-accepting chemotaxis receptors (MCPs), playing an important role in chemotaxis
GC_00001368	K00174	2-oxoglutarate/2-oxoacid ferredoxin oxidoreductase subunit alpha [EC:1.2.7.3 1.2.7.11]		ko:K00174	C	Pyruvate:ferredoxin oxidoreductase core domain II
GC_00000133	K19304	murein DD-endopeptidase [EC:3.4.24.-]		ko:K21471	M	Peptidase family M23
GC_00000132	K02314	replicative DNA helicase [EC:3.6.4.12]	dnaB	ko:K02314	L	Participates in initiation and elongation during chromosome replication
GC_00000354	K23997	ADP-dependent NAD(P)H-hydrate dehydratase / NAD(P)H-hydrate epimerase [EC:4.2.1.136 5.1.99.6]	nnrD	ko:K17758,ko:K17759	H	Bifunctional enzyme that catalyzes the epimerization of the S- and R-forms of NAD(P)HX and the dehydration of the S-form of NAD(P)HX at the expense of ADP, which is converted to AMP. This allows the repair of both epimers of NAD(P)HX, a damaged form of NAD(P)H that is a result of enzymatic or heat-dependent hydration
GC_00000600	K03182	4-hydroxy-3-polyprenylbenzoate decarboxylase [EC:4.1.1.98]
GC_00000466	K03550	holliday junction DNA helicase RuvA [EC:3.6.4.12]	ruvA	ko:K03550	L	The RuvA-RuvB complex in the presence of ATP renatures cruciform structure in supercoiled DNA with palindromic sequence, indicating that it may promote strand exchange reactions in homologous recombination. RuvAB is a helicase that mediates the Holliday junction migration by localized denaturation and reannealing. RuvA stimulates, in the presence of DNA, the weak ATPase activity of RuvB
GC_00001260	K09014	Fe-S cluster assembly protein SufB	sufB	ko:K07033,ko:K09014	O	Uncharacterized protein family (UPF0051)
GC_00011614	NA	NA		ko:K10914	T	Cyclic nucleotide-monophosphate binding domain
GC_00000740	K00282	glycine dehydrogenase subunit 1 [EC:1.4.4.2]
GC_00001588	K22451	4-alpha-glucanotransferase [EC:2.4.1.25]	amyA	ko:K22451	G	Belongs to the glycosyl hydrolase 57 family
GC_00000527	K00652	8-amino-7-oxononanoate synthase [EC:2.3.1.47]	bioF	ko:K00639,ko:K00652	H	Catalyzes the decarboxylative condensation of pimeloyl- acyl-carrier protein and L-alanine to produce 8-amino-7- oxononanoate (AON), acyl-carrier protein , and carbon dioxide
GC_00002420	K03499	trk system potassium uptake protein	trkA	ko:K03499	P	TrkA-N domain
GC_00030224	K02189	cobalt-precorrin 5A hydrolase [EC:3.7.1.12]	cbiG	ko:K02189,ko:K05934,ko:K05936,ko:K13541	H	Cobalamin synthesis G C-terminus
GC_00000072	K03642	rare lipoprotein A	rlpA	ko:K03642	M	Lytic transglycosylase with a strong preference for naked glycan strands that lack stem peptides
GC_00000214	K00147	glutamate-5-semialdehyde dehydrogenase [EC:1.2.1.41]	proA	ko:K00147	E	Catalyzes the NADPH-dependent reduction of L-glutamate 5-phosphate into L-glutamate 5-semialdehyde and phosphate. The product spontaneously undergoes cyclization to form 1-pyrroline-5- carboxylate
GC_00032410	K00991	2-C-methyl-D-erythritol 4-phosphate cytidylyltransferase [EC:2.7.7.60]	ispD	ko:K00991,ko:K12506	I	Catalyzes the formation of 4-diphosphocytidyl-2-C- methyl-D-erythritol from CTP and 2-C-methyl-D-erythritol 4- phosphate (MEP)
GC_00000215	K06024	segregation and condensation protein B	scpB	ko:K06024	D	Participates in chromosomal partition during cell division. May act via the formation of a condensin-like complex containing Smc and ScpA that pull DNA away from mid-cell into both cell halves
GC_00000286	K00057	glycerol-3-phosphate dehydrogenase (NAD(P)+) [EC:1.1.1.94]	gpsA	ko:K00057	I	NAD-dependent glycerol-3-phosphate dehydrogenase N-terminus
GC_00000287	K07478	putative ATPase	rarA	ko:K07478	L	MgsA AAA+ ATPase C terminal
GC_00000551	K03210	preprotein translocase subunit YajC	yajC	ko:K03210	U	Preprotein translocase subunit
GC_00005907	K03408	purine-binding chemotaxis protein CheW	cheW2	ko:K03408	NT	Two component signalling adaptor domain
GC_00000736	K00979	3-deoxy-manno-octulosonate cytidylyltransferase (CMP-KDO synthetase) [EC:2.7.7.38]	kdsB	ko:K00979	M	Activates KDO (a required 8-carbon sugar) for incorporation into bacterial lipopolysaccharide in Gram-negative bacteria
GC_00024568	K08602	oligoendopeptidase F [EC:3.4.24.-]	pepF	ko:K08602	E	TIGRFAM oligoendopeptidase, M3 family
GC_00000263	K00927	phosphoglycerate kinase [EC:2.7.2.3]
GC_00000005	K07814	putative two-component system response regulator		ko:K07814	T	HD domain
GC_00034508	K07114	Ca-activated chloride channel homolog	batA	ko:K07114	NU	von Willebrand factor (vWF) type A domain
GC_00000004	K12132	eukaryotic-like serine/threonine-protein kinase [EC:2.7.11.1]
GC_00000262	K06442	23S rRNA (cytidine1920-2'-O)/16S rRNA (cytidine1409-2'-O)-methyltransferase [EC:2.1.1.226 2.1.1.227]
GC_00001464	K15539	cytoskeleton protein RodZ		ko:K15539	S	Domain of unknown function (DUF4115)
GC_00000097	K03070	preprotein translocase subunit SecA [EC:7.4.2.8]	secA	ko:K03070	U	Part of the Sec protein translocase complex. Interacts with the SecYEG preprotein conducting channel. Has a central role in coupling the hydrolysis of ATP to the transfer of proteins into and across the cell membrane, serving as an ATP-driven molecular motor driving the stepwise translocation of polypeptide chains across the membrane
GC_00000096	K01874	methionyl-tRNA synthetase [EC:6.1.1.10]	metG	ko:K01874,ko:K01890,ko:K04566,ko:K06878	J	Is required not only for elongation of protein synthesis but also for the initiation of all mRNA translation through initiator tRNA(fMet) aminoacylation
GC_00002738	K15518	deoxyguanosine kinase [EC:2.7.1.113]	dgk	ko:K15518	F	Deoxynucleoside kinase
GC_00000458	K00772	5'-methylthioadenosine phosphorylase [EC:2.4.2.28]	mtnP	ko:K00772	F	Catalyzes the reversible phosphorylation of S-methyl-5'- thioadenosine (MTA) to adenine and 5-methylthioribose-1-phosphate. Involved in the breakdown of MTA, a major by-product of polyamine biosynthesis. Responsible for the first step in the methionine salvage pathway after MTA has been generated from S- adenosylmethionine. Has broad substrate specificity with 6- aminopurine nucleosides as prefer…
GC_00000483	K06941	23S rRNA (adenine2503-C2)-methyltransferase [EC:2.1.1.192]	rlmN	ko:K06941	J	Specifically methylates position 2 of adenine 2503 in 23S rRNA and position 2 of adenine 37 in tRNAs
GC_00002584	K02636	cytochrome b6-f complex iron-sulfur subunit [EC:7.1.1.6]	petA	ko:K00411,ko:K02636,ko:K03886	C	Rieske [2Fe-2S] domain
GC_00025415	NA	NA			C	Component of the ubiquinol-cytochrome c reductase complex (complex III or cytochrome b-c1 complex), which is a respiratory chain that generates an electrochemical potential coupled to ATP synthesis
GC_00001285	K15633	2,3-bisphosphoglycerate-independent phosphoglycerate mutase [EC:5.4.2.12]	gpmI	ko:K15633	G	Catalyzes the interconversion of 2-phosphoglycerate and 3-phosphoglycerate
GC_00000518	K11784	cyclic dehypoxanthinyl futalosine synthase [EC:1.21.98.1]
GC_00001742	K03389	heterodisulfide reductase subunit B2 [EC:1.8.7.3 1.8.98.4 1.8.98.5 1.8.98.6]
GC_00000144	K01000	phospho-N-acetylmuramoyl-pentapeptide-transferase [EC:2.7.8.13]
GC_00000322	K01714	4-hydroxy-tetrahydrodipicolinate synthase [EC:4.3.3.7]
GC_00000145	K00948	ribose-phosphate pyrophosphokinase [EC:2.7.6.1]	prs	ko:K00948	F	Involved in the biosynthesis of the central metabolite phospho-alpha-D-ribosyl-1-pyrophosphate (PRPP) via the transfer of pyrophosphoryl group from ATP to 1-hydroxyl of ribose-5-phosphate (Rib-5-P)
GC_00000410	K01915	glutamine synthetase [EC:6.3.1.2]	glnA	ko:K01915	E	Glutamine synthetase, catalytic domain
GC_00000411	K01755	argininosuccinate lyase [EC:4.3.2.1]	argH	ko:K01755	E	Argininosuccinate lyase C-terminal
GC_00000677	K03841	fructose-1,6-bisphosphatase I [EC:3.1.3.11]	fbp	ko:K03841	G	Fructose-1-6-bisphosphatase, N-terminal domain
GC_00021246	K00339	NADH-quinone oxidoreductase subunit J [EC:7.1.1.2]	nuoJ	ko:K00339	C	NADH-ubiquinone/plastoquinone oxidoreductase chain 6
GC_00007378	K00240	succinate dehydrogenase / fumarate reductase, iron-sulfur subunit [EC:1.3.5.1 1.3.5.4]	sdhB	ko:K00240	C	Belongs to the succinate dehydrogenase fumarate reductase iron-sulfur protein family
GC_00014582	K00172	pyruvate ferredoxin oxidoreductase gamma subunit [EC:1.2.7.1]	porG	ko:K00172	C	COG1014 Pyruvate ferredoxin oxidoreductase and related 2-oxoacid ferredoxin oxidoreductases, gamma subunit
GC_00000170	K03177	tRNA pseudouridine55 synthase [EC:5.4.99.25]	truB	ko:K03177,ko:K03483	J	Responsible for synthesis of pseudouridine from uracil- 55 in the psi GC loop of transfer RNAs
GC_00000316	K02892	large subunit ribosomal protein L23	rplW	ko:K02892	J	One of the early assembly proteins it binds 23S rRNA. One of the proteins that surrounds the polypeptide exit tunnel on the outside of the ribosome. Forms the main docking site for trigger factor binding to the ribosome
GC_00000317	K00525	ribonucleoside-diphosphate reductase alpha chain [EC:1.17.4.1]
GC_00000171	K07568	S-adenosylmethionine:tRNA ribosyltransferase-isomerase [EC:2.4.99.17]	queA	ko:K07568	J	Transfers and isomerizes the ribose moiety from AdoMet to the 7-aminomethyl group of 7-deazaguanine (preQ1-tRNA) to give epoxyqueuosine (oQ-tRNA)
GC_00034977	K02338	DNA polymerase III subunit beta [EC:2.7.7.7]	dnaN	ko:K02338	L	Confers DNA tethering and processivity to DNA polymerases and other proteins. Acts as a clamp, forming a ring around DNA (a reaction catalyzed by the clamp-loading complex) which diffuses in an ATP-independent manner freely and bidirectionally along dsDNA. Initially characterized for its ability to contact the catalytic subunit of DNA polymerase III (Pol III), a complex, multichain enzyme respons…
GC_00000424	K01903	succinyl-CoA synthetase beta subunit [EC:6.2.1.5]	sucC	ko:K01903	C	Succinyl-CoA synthetase functions in the citric acid cycle (TCA), coupling the hydrolysis of succinyl-CoA to the synthesis of either ATP or GTP and thus represents the only step of substrate-level phosphorylation in the TCA. The beta subunit provides nucleotide specificity of the enzyme and binds the substrate succinate, while the binding sites for coenzyme A and phosphate are found in the alpha …
GC_00000425	K00971	mannose-1-phosphate guanylyltransferase [EC:2.7.7.13]	manC	ko:K00971,ko:K01840,ko:K16011	M	Belongs to the mannose-6-phosphate isomerase type 2 family
GC_00032221	K18917	mycoredoxin [EC:1.20.4.3]			O	Glutaredoxin
GC_00000079	K02032	peptide/nickel transport system ATP-binding protein		ko:K02032,ko:K10823	P	Belongs to the ABC transporter superfamily
GC_00000385	K02904	large subunit ribosomal protein L29
GC_00016251	K06042	precorrin-8X/cobalt-precorrin-8 methylmutase [EC:5.4.99.61 5.4.99.60]	cobH	ko:K02006,ko:K06042	H	Precorrin-8X methylmutase
GC_00001197	K16887	quinone-modifying oxidoreductase, subunit QmoC	dld	ko:K03390,ko:K16887,ko:K18930	C	4Fe-4S dicluster domain
GC_00000139	K03168	DNA topoisomerase I [EC:5.6.2.1]
GC_00000138	K01924	UDP-N-acetylmuramate--alanine ligase [EC:6.3.2.8]	murC	ko:K01924	M	Belongs to the MurCDEF family
GC_00001637	K03924	MoxR-like ATPase [EC:3.6.3.-]
GC_00000699	K02110	F-type H+-transporting ATPase subunit c	atpE	ko:K02110	P	F(1)F(0) ATP synthase produces ATP from ADP in the presence of a proton or sodium gradient. F-type ATPases consist of two structural domains, F(1) containing the extramembraneous catalytic core and F(0) containing the membrane proton channel, linked together by a central stalk and a peripheral stalk. During catalysis, ATP synthesis in the catalytic domain of F(1) is coupled via a rotary mechanism…
GC_00008588	K02197	cytochrome c-type biogenesis protein CcmE	ccmE	ko:K02197	O	Heme chaperone required for the biogenesis of c-type cytochromes. Transiently binds heme delivered by CcmC and transfers the heme to apo-cytochromes in a process facilitated by CcmF and CcmH
GC_00007759	NA	NA	rpoS	ko:K03086	K	Sigma factors are initiation factors that promote the attachment of RNA polymerase to specific initiation sites and are then released
GC_00000257	K03561	biopolymer transport protein ExbB	tolQ	ko:K03561,ko:K03562	U	MotA/TolQ/ExbB proton channel family
GC_00000030	K03640	peptidoglycan-associated lipoprotein	pal	ko:K03640	M	Belongs to the ompA family
GC_00000256	K00604	methionyl-tRNA formyltransferase [EC:2.1.2.9]
GC_00000581	K03530	DNA-binding protein HU-beta	hup	ko:K03530	L	regulation of translation
GC_00000911	K00958	sulfate adenylyltransferase [EC:2.7.7.4]	sat	ko:K00958	P	Belongs to the sulfate adenylyltransferase family
GC_00000328	K02906	large subunit ribosomal protein L3
GC_00000329	K00382	dihydrolipoamide dehydrogenase [EC:1.8.1.4]
GC_00001315	K09013	Fe-S cluster assembly ATP-binding protein	sufC	ko:K09013	O	ABC transporter
GC_00001173	K07053	3',5'-nucleoside bisphosphate phosphatase [EC:3.1.3.97]			E	DNA polymerase alpha chain like domain
GC_00003212	K13292	phosphatidylglycerol---prolipoprotein diacylglyceryl transferase [EC:2.5.1.145]	lgt	ko:K13292	M	Transfers the N-acyl diglyceride group on what will become the N-terminal cysteine of membrane lipoproteins
GC_00000818	K03711	Fur family transcriptional regulator, ferric uptake regulator	fur	ko:K03711	P	Belongs to the Fur family
GC_00000488	K06173	tRNA pseudouridine38-40 synthase [EC:5.4.99.12]	truA	ko:K06173	J	Formation of pseudouridine at positions 38, 39 and 40 in the anticodon stem and loop of transfer RNAs
GC_00000220	K01687	dihydroxy-acid dehydratase [EC:4.2.1.9]	ilvD	ko:K01687	EG	Dehydratase family
GC_00000221	K00024	malate dehydrogenase [EC:1.1.1.37]	mdh	ko:K00024	C	Catalyzes the reversible oxidation of malate to oxaloacetate
GC_00000047	K04487	cysteine desulfurase [EC:2.8.1.7]	iscS	ko:K04487	E	Master enzyme that delivers sulfur to a number of partners involved in Fe-S cluster assembly, tRNA modification or cofactor biosynthesis. Catalyzes the removal of elemental sulfur atoms from cysteine to produce alanine. Functions as a sulfur delivery protein for Fe-S cluster synthesis onto IscU, an Fe-S scaffold assembly protein, as well as other S acceptor proteins
GC_00000107	K01491	methylenetetrahydrofolate dehydrogenase (NADP+) / methenyltetrahydrofolate cyclohydrolase [EC:1.5.1.5 3.5.4.9]	folD	ko:K01491	F	Catalyzes the oxidation of 5,10- methylenetetrahydrofolate to 5,10-methenyltetrahydrofolate and then the hydrolysis of 5,10-methenyltetrahydrofolate to 10- formyltetrahydrofolate
GC_00000106	K00342	NADH-quinone oxidoreductase subunit M [EC:7.1.1.2]	nuoM-1	ko:K00342	C	Evidence 2a Function of homologous gene experimentally demonstrated in an other organism
GC_00000360	K01710	dTDP-glucose 4,6-dehydratase [EC:4.2.1.46]	rfbB	ko:K01710	M	Belongs to the NAD(P)-dependent epimerase dehydratase family. dTDP-glucose dehydratase subfamily
GC_00039174	K04749	anti-sigma B factor antagonist		ko:K04749	T	STAS domain
GC_00001033	K08679	UDP-glucuronate 4-epimerase [EC:5.1.3.6]	capI	ko:K08679	M	Male sterility protein
GC_00000453	K07056	16S rRNA (cytidine1402-2'-O)-methyltransferase [EC:2.1.1.198]	rsmI	ko:K07056	H	Catalyzes the 2'-O-methylation of the ribose of cytidine 1402 (C1402) in 16S rRNA
GC_00000635	K00075	UDP-N-acetylmuramate dehydrogenase [EC:1.3.1.98]	murB	ko:K00075	M	Cell wall formation
GC_00000269	K03559	biopolymer transport protein ExbD	tolR	ko:K03559,ko:K03560	U	Biopolymer transport protein ExbD/TolR
GC_00000268	K00012	UDPglucose 6-dehydrogenase [EC:1.1.1.22]
GC_00000850	K15635	2,3-bisphosphoglycerate-independent phosphoglycerate mutase [EC:5.4.2.12]	apgM	ko:K15635	G	Metalloenzyme superfamily
GC_00035650	NA	NA
GC_00000195	K03979	GTPase [EC:3.6.5.-]	obg	ko:K03979	S	An essential GTPase which binds GTP, GDP and possibly (p)ppGpp with moderate affinity, with high nucleotide exchange rates and a fairly low GTP hydrolysis rate. Plays a role in control of the cell cycle, stress response, ribosome biogenesis and in those bacteria that undergo differentiation, in morphogenesis control
GC_00000194	K02316	DNA primase [EC:2.7.7.101]	dnaG	ko:K02316	L	RNA polymerase that catalyzes the synthesis of short RNA molecules used as primers for DNA polymerase during DNA replication
